# Supplementary material for: Regulatory Role of N6-Methyladenosine in Longissimus Dorsi Development in Yak
Source: Front Vet Sci. 2022 Apr 13;9:757115. doi: 10.3389/fvets.2022.757115 (PMC9043854; doi:10.3389/fvets.2022.757115)
Supplement: Supplementary Table 1 — Primers for quantitative real-time polymerase chain reaction (qRT-PCR). [file Table_1.XLSX]

## Sheet: Sheet1
Num	Gene Symbol	GeneBank	Forward primer(5->3)	Reverse primer(5->3)	Product length(bp)	Tm(℃)	Note	Other
1	β-actin		GGATGCAGAAAGAGATCACT	TCTGCTGGAAGGTGGACA	187	60
2	RBM15		CTCCAGGTGGCTAGTAGTC	CGTCGCGTTACTTCATCC	116	60
3	RBM15B		TATTTCTTGACGGCAATGGTT	AGATGGTATGTCATGTGAAGGT	80	60
4	METTL16		GAGGAAGTGGACAAAGAAGC	GGTTTCCCTTCTGTGTGATT	82	60
5	FTO		TGGGAACAGAAATCGCTACT	CCTTTCCTGTGTTTGGTGA	87	60
6	ALKBH5		GCCACCACTTTAGCTGTT	GGATGTCAATAGCCCTACAATG	88	60
7	YTHDF2		CATTCGCCTAGAGAACAACG	TGCTTGTAGCTGGCTATGA	111	60
8	FOS		TGCCACTCCTCAATGACC	TCAAAGGGCTCAGCCTTC	88	60
9	COPS2		TCAGATAACGATGCTGGGTC	TGAAGGCAATTAAGCCAATACG	82	60
10	RB1		TGACATTACGTGCCTACCT	CTGCATTGGTAGATGGGTTC	91	60
11	DNAJB2		ACTCTGGAGCACTCAGATT	GGTTGGTGTAAGTTGGACG	100	60
12	HES1		TACACATTTGGAGAGACCCTTG	GTAGACACTGAAGACGCTG	80	60
