# Supplementary material for: Regulatory Role of N6-Methyladenosine in Longissimus Dorsi Development in Yak
Source: Front Vet Sci. 2022 Apr 13;9:757115. doi: 10.3389/fvets.2022.757115 (PMC9043854; doi:10.3389/fvets.2022.757115)
Supplement: Supplementary Table 2 — Summary of sequenced and mapped data of the methylated RNA immunoprecipitation sequencing (MeRIP-Seq) and input RNA sequencing (RNA-Seq) samples. [file Table_2.XLSX]

## Sheet: Sheet1
Table S2 Summary of sequenced and mapped data of the MeRIP-Seq and input RNA-seq samples
sample	raw_reads(M)	raw_bases(G)	clean_reads(M)	clean_bases(G)	valid_bases(%)	Q30(%)	GC(%)
A2_input	39.29	11.79	38.95	9.91	84.09	94.56	52.54
A3_input	36.5	10.95	36.15	9.01	82.26	94.88	54.43
A4_input	31.17	9.35	30.9	7.61	81.43	94.94	54.69
E1_input	30.49	9.15	30.11	7.14	78.08	94.5	54.45
E3_input	42.72	12.82	42.28	10.32	80.51	94.66	55.52
E5_input	33.27	9.98	32.91	7.95	79.62	94.57	55.2
M2_input	43.26	12.98	42.88	10.64	82.01	94.67	55.4
M3_input	38.48	11.54	38.15	9.22	79.82	94.97	55.22
M4_input	48.07	14.42	47.65	11.87	82.31	94.8	54.06
A2	33.08	9.93	32.73	7.98	80.39	93.85	52.62
A3	30.85	9.26	30.52	7.18	77.54	94.48	55.09
A4	27.65	8.29	27.27	6.39	77.04	94.36	55.49
E1	31.37	9.41	30.85	7	74.44	93.95	54.09
E3	32.24	9.67	31.85	7.43	76.85	94.11	55.34
E5	30.17	9.05	29.79	6.93	76.61	94.19	54.69
M2	32.15	9.65	31.75	7.34	76.14	94.27	55.31
M3	28.1	8.43	27.77	6.38	75.74	94.36	55.26
M4	30.66	9.2	30.32	7.13	77.47	94.03	54.28
