# Supplementary material for: Regulatory Role of N6-Methyladenosine in Longissimus Dorsi Development in Yak
Source: Front Vet Sci. 2022 Apr 13;9:757115. doi: 10.3389/fvets.2022.757115 (PMC9043854; doi:10.3389/fvets.2022.757115)
Supplement: Supplementary Table 3 — Summary of MeRIP-Seq data and reads mapped to the yak reference genome. [file Table_3.XLSX]

## Sheet: Sheet1
Table S3 Summary MeRIP-Seq of data and reads mapped to the yak reference genome
Sample	Total_reads	Total_mapped	Multiple_mapped	Uniquely_mapped	Reads_mapped_in_proper_pairs
A2_input	65460202	58816821(89.85%)	7933762(12.11%)	50883059(77.73%)	57746250(88.21%)
A3_input	57590980	51926053(90.16%)	6890201(11.96%)	45035852(78.19%)	50946998(88.46%)
A4_input	61030024	53774647(88.11%)	7807394(12.79%)	45967253(75.31%)	52971650(86.79%)
E1_input	57655668	51126766(88.67%)	7300719(12.66%)	43826047(76.01%)	50163846(87.00%)
E3_input	54545026	48429705(88.78%)	6967021(12.77%)	41462684(76.01%)	47674402(87.40%)
E5_input	61793514	55824942(90.34%)	7652565(12.38%)	48172377(77.95%)	54863124(88.78%)
M2_input	61709556	49104861(79.57%)	7191641(11.65%)	41913220(67.92%)	48324320(78.30%)
M4_input	60227148	51268868(85.12%)	6884764(11.43%)	44384104(73.69%)	50235050(83.40%)
M3_input	60631240	54216333(89.41%)	6959756(11.47%)	47256577(77.94%)	53355962(88.00%)
A2	63707184	55969105(87.85%)	7830873(12.29%)	48138232(75.56%)	55082252(86.46%)
A3	58128716	50978453(87.69%)	6886813(11.84%)	44091640(75.85%)	50053258(86.10%)
A4	59579138	50507448(84.77%)	7531073(12.64%)	42976375(72.13%)	49685738(83.39%)
E1	65819016	57869073(87.92%)	8239241(12.51%)	49629832(75.40%)	56754834(86.22%)
E3	63505204	56476023(88.93%)	7884550(12.41%)	48591473(76.51%)	55457644(87.32%)
E5	58694560	52492661(89.43%)	7308388(12.45%)	45184273(76.98%)	51459180(87.67%)
M2	55548338	49160808(88.50%)	6247351(11.24%)	42913457(77.25%)	48406768(87.14%)
M3	57138064	50882091(89.05%)	6537388(11.44%)	44344703(77.60%)	50054128(87.60%)
M4	58146564	52298396(89.94%)	6764096(11.63%)	45534300(78.30%)	51399084(88.39%)
