# Supplementary material for: Regulatory Role of N6-Methyladenosine in Longissimus Dorsi Development in Yak
Source: Front Vet Sci. 2022 Apr 13;9:757115. doi: 10.3389/fvets.2022.757115 (PMC9043854; doi:10.3389/fvets.2022.757115)
Supplement: Supplementary Table 4 — Peak detection number statistics. [file Table_4.XLSX]

## Sheet: Sheet1
Table S4 Peak detection number statistics
Sample Name	A	E	M
Number of Peaks	6278	9298	9584
Total Length of Peaks(bp)	28813473	56896964	51681817
Average Length of Peaks(bp)	4589.59	6119.27	5392.51
Median Length of Peaks(bp)	709	1107	782
Percentage of Genome(%)	1.02	2.01	1.82
