# Supplementary material for: Regulatory Role of N6-Methyladenosine in Longissimus Dorsi Development in Yak
Source: Front Vet Sci. 2022 Apr 13;9:757115. doi: 10.3389/fvets.2022.757115 (PMC9043854; doi:10.3389/fvets.2022.757115)
Supplement: Supplementary Table 5 — Kyoto encyclopedia of genes and genomes (KEGG) enrichment of consistently modified genes in yak longissimus dorsi (LD) at the three developmental stages. [file Table_5.XLSX]

## Sheet: GO-AvE
Table S5 Differentially methylated m6A genes enrichment GO and KEGG analysis of each group.
Term_ID	Term_description	ListHit	ListTotal	PopHit	PopTotal	GeneRatio	BgRatio	Enrichment_score	GeneIds	GeneSymbols	p-value	FDR_bh	Category
GO:0005654	nucleoplasm	197	822	2356	14857	0.239659	0.158578	1.5113	55793;51340;94056;9677;10885;342371;5648;56252;54870;22984;199870;22909;6924;56929;1788;6942;6599;5001;10592;83732;10419;22916;9652;79913;55591;10902;51542;7596;50619;6667;25851;10403;8850;9040;51780;9031;9862;6621;10147;9810;22897;11244;11103;9439;23378;7317;10051;27107;55904;9891;51742;8467;6595;25929;51053;54875;8554;57050;6875;2551;84321;64328;5689;27297;79075;5915;283149;64750;8570;55616;230…	MINDY1;CRNKL1;SYAP1;PPIP5K1;WDR3;ATXN1L;MASP1;YLPM1;QRICH1;PDCD11;FAM76A;FAN1;ELOA;FEM1C;DNMT3A;TCF20;SMARCC1;ORC5;SMC2;RIOK1;PRMT5;NCBP2;TTC37;ACTR5;VEZT;BRD8;VPS54;ZNF45;DEF6;SP1;TECPR1;NDC80;KAT2B;UBE2M;KDM3B;BAZ1B;MED24;SNAPC4;SUGP2;RNF40;CEP164;ZHX1;KRR1;MED23;RRP8;UBA1;SMC4;ZBTB11;KMT2E;NUAK1;ARID4B;SMARCA5;SMARCA2;GEMIN5;GMNN;CNTLN;PIAS1;UTP3;TAF4B;GABPA;THOC3;XPO4;PSMB1;CRCP;DSCC1;RARB;BC…	3.53088e-10	1.50768e-07	cellular_component
GO:0003723	RNA binding	109	715	1196	12391	0.152448	0.0965217	1.57941	51340;6651;10885;11196;342371;56252;22984;4850;79033;29066;6942;55131;22916;55035;4035;7205;389677;23499;6499;27067;8899;10147;25917;5930;11103;23378;7317;84319;23518;26093;58517;25929;26065;51106;57050;80145;113802;84321;26608;8570;6949;64983;128061;6645;11083;51010;8227;10523;84154;23567;30836;4841;5442;10075;25957;57062;2804;9667;57647;25942;64216;29106;138428;80745;10884;57794;22944;80155;845…	CRNKL1;SON;WDR3;SEC23IP;ATXN1L;YLPM1;PDCD11;CNOT4;ERI3;ZC3H7A;TCF20;RBM28;NCBP2;NOL8;LRP1;TRIP6;RBM12B;MACF1;SKIV2L;STAU2;PRPF4B;SUGP2;THUMPD3;RBBP6;KRR1;RRP8;UBA1;CMSS1;R3HDM1;CCDC9;RBM25;GEMIN5;LSM14A;TFB1M;UTP3;THOC7;HENMT1;THOC3;TBL2;KHSRP;TCOF1;MRPL32;C1orf131;SNTB2;DIDO1;EXOSC3;AKAP17A;CHERP;RPF2;ZNF346;DNTTIP2;NONO;POLRMT;HUWE1;PNISR;DDX24;GOLGB1;SAFB2;DHX37;SIN3A;TFB2M;SCG3;PTRH1;THUMPD2;…	6.73557e-07	0.000336105	molecular_function
GO:0097711	ciliary basal body-plasma membrane docking	15	762	73	13332	0.019685	0.00547555	3.59508	347240;22832;9793;22897;121441;261734;95681;11064;55755;80254;4867;54806;55722;22994;93323	KIF24;CEP162;CKAP5;CEP164;NEDD1;NPHP4;CEP41;CNTRL;CDK5RAP2;CEP63;NPHP1;AHI1;CEP72;CEP131;HAUS8	1.28223e-05	0.0210286	biological_process
GO:0005634	nucleus	288	822	4252	14857	0.350365	0.286195	1.22422	65260;118924;55793;26166;57541;84124;60491;22832;80700;57645;10885;342371;201798;81786;56252;79955;22984;4850;29066;22909;64151;10328;1788;6942;23189;92002;26073;22864;6599;6920;5001;10592;10419;9147;23394;22916;9652;79797;79913;80095;51231;146713;54551;6667;4035;10403;7205;54993;25822;6499;55719;10265;8850;51780;9862;219749;23408;6621;7745;9810;389136;84062;374928;126208;8826;11103;261734;23378;…	COA7;FRA10AC1;MINDY1;RGS22;ZNF398;ZNF394;NIF3L1;CEP162;UBXN6;POGK;WDR3;ATXN1L;TIGD4;TRIM7;YLPM1;PDZD7;PDCD11;CNOT4;ZC3H7A;FAN1;NCAPG;EMC8;DNMT3A;TCF20;KANK1;CCNQ;POLDIP2;R3HDM2;SMARCC1;TCEA3;ORC5;SMC2;PRMT5;NEMF;ADNP;NCBP2;TTC37;ZNF408;ACTR5;ZNF606;VRK3;RBFOX3;MAGEL2;SP1;LRP1;NDC80;TRIP6;ZSCAN2;DNAJB5;SKIV2L;SLF2;IRX5;KAT2B;KDM3B;MED24;ZNF25;SIRT5;SNAPC4;ZKSCAN8;RNF40;VGLL3;DTNBP1;ZNF773;ZNF787;I…	2.28589e-05	0.00450717	cellular_component
GO:0005829	cytosol	257	822	3743	14857	0.312652	0.251935	1.241	80700;22832;23317;94056;9677;11196;5648;4867;56252;22984;4850;64422;22909;347240;64151;10328;56929;26586;5001;11215;10592;83732;10419;162;306;22916;9652;8925;55591;51542;55728;56270;54551;50619;9462;56006;192666;10403;7205;55898;7188;25822;6499;54806;9040;55770;23408;25917;23301;10093;9810;22897;84062;8826;5930;121441;261734;23378;89853;7555;57718;7317;51379;10051;22994;60412;9459;165324;25929;56…	UBXN6;CEP162;DNAJC13;SYAP1;PPIP5K1;SEC23IP;MASP1;NPHP1;YLPM1;PDCD11;CNOT4;ATG3;FAN1;KIF24;NCAPG;EMC8;FEM1C;CKAP2;ORC5;AKAP11;SMC2;RIOK1;PRMT5;AP1B1;ANXA3;NCBP2;TTC37;HERC1;VEZT;VPS54;N4BP2;WDR45B;MAGEL2;DEF6;RASAL2;SMG9;KRT24;NDC80;TRIP6;UNC45A;TRAF5;DNAJB5;SKIV2L;AHI1;UBE2M;EXOC2;SIRT5;THUMPD3;EHBP1;ARPC4;RNF40;CEP164;DTNBP1;IQGAP1;RBBP6;NEDD1;NPHP4;RRP8;MVB12B;CNBP;PPP4R4;UBA1;CRLF3;SMC4;CEP131…	3.16663e-05	0.00450717	cellular_component
GO:0005813	centrosome	37	822	350	14857	0.0450122	0.0235579	1.9107	22832;26146;9793;54875;3801;95681;80254;27229;23352;26586;55755;23032;126731;49856;137492;10403;9857;4750;7188;11064;51626;8379;64770;54806;55722;93323;23177;55200;80817;22897;114791;121441;261734;84376;9638;10286;22994	CEP162;TRAF3IP1;CKAP5;CNTLN;KIFC3;CEP41;CEP63;TUBGCP4;UBR4;CKAP2;CDK5RAP2;USP33;CCSAP;WRAP73;VPS37A;NDC80;CEP350;NEK1;TRAF5;CNTRL;DYNC2LI1;MAD1L1;CCDC14;AHI1;CEP72;HAUS8;CEP68;PLEKHG6;CEP44;CEP164;TUBGCP5;NEDD1;NPHP4;HOOK3;FEZ1;BCAS2;CEP131	0.000118726	0.0108946	cellular_component
GO:0006338	chromatin remodeling	12	762	60	13332	0.015748	0.00450045	3.49921	6595;2186;11177;1105;79697;6662;6599;8850;9031;6871;8467;9557	SMARCA2;BPTF;BAZ1A;CHD1;RIOX1;SOX9;SMARCC1;KAT2B;BAZ1B;TADA2A;SMARCA5;CHD1L	0.000123107	0.100947	biological_process
GO:0000796	condensin complex	4	822	6	14857	0.00486618	0.00040385	12.0495	10051;23397;64151;10592	SMC4;NCAPH;NCAPG;SMC2	0.000127572	0.0108946	cellular_component
GO:0005737	cytoplasm	225	822	3289	14857	0.273723	0.221377	1.23645	26166;80700;51340;60491;64901;11196;54707;81786;54870;8777;64151;1788;10328;23189;55160;6599;22983;10592;9748;10419;23394;22916;306;9652;79913;8925;51231;8723;146713;9462;6667;9637;348793;51626;23499;9040;11276;2081;55200;4130;84062;8826;11103;57718;7317;51379;283450;55904;9318;51742;9891;60412;58517;25929;55139;8444;51053;7422;26065;1105;9675;54875;81550;80145;55626;6875;3087;64328;23172;1852;18…	RGS22;UBXN6;CRNKL1;NIF3L1;RANBP17;SEC23IP;GPN2;TRIM7;QRICH1;MPDZ;NCAPG;DNMT3A;EMC8;KANK1;ARHGEF10L;SMARCC1;MAST1;SMC2;SLK;PRMT5;ADNP;NCBP2;ANXA3;TTC37;ACTR5;HERC1;VRK3;SNX4;RBFOX3;RASAL2;SP1;FEZ2;WDR53;DYNC2LI1;MACF1;UBE2M;SYNRG;ERN1;PLEKHG6;MAP1A;DTNBP1;IQGAP1;KRR1;PPP4R4;UBA1;CRLF3;HECTD4;KMT2E;COPS2;ARID4B;NUAK1;EXOC4;RBM25;GEMIN5;ANKZF1;DYRK3;GMNN;VEGFA;LSM14A;CHD1;TTI1;CNTLN;TDRD3;THOC7;AMBR…	0.000161455	0.0114902	cellular_component
GO:0005681	spliceosomal complex	14	822	84	14857	0.0170316	0.0056539	3.01237	58517;9129;8227;56259;51340;10569;3189;55131;57794;25980;165545;23020;10286;54957	RBM25;PRPF3;AKAP17A;CTNNBL1;CRNKL1;SLU7;HNRNPH3;RBM28;SUGP1;AAR2;DQX1;SNRNP200;BCAS2;TXNL4B	0.000192259	0.0117278	cellular_component
GO:0030512	negative regulation of transforming growth factor beta receptor signaling pathway	9	762	39	13332	0.011811	0.00292529	4.03755	50515;283149;23592;64750;5494;4091;124857;83891;9719	CHST11;BCL9L;LEMD3;SMURF2;PPM1A;SMAD6;WFIKKN2;SNX25;ADAMTSL2	0.000278826	0.116718	biological_process
GO:0030177	positive regulation of Wnt signaling pathway	7	762	24	13332	0.00918635	0.00180018	5.10302	23189;55959;84870;9839;5494;23499;3087	KANK1;SULF2;RSPO3;ZEB2;PPM1A;MACF1;HHEX	0.000284679	0.116718	biological_process
GO:0017069	snRNA binding	4	715	7	12391	0.00559441	0.000564926	9.9029	25929;22916;124790;11066	GEMIN5;NCBP2;HEXIM2;SNRNP35	0.000334429	0.0639208	molecular_function
GO:0003677	DNA binding	101	715	1264	12391	0.141259	0.10201	1.38476	57541;84124;6651;57645;342371;54870;1788;23522;6942;26073;6599;6920;23394;79797;80095;146713;7596;6667;54993;219749;6621;7745;11244;374928;126208;27107;8467;1105;51106;8187;8554;6875;2551;4925;5915;79075;168451;8570;128553;136051;11232;54971;84503;7181;9569;54821;9726;64425;5442;23036;10075;9757;55252;79656;10363;23126;169270;22944;7633;3280;147808;7718;4798;388566;8089;51663;195828;374899;6018;9…	ZNF398;ZNF394;SON;POGK;ATXN1L;QRICH1;DNMT3A;KAT6B;TCF20;POLDIP2;SMARCC1;TCEA3;ADNP;ZNF408;ZNF606;RBFOX3;ZNF45;SP1;ZSCAN2;ZNF25;SNAPC4;ZKSCAN8;ZHX1;ZNF773;ZNF787;ZBTB11;SMARCA5;CHD1;TFB1M;ZNF239;PIAS1;TAF4B;GABPA;NUCB2;RARB;DSCC1;THAP5;KHSRP;TSHZ2;ZNF786;POLG2;BANP;ZNF527;NR2C1;GTF2IRD1;ERCC6L;ZNF646;POLR1E;POLRMT;ZNF292;HUWE1;KMT2B;ASXL2;BEND5;HMG20A;POGZ;ZNF596;KIN;ZNF79;HES1;ZNF784;ZNF165;NFRKB…	0.000384294	0.0639208	molecular_function
GO:0000922	spindle pole	14	822	91	14857	0.0170316	0.00612506	2.78065	55200;23172;80817;9793;114791;26586;121441;10783;55755;80254;27229;8502;8379;93323	PLEKHG6;ABRAXAS2;CEP44;CKAP5;TUBGCP5;CKAP2;NEDD1;NEK6;CDK5RAP2;CEP63;TUBGCP4;PKP4;MAD1L1;HAUS8	0.000452172	0.0241347	cellular_component
GO:0007076	mitotic chromosome condensation	5	762	13	13332	0.00656168	0.000975098	6.72925	64151;5119;10592;10051;23397	NCAPG;CHMP1A;SMC2;SMC4;NCAPH	0.000527048	0.172872	biological_process
GO:0016607	nuclear speck	31	822	306	14857	0.0377129	0.0205964	1.83105	58517;51340;6651;8554;80145;56252;84321;64318;64750;9129;25936;8227;10450;55898;10783;124790;55904;6430;79068;4841;8899;23774;4776;9984;10569;5930;80230;79677;10051;10286;25957	RBM25;CRNKL1;SON;PIAS1;THOC7;YLPM1;THOC3;NOC3L;SMURF2;PRPF3;NSL1;AKAP17A;PPIE;UNC45A;NEK6;HEXIM2;KMT2E;SRSF5;FTO;NONO;PRPF4B;BRD1;NFATC4;THOC1;SLU7;RBBP6;RUFY1;SMC6;SMC4;BCAS2;PNISR	0.000846547	0.0401639	cellular_component
GO:0000398	mRNA splicing, via spliceosome	23	762	198	13332	0.0301837	0.0148515	2.03237	25929;11066;51340;10081;23020;57794;165545;22916;8189;9129;56259;10450;10523;23013;6430;8899;65109;3189;10569;55094;55696;57721;10286	GEMIN5;SNRNP35;CRNKL1;PDCD7;SNRNP200;SUGP1;DQX1;NCBP2;SYMPK;PRPF3;CTNNBL1;PPIE;CHERP;SPEN;SRSF5;PRPF4B;UPF3B;HNRNPH3;SLU7;GPATCH1;RBM22;METTL14;BCAS2	0.000943605	0.174757	biological_process
GO:0030433	ubiquitin-dependent ERAD pathway	10	762	56	13332	0.0131234	0.00420042	3.1243	23197;55139;3300;10613;55298;7844;57003;118424;27248;201595	FAF2;ANKZF1;DNAJB2;ERLIN1;RNF121;RNF103;CCDC47;UBE2J2;ERLEC1;STT3B	0.00113792	0.174757	biological_process
GO:0006406	mRNA export from nucleus	13	762	87	13332	0.0170604	0.00652565	2.61435	2733;26019;9984;10569;10762;80145;129401;22916;65109;84321;3087;6430;8189	GLE1;UPF2;THOC1;SLU7;NUP50;THOC7;NUP35;NCBP2;UPF3B;THOC3;HHEX;SRSF5;SYMPK	0.00126818	0.174757	biological_process
GO:0005730	nucleolus	55	822	657	14857	0.06691	0.0442216	1.51306	79009;57647;11066;25942;9793;10885;342371;57050;22984;9858;27340;64318;283149;6949;55131;9922;64965;51703;54984;56254;11215;10592;51010;51231;55035;84549;29089;10782;2733;9079;8161;79697;84154;23567;2802;400506;30836;10200;6430;64425;4841;27067;9933;65109;25917;9839;5930;11103;23378;9421;10286;57062;92344;25871;117246	DDX50;DHX37;SNRNP35;SIN3A;CKAP5;WDR3;ATXN1L;UTP3;PDCD11;PPP1R26;UTP20;NOC3L;BCL9L;TCOF1;RBM28;IQSEC1;MRPS9;ACSL5;PINX1;RNF20;AKAP11;SMC2;EXOSC3;VRK3;NOL8;MAK16;UBE2T;ZNF274;GLE1;LDB2;COIL;RIOX1;RPF2;ZNF346;GOLGA3;KNOP1;DNTTIP2;MPHOSPH6;SRSF5;POLR1E;NONO;STAU2;PUM3;UPF3B;THUMPD3;ZEB2;RBBP6;KRR1;RRP8;HAND1;BCAS2;DDX24;GORAB;NEPRO;FTSJ3	0.00138151	0.0579661	cellular_component
GO:0000974	Prp19 complex	4	822	10	14857	0.00486618	0.000673083	7.22968	10286;55696;56259;51340	BCAS2;RBM22;CTNNBL1;CRNKL1	0.00149327	0.0579661	cellular_component
GO:0010389	regulation of G2/M transition of mitotic cell cycle	10	762	58	13332	0.0131234	0.00435044	3.01656	9793;22897;121441;95681;11064;55755;80254;55722;22994;93323	CKAP5;CEP164;NEDD1;CEP41;CNTRL;CDK5RAP2;CEP63;CEP72;CEP131;HAUS8	0.00150436	0.174757	biological_process
GO:0008380	RNA splicing	19	762	157	13332	0.0249344	0.0117762	2.11736	58517;55677;11066;6651;80145;10081;84321;8570;55131;22916;146713;9129;8227;4841;8899;6100;10147;3189;9984	RBM25;IWS1;SNRNP35;SON;THOC7;PDCD7;THOC3;KHSRP;RBM28;NCBP2;RBFOX3;PRPF3;AKAP17A;NONO;PRPF4B;RP9;SUGP2;HNRNPH3;THOC1	0.00157139	0.174757	biological_process
GO:0006897	endocytosis	15	762	111	13332	0.019685	0.00832583	2.36433	4643;9910;6643;23301;51375;29886;30011;23032;79874;80230;11276;4864;9135;9685;8723	MYO1E;RABGAP1L;SNX2;EHBP1;SNX7;SNX8;SH3KBP1;USP33;RABEP2;RUFY1;SYNRG;NPC1;RABEP1;CLINT1;SNX4	0.00159193	0.174757	biological_process
GO:0090188	negative regulation of pancreatic juice secretion	3	762	5	13332	0.00393701	0.000375038	10.4976	65266;65125;27347	WNK4;WNK1;STK39	0.00170495	0.174757	biological_process
GO:0045132	meiotic chromosome segregation	3	762	5	13332	0.00393701	0.000375038	10.4976	10051;23397;10592	SMC4;NCAPH;SMC2	0.00170495	0.174757	biological_process
GO:0010032	meiotic chromosome condensation	3	762	5	13332	0.00393701	0.000375038	10.4976	10051;23397;10592	SMC4;NCAPH;SMC2	0.00170495	0.174757	biological_process
GO:1902570	protein localization to nucleolus	3	762	5	13332	0.00393701	0.000375038	10.4976	54984;84154;55035	PINX1;RPF2;NOL8	0.00170495	0.174757	biological_process
GO:0010835	regulation of protein ADP-ribosylation	3	762	5	13332	0.00393701	0.000375038	10.4976	23394;8850;9933	ADNP;KAT2B;PUM3	0.00170495	0.174757	biological_process
GO:0042645	mitochondrial nucleoid	7	822	33	14857	0.00851582	0.00222118	3.83392	64216;51106;26073;5442;11232;2926;60493	TFB2M;TFB1M;POLDIP2;POLRMT;POLG2;GRSF1;FASTKD5	0.00186515	0.0663684	cellular_component
GO:0045893	positive regulation of transcription, DNA-templated	33	762	339	13332	0.0433071	0.0254275	1.70316	6595;57541;64216;60491;8554;4801;8301;23522;7545;6599;55755;56254;80155;50964;146198;23054;54971;2186;6667;55818;4855;8089;9325;3104;6018;9862;6662;7862;5494;7555;51379;4863;8467	SMARCA2;ZNF398;TFB2M;NIF3L1;PIAS1;NFYB;PICALM;KAT6B;ZIC1;SMARCC1;CDK5RAP2;RNF20;NAA15;SOST;ZFP90;NCOA6;BANP;BPTF;SP1;KDM3A;NOTCH4;YEATS4;TRIP4;ZBTB48;RLF;MED24;SOX9;BRPF1;PPM1A;CNBP;CRLF3;NPAT;SMARCA5	0.00194375	0.187515	biological_process
GO:0016569	covalent chromatin modification	13	762	93	13332	0.0170604	0.0069757	2.44569	55213;10363;2186;9611;1105;9874;81550;6599;23378;57050;29855;54971;8467	RCBTB1;HMG20A;BPTF;NCOR1;CHD1;TLK1;TDRD3;SMARCC1;RRP8;UTP3;UBN1;BANP;SMARCA5	0.00234959	0.207313	biological_process
GO:0006351	transcription, DNA-templated	115	762	1565	13332	0.150919	0.117387	1.28565	57541;84124;342371;56252;23522;6942;23189;6599;6920;23394;79797;79913;80095;10902;54551;7205;54993;10265;51780;9031;2081;219749;7745;389136;11244;374928;126208;23378;7555;3142;27107;55904;51742;408;1105;51106;8187;55090;8554;3087;8570;168451;283149;128553;136051;11083;54971;84503;9325;124790;55629;79898;30836;9726;4841;26122;9757;4863;55252;79656;10363;9667;25942;57621;163081;221037;4204;169270;8…	ZNF398;ZNF394;ATXN1L;YLPM1;KAT6B;TCF20;KANK1;SMARCC1;TCEA3;ADNP;ZNF408;ACTR5;ZNF606;BRD8;MAGEL2;TRIP6;ZSCAN2;IRX5;KDM3B;BAZ1B;ERN1;ZNF25;ZKSCAN8;VGLL3;ZHX1;ZNF773;ZNF787;RRP8;CNBP;HLX;ZBTB11;KMT2E;ARID4B;ARRB1;CHD1;TFB1M;ZNF239;MED9;PIAS1;HHEX;KHSRP;THAP5;BCL9L;TSHZ2;ZNF786;DIDO1;BANP;ZNF527;TRIP4;HEXIM2;PNRC2;ZNF613;DNTTIP2;ZNF646;NONO;EPC2;KMT2B;NPAT;ASXL2;BEND5;HMG20A;SAFB2;SIN3A;ZBTB2;ZNF567;…	0.00242024	0.207313	biological_process
GO:0045116	protein neddylation	4	762	11	13332	0.00524934	0.000825083	6.3622	9040;9039;84259;8883	UBE2M;UBA3;DCUN1D5;NAE1	0.0025282	0.207313	biological_process
GO:0035264	multicellular organism growth	9	762	53	13332	0.011811	0.0039754	2.97103	321;29123;83605;5915;5930;83931;3202;3087;25937	APBA2;ANKRD11;CCM2;RARB;RBBP6;STK40;HOXA5;HHEX;WWTR1	0.00285108	0.222656	biological_process
GO:0070776	MOZ/MORF histone acetyltransferase complex	3	822	6	14857	0.00364964	0.00040385	9.0371	23522;7862;23774	KAT6B;BRPF1;BRD1	0.00297501	0.090738	cellular_component
GO:0000445	THO complex part of transcription export complex	3	822	6	14857	0.00364964	0.00040385	9.0371	84321;80145;9984	THOC3;THOC7;THOC1	0.00297501	0.090738	cellular_component
GO:0022027	interkinetic nuclear migration	3	762	6	13332	0.00393701	0.000450045	8.74803	3087;84376;85440	HHEX;HOOK3;DOCK7	0.00326512	0.2434	biological_process
GO:0016018	cyclosporin A binding	3	715	6	12391	0.0041958	0.000484222	8.66503	10105;10450;4820	PPIF;PPIE;NKTR	0.00335486	0.418519	molecular_function
GO:0043434	response to peptide hormone	4	762	12	13332	0.00524934	0.00090009	5.83202	7079;3087;8614;9810	TIMP4;HHEX;STC2;RNF40	0.00362216	0.258276	biological_process
GO:0042802	identical protein binding	60	715	739	12391	0.0839161	0.0596401	1.40704	9627;10363;9667;2901;150684;60491;5797;114898;6812;80153;166785;23002;84547;23020;347240;1788;2762;64750;29886;9039;5635;9748;10419;4091;79797;11232;54971;154810;2733;9129;8161;56006;10403;8828;590;7188;3104;8379;124790;54806;11275;112483;27072;55722;2081;7529;1435;150274;1000;6396;54535;25945;84376;1503;54471;4942;9421;25814;51379;54887	SNCAIP;HMG20A;SAFB2;GRIK5;COMMD1;NIF3L1;PTPRM;C1QTNF2;STXBP1;EDC3;MMAA;DAAM1;PGBD1;SNRNP200;KIF24;DNMT3A;GMDS;SMURF2;SNX8;UBA3;PRPSAP1;SLK;PRMT5;SMAD6;ZNF408;POLG2;BANP;AMOTL1;GLE1;PRPF3;COIL;SMG9;NDC80;NRP2;BCHE;TRAF5;ZBTB48;MAD1L1;HEXIM2;AHI1;KLHL2;SAT2;VPS41;CEP72;ERN1;YWHAB;CSF1;HSCB;CDH2;SEC13;CCHCR1;NECTIN3;HOOK3;CTPS1;MIEF1;OAT;HAND1;ATXN10;CRLF3;UHRF1BP1	0.00432666	0.431801	molecular_function
GO:0006397	mRNA processing	18	762	160	13332	0.023622	0.0120012	1.96831	58517;10147;146713;55677;8227;90826;8570;9129;5930;55131;6651;80145;9924;22944;22984;60493;6430;4841	RBM25;SUGP2;RBFOX3;IWS1;AKAP17A;PRMT9;KHSRP;PRPF3;RBBP6;RBM28;SON;THOC7;PAN2;KIN;PDCD11;FASTKD5;SRSF5;NONO	0.00456146	0.309456	biological_process
GO:0007005	mitochondrion organization	9	762	57	13332	0.011811	0.00427543	2.76254	23408;246269;64216;51106;5442;55186;2551;23082;11232	SIRT5;AFG1L;TFB2M;TFB1M;POLRMT;SLC25A36;GABPA;PPRC1;POLG2	0.00472405	0.309456	biological_process
GO:0051298	centrosome duplication	4	762	13	13332	0.00524934	0.000975098	5.3834	9793;27229;23032;114791	CKAP5;TUBGCP4;USP33;TUBGCP5	0.00499777	0.309456	biological_process
GO:0005814	centriole	13	822	105	14857	0.0158151	0.00706738	2.23776	49856;347240;10198;22832;54875;22897;54535;121441;9857;95681;80254;54806;126731	WRAP73;KIF24;MPHOSPH9;CEP162;CNTLN;CEP164;CCHCR1;NEDD1;CEP350;CEP41;CEP63;AHI1;CCSAP	0.00519588	0.147909	cellular_component
GO:0048681	negative regulation of axon regeneration	3	762	7	13332	0.00393701	0.000525053	7.49831	5802;9860;22876	PTPRS;LRIG2;INPP5F	0.00547208	0.309456	biological_process
GO:0021675	nerve development	3	762	7	13332	0.00393701	0.000525053	7.49831	10939;8828;10371	AFG3L2;NRP2;SEMA3A	0.00547208	0.309456	biological_process
GO:0008608	attachment of spindle microtubules to kinetochore	3	762	7	13332	0.00393701	0.000525053	7.49831	10403;23172;56155	NDC80;ABRAXAS2;TEX14	0.00547208	0.309456	biological_process
GO:0043231	intracellular membrane-bounded organelle	38	822	447	14857	0.0462287	0.0300868	1.53651	6595;9667;84253;23317;143187;11196;27327;79874;6782;9685;54520;8301;55616;29886;9922;162;22944;23054;83891;51231;84549;137492;7108;25851;10783;7392;10762;55719;9135;57188;23250;6396;10569;22897;80230;27347;10161;22994	SMARCA2;SAFB2;GARNL3;DNAJC13;VTI1A;SEC23IP;TNRC6A;RABEP2;HSPA13;CLINT1;CCDC93;PICALM;ASAP3;SNX8;IQSEC1;AP1B1;KIN;NCOA6;SNX25;VRK3;MAK16;VPS37A;TM7SF2;TECPR1;NEK6;USF2;NUP50;SLF2;RABEP1;ADAMTSL3;ATP11A;SEC13;SLU7;CEP164;RUFY1;STK39;LPAR6;CEP131	0.00562315	0.150068	cellular_component
GO:0016050	vesicle organization	5	762	21	13332	0.00656168	0.00157516	4.16573	8301;6643;51375;29886;8723	PICALM;SNX2;SNX7;SNX8;SNX4	0.005691	0.311108	biological_process
GO:0071539	protein localization to centrosome	4	762	14	13332	0.00524934	0.00105011	4.99888	64770;121441;22994;84376	CCDC14;NEDD1;CEP131;HOOK3	0.00668428	0.35362	biological_process
GO:0046966	thyroid hormone receptor binding	5	715	22	12391	0.00699301	0.00177548	3.93865	9611;7205;221037;23054;9862	NCOR1;TRIP6;JMJD1C;NCOA6;MED24	0.00730575	0.533144	molecular_function
GO:0000086	G2/M transition of mitotic cell cycle	11	762	83	13332	0.0144357	0.00622562	2.31876	79176;9793;22897;121441;95681;11064;55755;80254;55722;22994;93323	FBXL15;CKAP5;CEP164;NEDD1;CEP41;CNTRL;CDK5RAP2;CEP63;CEP72;CEP131;HAUS8	0.00741715	0.380129	biological_process
GO:0016020	membrane	105	822	1512	14857	0.127737	0.10177	1.25515	50515;23317;4867;51571;64151;10328;306;8925;8723;50619;4035;10403;8828;23499;55770;27067;10198;9810;23200;11103;9744;4864;60412;25929;55139;7422;27229;83540;8570;1740;9922;6645;3632;5877;10523;65125;590;11064;10424;11259;54821;1435;10075;2323;65266;25814;57062;201595;2804;9611;51024;8239;9685;55714;55832;830;90678;80155;951;2733;3895;56259;3998;57689;7529;51283;256691;5494;112;23215;23762;54477;7…	CHST11;DNAJC13;NPHP1;FAM49B;NCAPG;EMC8;ANXA3;HERC1;SNX4;DEF6;LRP1;NDC80;NRP2;MACF1;EXOC2;STAU2;MPHOSPH9;RNF40;ATP11B;KRR1;ACAP1;NPC1;EXOC4;GEMIN5;ANKZF1;VEGFA;TUBGCP4;NUF2;KHSRP;DLG2;IQSEC1;SNTB2;INPP5A;RABIF;CHERP;WNK1;BCHE;CNTRL;PGRMC2;FILIP1L;ERCC6L;CSF1;HUWE1;FLT3LG;WNK4;ATXN10;DDX24;STT3B;GOLGB1;NCOR1;FIS1;USP9X;CLINT1;TENM3;CAND1;CAPZA2;LRSAM1;NAA15;CD37;GLE1;KTN1;CTNNBL1;LMAN1;LRRC4C;YWHAB…	0.0079783	0.200396	cellular_component
GO:0044212	transcription regulatory region DNA binding	16	715	143	12391	0.0223776	0.0115406	1.93903	6621;6595;9611;3097;6667;6942;91748;3104;55755;163081;79898;2551;4091;3087;4801;51742	SNAPC4;SMARCA2;NCOR1;HIVEP2;SP1;TCF20;ELMSAN1;ZBTB48;CDK5RAP2;ZNF567;ZNF613;GABPA;SMAD6;HHEX;NFYB;ARID4B	0.00829193	0.533144	molecular_function
GO:0019869	chloride channel inhibitor activity	3	715	8	12391	0.0041958	0.00064563	6.49878	65266;8417;65125	WNK4;STX7;WNK1	0.00860929	0.533144	molecular_function
GO:0051301	cell division	26	762	279	13332	0.0341207	0.0209271	1.63046	8239;9793;80254;83540;23126;64151;23172;10592;126731;10388;56155;25936;10403;84552;4750;10783;11064;55726;8379;4752;54821;23397;93323;22897;121441;10051	USP9X;CKAP5;CEP63;NUF2;POGZ;NCAPG;ABRAXAS2;SMC2;CCSAP;SYCP2;TEX14;NSL1;NDC80;PARD6G;NEK1;NEK6;CNTRL;INTS13;MAD1L1;NEK3;ERCC6L;NCAPH;HAUS8;CEP164;NEDD1;SMC4	0.00966347	0.480245	biological_process
GO:0045171	intercellular bridge	7	822	44	14857	0.00851582	0.00296157	2.87544	22909;9984;11103;63935;24137;22994;56155	FAN1;THOC1;KRR1;PCIF1;KIF4A;CEP131;TEX14	0.00988149	0.221297	cellular_component
GO:0045815	positive regulation of gene expression, epigenetic	6	762	33	13332	0.00787402	0.00247525	3.1811	221830;9014;8850;9031;64425;8467	TWISTNB;TAF1B;KAT2B;BAZ1B;POLR1E;SMARCA5	0.0100604	0.485267	biological_process
GO:0019898	extrinsic component of membrane	8	822	55	14857	0.00973236	0.00370196	2.62898	56270;6643;80700;9810;51375;29886;27347;8723	WDR45B;SNX2;UBXN6;RNF40;SNX7;SNX8;STK39;SNX4	0.0102665	0.221297	cellular_component
GO:0005769	early endosome	18	822	179	14857	0.0218978	0.0120482	1.81752	8301;9910;150684;23250;11156;54551;5119;4035;23200;8417;22876;66008;89853;79874;125058;27072;9135;54520	PICALM;RABGAP1L;COMMD1;ATP11A;PTP4A3;MAGEL2;CHMP1A;LRP1;ATP11B;STX7;INPP5F;TRAK2;MVB12B;RABEP2;TBC1D16;VPS41;RABEP1;CCDC93	0.0103652	0.221297	cellular_component
GO:0003682	chromatin binding	25	715	266	12391	0.034965	0.0214672	1.62877	51053;25942;81550;2551;3087;9985;64318;1788;128553;6599;56254;26057;117608;23598;4091;25836;23054;23394;29089;10782;8850;23397;6662;6871;56917	GMNN;SIN3A;TDRD3;GABPA;HHEX;REC8;NOC3L;DNMT3A;TSHZ2;SMARCC1;RNF20;ANKRD17;ZNF354B;PATZ1;SMAD6;NIPBL;NCOA6;ADNP;UBE2T;ZNF274;KAT2B;NCAPH;SOX9;TADA2A;MEIS3	0.0110864	0.533144	molecular_function
GO:0006893	Golgi to plasma membrane transport	4	762	16	13332	0.00524934	0.00120012	4.37402	55770;150684;54520;60412	EXOC2;COMMD1;CCDC93;EXOC4	0.0110949	0.505436	biological_process
GO:0048286	lung alveolus development	4	762	16	13332	0.00524934	0.00120012	4.37402	83931;3202;9678;342371	STK40;HOXA5;PHF14;ATXN1L	0.0110949	0.505436	biological_process
GO:0005925	focal adhesion	24	822	264	14857	0.0291971	0.0177694	1.64311	55827;57514;4921;23767;55616;30011;23032;6645;10092;3655;4035;7205;667;9815;5239;10525;726;129446;7529;1000;3660;8826;85440;7739	DCAF6;ARHGAP31;DDR2;FLRT3;ASAP3;SH3KBP1;USP33;SNTB2;ARPC5;ITGA6;LRP1;TRIP6;DST;GIT2;PGM5;HYOU1;CAPN5;XIRP2;YWHAB;CDH2;IRF2;IQGAP1;DOCK7;ZNF185	0.011642	0.236721	cellular_component
GO:0003016	respiratory system process	3	762	9	13332	0.00393701	0.000675068	5.83202	3202;83931;6939	HOXA5;STK40;TCF15	0.0120495	0.534088	biological_process
GO:0046872	metal ion binding	139	715	2019	12391	0.194406	0.162941	1.19311	57541;84124;151742;11196;815;4850;79033;51101;29066;170690;1788;23522;6942;57505;7844;83732;79797;3655;80095;7596;6667;7205;8828;54993;51136;51780;219749;7745;9810;11244;374928;126208;9744;27107;55904;9891;56922;55139;8187;4285;113802;51621;168451;128553;55616;2110;136051;11083;9924;54467;84503;10380;51291;9815;4750;79898;9726;340075;23774;2983;23036;400;64943;80230;55252;201595;92092;57621;16308…	ZNF398;ZNF394;PPM1L;SEC23IP;CAMK2A;CNOT4;ERI3;ZC2HC1A;ZC3H7A;ADAMTS16;DNMT3A;KAT6B;TCF20;AARS2;RNF103;RIOK1;ZNF408;ITGA6;ZNF606;ZNF45;SP1;TRIP6;NRP2;ZSCAN2;RNFT1;KDM3B;ZNF25;ZKSCAN8;RNF40;ZHX1;ZNF773;ZNF787;ACAP1;ZBTB11;KMT2E;NUAK1;MCCC1;ANKZF1;ZNF239;MIPEP;HENMT1;KLF13;THAP5;TSHZ2;ASAP3;ETFDH;ZNF786;DIDO1;PAN2;ANKIB1;ZNF527;BPNT1;GMIP;GIT2;NEK1;ZNF613;ZNF646;ARSI;BRD1;GUCY1B1;ZNF292;ARL1;NT5DC2;…	0.0120877	0.533144	molecular_function
GO:0003713	transcription coactivator activity	17	715	162	12391	0.0237762	0.013074	1.81859	4776;6942;283149;81550;9325;6599;9439;8554;56254;6875;9421;2551;8850;23054;6871;4863;25937	NFATC4;TCF20;BCL9L;TDRD3;TRIP4;SMARCC1;MED23;PIAS1;RNF20;TAF4B;HAND1;GABPA;KAT2B;NCOA6;TADA2A;NPAT;WWTR1	0.0122575	0.533144	molecular_function
GO:0000242	pericentriolar material	4	822	17	14857	0.00486618	0.00114424	4.25276	84376;121441;4750;55755	HOOK3;NEDD1;NEK1;CDK5RAP2	0.0124157	0.240977	cellular_component
GO:0031124	mRNA 3'-end processing	7	762	45	13332	0.00918635	0.00337534	2.72161	10569;9984;65109;84321;22916;6430;8189	SLU7;THOC1;UPF3B;THOC3;NCBP2;SRSF5;SYMPK	0.0131673	0.554592	biological_process
GO:0043966	histone H3 acetylation	6	762	35	13332	0.00787402	0.00262526	2.99933	55689;23522;7862;8850;6871;23774	YEATS2;KAT6B;BRPF1;KAT2B;TADA2A;BRD1	0.0133878	0.554592	biological_process
GO:0005911	cell-cell junction	11	822	93	14857	0.013382	0.00625968	2.13781	4643;23037;1000;5797;261734;30011;83604;4867;8502;54806;23767	MYO1E;PDZD2;CDH2;PTPRM;NPHP4;SH3KBP1;TMEM47;NPHP1;PKP4;AHI1;FLRT3	0.0134905	0.250455	cellular_component
GO:0070584	mitochondrion morphogenesis	4	762	17	13332	0.00524934	0.00127513	4.11672	26073;11232;9638;51024	POLDIP2;POLG2;FEZ1;FIS1	0.0138648	0.554592	biological_process
GO:0034314	Arp2/3 complex-mediated actin nucleation	4	762	17	13332	0.00524934	0.00127513	4.11672	54551;10092;10093;10788	MAGEL2;ARPC5;ARPC4;IQGAP2	0.0138648	0.554592	biological_process
GO:0048511	rhythmic process	6	762	36	13332	0.00787402	0.00270027	2.91601	54551;6667;25942;5601;8850;55068	MAGEL2;SP1;SIN3A;MAPK9;KAT2B;ENOX1	0.0153103	0.597833	biological_process
GO:0005923	bicellular tight junction	11	822	95	14857	0.013382	0.00639429	2.0928	154810;8777;84552;261734;9267;65266;11346;4867;29855;93643;8189	AMOTL1;MPDZ;PARD6G;NPHP4;CYTH1;WNK4;SYNPO;NPHP1;UBN1;TJAP1;SYMPK	0.0156522	0.278478	cellular_component
GO:0006281	DNA repair	13	762	117	13332	0.0170604	0.00877588	1.94401	22909;29089;4798;22897;55719;26122;11232;84083;22944;54780;23054;4841;9557	FAN1;UBE2T;NFRKB;CEP164;SLF2;EPC2;POLG2;ZRANB3;KIN;NSMCE4A;NCOA6;NONO;CHD1L	0.0160893	0.607149	biological_process
GO:0032331	negative regulation of chondrocyte differentiation	3	762	10	13332	0.00393701	0.000750075	5.24882	6662;150356;5915	SOX9;CHADL;RARB	0.0164917	0.607149	biological_process
GO:0051010	microtubule plus-end binding	3	715	10	12391	0.0041958	0.000807037	5.19902	7461;9793;667	CLIP2;CKAP5;DST	0.0169175	0.533144	molecular_function
GO:0006986	response to unfolded protein	5	762	27	13332	0.00656168	0.0020252	3.24001	3300;25822;118424;23197;201595	DNAJB2;DNAJB5;UBE2J2;FAF2;STT3B	0.0170171	0.607149	biological_process
GO:0035329	hippo signaling	4	762	18	13332	0.00524934	0.00135014	3.88801	154810;7529;261734;25937	AMOTL1;YWHAB;NPHP4;WWTR1	0.0170367	0.607149	biological_process
GO:0043425	bHLH transcription factor binding	4	715	18	12391	0.00559441	0.00145267	3.85113	7392;6662;6667;9421	USF2;SOX9;SP1;HAND1	0.0175842	0.533144	molecular_function
GO:0006355	regulation of transcription, DNA-templated	74	762	1017	13332	0.0971129	0.0762826	1.27307	408;55213;10363;57541;51106;7755;57645;8187;56252;503835;4801;101060200;8570;6942;168451;23189;221037;29072;6920;169270;117608;23598;10419;7633;56254;136051;23394;147808;79797;79913;80095;25925;7596;84503;2186;8227;11156;4798;10782;388566;7205;10168;6667;10450;9325;8193;63934;129401;55629;10265;55904;51780;30836;9031;2081;9569;9726;57547;374899;219749;6018;11177;3097;3660;374928;126208;9439;54556…	ARRB1;RCBTB1;HMG20A;ZNF398;TFB1M;ZNF205;POGK;ZNF239;YLPM1;DUXA;NFYB;ZNF891;KHSRP;TCF20;THAP5;KANK1;JMJD1C;SETD2;TCEA3;ZNF596;ZNF354B;PATZ1;PRMT5;ZNF79;RNF20;ZNF786;ADNP;ZNF784;ZNF408;ACTR5;ZNF606;ZNF521;ZNF45;ZNF527;BPTF;AKAP17A;PTP4A3;NFRKB;ZNF274;ZNF470;TRIP6;ZNF197;SP1;PPIE;TRIP4;DPF1;ZNF667;NUP35;PNRC2;IRX5;KMT2E;KDM3B;DNTTIP2;BAZ1B;ERN1;GTF2IRD1;ZNF646;ZNF624;ZNF829;ZNF25;RLF;BAZ1A;HIVEP2;IR…	0.0177143	0.607149	biological_process
GO:0000226	microtubule cytoskeleton organization	8	762	59	13332	0.0104987	0.00442544	2.37235	8674;4130;90102;667;6651;85440;55755;23271	VAMP4;MAP1A;PHLDB2;DST;SON;DOCK7;CDK5RAP2;CAMSAP2	0.0183925	0.607149	biological_process
GO:0034451	centriolar satellite	4	822	19	14857	0.00486618	0.00127886	3.8051	55722;64770;22994;84376	CEP72;CCDC14;CEP131;HOOK3	0.0185231	0.316374	cellular_component
GO:0030514	negative regulation of BMP signaling pathway	6	762	38	13332	0.00787402	0.00285029	2.76254	168667;4091;23592;64750;5494;50964	BMPER;SMAD6;LEMD3;SMURF2;PPM1A;SOST	0.0197123	0.607149	biological_process
GO:0006139	nucleobase-containing compound metabolic process	5	762	28	13332	0.00656168	0.00210021	3.1243	10380;55133;1503;5635;7084	BPNT1;SRBD1;CTPS1;PRPSAP1;TK2	0.0197685	0.607149	biological_process
GO:0030426	growth cone	10	822	86	14857	0.0121655	0.00578852	2.10165	8239;10092;55118;84062;94056;8826;85440;9860;9638;5101	USP9X;ARPC5;CRTAC1;DTNBP1;SYAP1;IQGAP1;DOCK7;LRIG2;FEZ1;PCDH9	0.0200978	0.330068	cellular_component
GO:0006887	exocytosis	8	762	60	13332	0.0104987	0.00450045	2.33281	8674;399979;6812;9805;80725;91828;85409;60412	VAMP4;SNX19;STXBP1;SCRN1;SRCIN1;EXOC3L4;NKD2;EXOC4	0.0201962	0.607149	biological_process
GO:0005086	ARF guanyl-nucleotide exchange factor activity	4	715	19	12391	0.00559441	0.00153337	3.64844	5662;8925;9922;9267	PSD;HERC1;IQSEC1;CYTH1	0.0212803	0.533144	molecular_function
GO:0033120	positive regulation of RNA splicing	3	762	11	13332	0.00393701	0.000825083	4.77165	6430;2081;55696	SRSF5;ERN1;RBM22	0.021728	0.607149	biological_process
GO:0043968	histone H2A acetylation	3	762	11	13332	0.00393701	0.000825083	4.77165	54556;8089;10902	ING3;YEATS4;BRD8	0.021728	0.607149	biological_process
GO:0033169	histone H3-K9 demethylation	3	762	11	13332	0.00393701	0.000825083	4.77165	55818;221037;51780	KDM3A;JMJD1C;KDM3B	0.021728	0.607149	biological_process
GO:0002063	chondrocyte development	3	762	11	13332	0.00393701	0.000825083	4.77165	6474;55959;50515	SHOX2;SULF2;CHST11	0.021728	0.607149	biological_process
GO:0031333	negative regulation of protein complex assembly	3	762	11	13332	0.00393701	0.000825083	4.77165	6812;26146;50964	STXBP1;TRAF3IP1;SOST	0.021728	0.607149	biological_process
GO:0000122	negative regulation of transcription from RNA polymerase II promoter	38	762	476	13332	0.0498688	0.0357036	1.39674	10363;9611;8239;25942;57621;342371;8554;163081;2551;3087;1788;5915;64750;4204;117608;25836;3280;6474;2186;53820;9925;25822;124790;79898;23013;9839;11244;3660;5494;9318;57507;153572;7555;9421;7755;55689;9678;25937	HMG20A;NCOR1;USP9X;SIN3A;ZBTB2;ATXN1L;PIAS1;ZNF567;GABPA;HHEX;DNMT3A;RARB;SMURF2;MECP2;ZNF354B;NIPBL;HES1;SHOX2;BPTF;RIPPLY3;ZBTB5;DNAJB5;HEXIM2;ZNF613;SPEN;ZEB2;ZHX1;IRF2;PPM1A;COPS2;ZNF608;IRX2;CNBP;HAND1;ZNF205;YEATS2;PHF14;WWTR1	0.0231106	0.607149	biological_process
GO:0005096	GTPase activator activity	22	715	242	12391	0.0307692	0.0195303	1.57546	26166;84253;57514;79874;116983;55616;5999;115704;64411;9938;9462;9910;51291;9815;9135;55200;8826;9712;57522;125058;9744;9459	RGS22;GARNL3;ARHGAP31;RABEP2;ACAP3;ASAP3;RGS4;EVI5L;ARAP3;ARHGAP25;RASAL2;RABGAP1L;GMIP;GIT2;RABEP1;PLEKHG6;IQGAP1;USP6NL;SRGAP1;TBC1D16;ACAP1;ARHGEF6	0.0232089	0.533144	molecular_function
GO:0005547	phosphatidylinositol-3,4,5-trisphosphate binding	5	715	29	12391	0.00699301	0.00234041	2.98794	150684;8826;53349;10788;64411	COMMD1;IQGAP1;ZFYVE1;IQGAP2;ARAP3	0.0236378	0.533144	molecular_function
GO:0003281	ventricular septum development	4	762	20	13332	0.00524934	0.00150015	3.49921	3280;7798;129446;4091	HES1;LUZP1;XIRP2;SMAD6	0.0246463	0.607149	biological_process
GO:0071364	cellular response to epidermal growth factor stimulus	4	762	20	13332	0.00524934	0.00150015	3.49921	6662;94056;64762;8826	SOX9;SYAP1;GAREM1;IQGAP1	0.0246463	0.607149	biological_process
GO:0002244	hematopoietic progenitor cell differentiation	6	762	40	13332	0.00787402	0.0030003	2.62441	55526;25942;23215;255631;147808;5803	DHTKD1;SIN3A;PRRC2C;COL24A1;ZNF784;PTPRZ1	0.024904	0.607149	biological_process
GO:0055037	recycling endosome	10	822	89	14857	0.0121655	0.00599044	2.03081	79772;8417;150684;23250;22876;285195;23043;23200;27229;9135	MCTP1;STX7;COMMD1;ATP11A;INPP5F;SLC9A9;TNIK;ATP11B;TUBGCP4;RABEP1	0.024927	0.376559	cellular_component
GO:0071565	nBAF complex	3	822	12	14857	0.00364964	0.0008077	4.51855	6595;8193;6599	SMARCA2;DPF1;SMARCC1	0.0255049	0.376559	cellular_component
GO:0000781	chromosome, telomeric region	5	822	31	14857	0.00608273	0.00208656	2.9152	3104;54984;80145;79677;54780	ZBTB48;PINX1;THOC7;SMC6;NSMCE4A	0.0262868	0.376559	cellular_component
GO:0008017	microtubule binding	17	715	177	12391	0.0237762	0.0142846	1.66447	7461;347240;23172;26146;4130;114791;9857;23499;3801;55755;24137;84376;27072;126731;23281;26153;9832	CLIP2;KIF24;ABRAXAS2;TRAF3IP1;MAP1A;TUBGCP5;CEP350;MACF1;KIFC3;CDK5RAP2;KIF4A;HOOK3;VPS41;CCSAP;MTUS2;KIF26A;JAKMIP2	0.0269369	0.533144	molecular_function
GO:0005664	nuclear origin of replication recognition complex	2	822	5	14857	0.00243309	0.000336542	7.22968	5001;29803	ORC5;REPIN1	0.027338	0.376559	cellular_component
GO:0033503	HULC complex	2	822	5	14857	0.00243309	0.000336542	7.22968	56254;9810	RNF20;RNF40	0.027338	0.376559	cellular_component
GO:0097150	neuronal stem cell population maintenance	3	762	12	13332	0.00393701	0.00090009	4.37402	3280;1000;84376	HES1;CDH2;HOOK3	0.0277632	0.607149	biological_process
GO:0035050	embryonic heart tube development	3	762	12	13332	0.00393701	0.00090009	4.37402	3087;9421;26146	HHEX;HAND1;TRAF3IP1	0.0277632	0.607149	biological_process
GO:0030279	negative regulation of ossification	3	762	12	13332	0.00393701	0.00090009	4.37402	50964;6662;4091	SOST;SOX9;SMAD6	0.0277632	0.607149	biological_process
GO:0090161	Golgi ribbon formation	3	762	12	13332	0.00393701	0.00090009	4.37402	8674;143187;10419	VAMP4;VTI1A;PRMT5	0.0277632	0.607149	biological_process
GO:0005001	transmembrane receptor protein tyrosine phosphatase activity	3	715	12	12391	0.0041958	0.000968445	4.33252	5803;5797;5791	PTPRZ1;PTPRM;PTPRE	0.0284574	0.533144	molecular_function
GO:0032454	histone demethylase activity (H3-K9 specific)	3	715	12	12391	0.0041958	0.000968445	4.33252	55818;221037;51780	KDM3A;JMJD1C;KDM3B	0.0284574	0.533144	molecular_function
GO:0001510	RNA methylation	2	762	5	13332	0.00262467	0.000375038	6.99843	57721;113802	METTL14;HENMT1	0.0290634	0.607149	biological_process
GO:0006896	Golgi to vacuole transport	2	762	5	13332	0.00262467	0.000375038	6.99843	143187;51542	VTI1A;VPS54	0.0290634	0.607149	biological_process
GO:0051045	negative regulation of membrane protein ectodomain proteolysis	2	762	5	13332	0.00262467	0.000375038	6.99843	7079;9860	TIMP4;LRIG2	0.0290634	0.607149	biological_process
GO:0061038	uterus morphogenesis	2	762	5	13332	0.00262467	0.000375038	6.99843	7484;25836	WNT9B;NIPBL	0.0290634	0.607149	biological_process
GO:0048846	axon extension involved in axon guidance	2	762	5	13332	0.00262467	0.000375038	6.99843	8828;10371	NRP2;SEMA3A	0.0290634	0.607149	biological_process
GO:2000020	positive regulation of male gonad development	2	762	5	13332	0.00262467	0.000375038	6.99843	6662;10371	SOX9;SEMA3A	0.0290634	0.607149	biological_process
GO:0042118	endothelial cell activation	2	762	5	13332	0.00262467	0.000375038	6.99843	168667;10419	BMPER;PRMT5	0.0290634	0.607149	biological_process
GO:0010793	regulation of mRNA export from nucleus	2	762	5	13332	0.00262467	0.000375038	6.99843	55677;29072	IWS1;SETD2	0.0290634	0.607149	biological_process
GO:0046598	positive regulation of viral entry into host cell	2	762	5	13332	0.00262467	0.000375038	6.99843	10475;81559	TRIM38;TRIM11	0.0290634	0.607149	biological_process
GO:0045647	negative regulation of erythrocyte differentiation	2	762	5	13332	0.00262467	0.000375038	6.99843	3202;51621	HOXA5;KLF13	0.0290634	0.607149	biological_process
GO:0010991	negative regulation of SMAD protein complex assembly	2	762	5	13332	0.00262467	0.000375038	6.99843	5494;4091	PPM1A;SMAD6	0.0290634	0.607149	biological_process
GO:0006623	protein targeting to vacuole	2	762	5	13332	0.00262467	0.000375038	6.99843	27072;143187	VPS41;VTI1A	0.0290634	0.607149	biological_process
GO:0051225	spindle assembly	4	762	21	13332	0.00524934	0.00157516	3.33258	80254;9611;10783;93323	CEP63;NCOR1;NEK6;HAUS8	0.0291064	0.607149	biological_process
GO:0004861	cyclin-dependent protein serine/threonine kinase inhibitor activity	2	715	5	12391	0.0027972	0.000403519	6.93203	124790;8850	HEXIM2;KAT2B	0.0295877	0.533144	molecular_function
GO:0004839	ubiquitin activating enzyme activity	2	715	5	12391	0.0027972	0.000403519	6.93203	7317;55236	UBA1;UBA6	0.0295877	0.533144	molecular_function
GO:0034713	type I transforming growth factor beta receptor binding	2	715	5	12391	0.0027972	0.000403519	6.93203	83891;4091	SNX25;SMAD6	0.0295877	0.533144	molecular_function
GO:1990459	transferrin receptor binding	2	715	5	12391	0.0027972	0.000403519	6.93203	6643;8723	SNX2;SNX4	0.0295877	0.533144	molecular_function
GO:0005049	nuclear export signal receptor activity	2	715	5	12391	0.0027972	0.000403519	6.93203	64328;64901	XPO4;RANBP17	0.0295877	0.533144	molecular_function
GO:0042975	peroxisome proliferator activated receptor binding	2	715	5	12391	0.0027972	0.000403519	6.93203	55252;4776	ASXL2;NFATC4	0.0295877	0.533144	molecular_function
GO:0017025	TBP-class protein binding	4	715	21	12391	0.00559441	0.00169478	3.30097	55832;9014;3087;55689	CAND1;TAF1B;HHEX;YEATS2	0.0300043	0.533144	molecular_function
GO:0032091	negative regulation of protein binding	7	762	53	13332	0.00918635	0.0039754	2.3108	4776;3300;84062;23032;124857;23394;56155	NFATC4;DNAJB2;DTNBP1;USP33;WFIKKN2;ADNP;TEX14	0.0302645	0.607149	biological_process
GO:0006260	DNA replication	8	762	65	13332	0.0104987	0.00487549	2.15336	25942;79075;5930;5001;22944;23054;11232;29803	SIN3A;DSCC1;RBBP6;ORC5;KIN;NCOA6;POLG2;REPIN1	0.031122	0.607149	biological_process
GO:0043234	protein complex	31	822	395	14857	0.0377129	0.0265868	1.41848	6643;51024;80700;10613;9793;83605;6812;22844;347240;1837;6599;5999;22944;6645;50964;4091;10419;8723;55613;9129;84552;9325;10783;51719;8850;9135;7529;6662;23328;8826;5930	SNX2;FIS1;UBXN6;ERLIN1;CKAP5;CCM2;STXBP1;FRMPD1;KIF24;DTNA;SMARCC1;RGS4;KIN;SNTB2;SOST;SMAD6;PRMT5;SNX4;MTMR8;PRPF3;PARD6G;TRIP4;NEK6;CAB39;KAT2B;RABEP1;YWHAB;SOX9;SASH1;IQGAP1;RBBP6	0.0316104	0.390573	cellular_component
GO:0035371	microtubule plus-end	3	822	13	14857	0.00364964	0.000875008	4.17097	7461;667;55755	CLIP2;DST;CDK5RAP2	0.0318214	0.390573	cellular_component
GO:0035267	NuA4 histone acetyltransferase complex	3	822	13	14857	0.00364964	0.000875008	4.17097	54556;8089;10902	ING3;YEATS4;BRD8	0.0318214	0.390573	cellular_component
GO:0031625	ubiquitin protein ligase binding	19	715	208	12391	0.0265734	0.0167864	1.58304	9627;8883;10613;8554;55626;56254;4091;29089;3300;79899;10783;7188;55719;25820;118424;23197;85409;9810;79677	SNCAIP;NAE1;ERLIN1;PIAS1;AMBRA1;RNF20;SMAD6;UBE2T;DNAJB2;PRR5L;NEK6;TRAF5;SLF2;ARIH1;UBE2J2;FAF2;NKD2;RNF40;SMC6	0.0318293	0.533144	molecular_function
GO:0042826	histone deacetylase binding	9	715	77	12391	0.0125874	0.00621419	2.02559	9611;51053;6667;7181;8850;25836;3280;7529;54887	NCOR1;GMNN;SP1;NR2C1;KAT2B;NIPBL;HES1;YWHAB;UHRF1BP1	0.0326325	0.533144	molecular_function
GO:0030424	axon	18	822	203	14857	0.0218978	0.0136636	1.60264	5802;55714;10371;22876;84062;9637;94056;667;6812;85440;8826;80725;4752;9638;23394;126731;10677;306	PTPRS;TENM3;SEMA3A;INPP5F;DTNBP1;FEZ2;SYAP1;DST;STXBP1;DOCK7;IQGAP1;SRCIN1;NEK3;FEZ1;ADNP;CCSAP;AVIL;ANXA3	0.0327477	0.390573	cellular_component
GO:0007219	Notch signaling pathway	9	762	78	13332	0.011811	0.00585059	2.01878	11156;2762;6662;4855;7079;8850;23013;3280;3087	PTP4A3;GMDS;SOX9;NOTCH4;TIMP4;KAT2B;SPEN;HES1;HHEX	0.0333299	0.607149	biological_process
GO:0000462	maturation of SSU-rRNA from tricistronic rRNA transcript (SSU-rRNA, 5.8S rRNA, LSU-rRNA)	5	762	32	13332	0.00656168	0.00240024	2.73376	64965;11103;57050;22984;27340	MRPS9;KRR1;UTP3;PDCD11;UTP20	0.0336141	0.607149	biological_process
GO:0071333	cellular response to glucose stimulus	5	762	32	13332	0.00656168	0.00240024	2.73376	2901;51024;25942;2081;7776	GRIK5;FIS1;SIN3A;ERN1;ZNF236	0.0336141	0.607149	biological_process
GO:0005524	ATP binding	81	715	1153	12391	0.113287	0.0930514	1.21746	9677;23395;815;347240;57505;5001;22983;10592;83732;9748;51231;55728;6499;9040;9031;2081;8899;10939;23200;7317;10051;9891;8467;6595;56922;8444;1105;197322;55236;9448;56155;65125;4750;118424;54821;5601;23043;65266;27347;57062;57647;6782;4921;27304;84083;84532;4643;29089;56474;4626;4622;4752;9557;1195;112;9064;7084;246269;79009;3801;23020;3985;23683;9039;51703;24137;165545;2585;5571;10783;10525;7371…	PPIP5K1;LARS2;CAMK2A;KIF24;AARS2;ORC5;MAST1;SMC2;RIOK1;SLK;VRK3;N4BP2;SKIV2L;UBE2M;BAZ1B;ERN1;PRPF4B;AFG3L2;ATP11B;UBA1;SMC4;NUAK1;SMARCA5;SMARCA2;MCCC1;DYRK3;CHD1;ACSF3;UBA6;MAP4K4;TEX14;WNK1;NEK1;UBE2J2;ERCC6L;MAPK9;TNIK;WNK4;STK39;DDX24;DHX37;HSPA13;DDR2;MOCS3;ZRANB3;ACSS1;MYO1E;UBE2T;CTPS2;MYH8;MYH4;NEK3;CHD1L;CLK1;ADCY6;MAP3K6;TK2;AFG1L;DDX50;KIFC3;SNRNP200;LIMK2;PRKD3;UBA3;ACSL5;KIF4A;DQX1;…	0.0345653	0.533144	molecular_function
GO:0048557	embryonic digestive tract morphogenesis	3	762	13	13332	0.00393701	0.000975098	4.03755	3142;6474;25836	HLX;SHOX2;NIPBL	0.0345929	0.607149	biological_process
GO:0035196	production of miRNAs involved in gene silencing by miRNA	3	762	13	13332	0.00393701	0.000975098	4.03755	23369;23264;29066	PUM2;ZC3H7B;ZC3H7A	0.0345929	0.607149	biological_process
GO:0045736	negative regulation of cyclin-dependent protein serine/threonine kinase activity	3	762	13	13332	0.00393701	0.000975098	4.03755	3087;124790;8850	HHEX;HEXIM2;KAT2B	0.0345929	0.607149	biological_process
GO:0055074	calcium ion homeostasis	3	762	13	13332	0.00393701	0.000975098	4.03755	160335;57003;10518	TMTC2;CCDC47;CIB2	0.0345929	0.607149	biological_process
GO:0035091	phosphatidylinositol binding	8	715	66	12391	0.0111888	0.00532645	2.10061	4643;6643;51375;64853;29886;64342;83891;8723	MYO1E;SNX2;SNX7;AIDA;SNX8;HS1BP3;SNX25;SNX4	0.035354	0.533144	molecular_function
GO:0017160	Ral GTPase binding	3	715	13	12391	0.0041958	0.00104915	3.99925	23032;55770;60412	USP33;EXOC2;EXOC4	0.0354439	0.533144	molecular_function
GO:0035869	ciliary transition zone	4	822	23	14857	0.00486618	0.00154809	3.14334	126731;51626;22994;26146	CCSAP;DYNC2LI1;CEP131;TRAF3IP1	0.0355555	0.390573	cellular_component
GO:0003712	transcription cofactor activity	6	715	43	12391	0.00839161	0.00347026	2.41815	55578;9079;64216;8850;6871;9862	SUPT20H;LDB2;TFB2M;KAT2B;TADA2A;MED24	0.0356581	0.533144	molecular_function
GO:0042795	snRNA transcription from RNA polymerase II promoter	7	762	55	13332	0.00918635	0.00412541	2.22677	6621;6667;55726;57508;26173;22916;23248	SNAPC4;SP1;INTS13;INTS2;INTS1;NCBP2;RPRD2	0.0361582	0.607149	biological_process
GO:0030136	clathrin-coated vesicle	6	822	45	14857	0.00729927	0.00302888	2.40989	4643;8301;4035;143187;27072;9685	MYO1E;PICALM;LRP1;VTI1A;VPS41;CLINT1	0.036427	0.390573	cellular_component
GO:1901796	regulation of signal transduction by p53 class mediator	8	762	67	13332	0.0104987	0.0050255	2.08908	5571;84154;7862;9891;51230;6875;10419;54971	PRKAG1;RPF2;BRPF1;NUAK1;PHF20;TAF4B;PRMT5;BANP	0.0364472	0.607149	biological_process
GO:0006974	cellular response to DNA damage stimulus	14	762	145	13332	0.0183727	0.0108761	1.68928	29089;5930;9874;55236;25836;55719;84083;22944;79677;7317;23054;9031;9891;9557	UBE2T;RBBP6;TLK1;UBA6;NIPBL;SLF2;ZRANB3;KIN;SMC6;UBA1;NCOA6;BAZ1B;NUAK1;CHD1L	0.0378528	0.607149	biological_process
GO:0007010	cytoskeleton organization	9	762	80	13332	0.011811	0.0060006	1.96831	9202;6662;23043;667;30011;22983;54870;64411;10677	ZMYM4;SOX9;TNIK;DST;SH3KBP1;MAST1;QRICH1;ARAP3;AVIL	0.03837	0.607149	biological_process
GO:0005578	proteinaceous extracellular matrix	18	822	207	14857	0.0218978	0.0139328	1.57167	169044;50964;150356;57188;170690;55118;23767;256691;5803;4917;57622;7079;7484;255631;81577;9719;4148;80070	COL22A1;SOST;CHADL;ADAMTSL3;ADAMTS16;CRTAC1;FLRT3;MAMDC2;PTPRZ1;NTN3;LRFN1;TIMP4;WNT9B;COL24A1;GFOD2;ADAMTSL2;MATN3;ADAMTS20	0.038587	0.390573	cellular_component
GO:0030131	clathrin adaptor complex	3	822	14	14857	0.00364964	0.000942317	3.87304	162;23163;26985	AP1B1;GGA3;AP3M1	0.0388746	0.390573	cellular_component
GO:0006367	transcription initiation from RNA polymerase II promoter	10	762	93	13332	0.0131234	0.0069757	1.8813	7596;5915;6662;7181;4855;9439;6875;8850;9862;25937	ZNF45;RARB;SOX9;NR2C1;NOTCH4;MED23;TAF4B;KAT2B;MED24;WWTR1	0.0393083	0.607149	biological_process
GO:0006369	termination of RNA polymerase II transcription	7	762	56	13332	0.00918635	0.00420042	2.18701	10569;9984;65109;84321;22916;6430;8189	SLU7;THOC1;UPF3B;THOC3;NCBP2;SRSF5;SYMPK	0.0393701	0.607149	biological_process
GO:0023014	signal transduction by protein phosphorylation	4	762	23	13332	0.00524934	0.00172517	3.04279	9748;51719;4750;27347	SLK;CAB39;NEK1;STK39	0.0393718	0.607149	biological_process
GO:0000923	equatorial microtubule organizing center	2	822	6	14857	0.00243309	0.00040385	6.02474	27229;114791	TUBGCP4;TUBGCP5	0.0395195	0.390573	cellular_component
GO:0000812	Swr1 complex	2	822	6	14857	0.00243309	0.00040385	6.02474	54556;10902	ING3;BRD8	0.0395195	0.390573	cellular_component
GO:0030056	hemidesmosome	2	822	6	14857	0.00243309	0.00040385	6.02474	667;3655	DST;ITGA6	0.0395195	0.390573	cellular_component
GO:0008274	gamma-tubulin ring complex	2	822	6	14857	0.00243309	0.00040385	6.02474	27229;114791	TUBGCP4;TUBGCP5	0.0395195	0.390573	cellular_component
GO:0032403	protein complex binding	14	715	145	12391	0.0195804	0.011702	1.67325	5520;51024;25942;9810;4035;5915;8826;151963;55719;22994;10419;8850;4801;7529	PPP2R2A;FIS1;SIN3A;RNF40;LRP1;RARB;IQGAP1;MB21D2;SLF2;CEP131;PRMT5;KAT2B;NFYB;YWHAB	0.0404236	0.533144	molecular_function
GO:0035198	miRNA binding	4	715	23	12391	0.00559441	0.00185619	3.01393	23369;23264;29066;23567	PUM2;ZC3H7B;ZC3H7A;ZNF346	0.0405533	0.533144	molecular_function
GO:0000287	magnesium ion binding	15	715	159	12391	0.020979	0.0128319	1.63491	22909;8444;23250;23200;65125;10783;5494;5239;5635;9064;22983;10518;5464;2081;2669	FAN1;DYRK3;ATP11A;ATP11B;WNK1;NEK6;PPM1A;PGM5;PRPSAP1;MAP3K6;MAST1;CIB2;PPA1;ERN1;GEM	0.0413467	0.533144	molecular_function
GO:0061549	sympathetic ganglion development	2	762	6	13332	0.00262467	0.000450045	5.83202	8828;10371	NRP2;SEMA3A	0.0419625	0.607149	biological_process
GO:0072015	glomerular visceral epithelial cell development	2	762	6	13332	0.00262467	0.000450045	5.83202	4643;8826	MYO1E;IQGAP1	0.0419625	0.607149	biological_process
GO:1904754	positive regulation of vascular associated smooth muscle cell migration	2	762	6	13332	0.00262467	0.000450045	5.83202	8826;85440	IQGAP1;DOCK7	0.0419625	0.607149	biological_process
GO:0035414	negative regulation of catenin import into nucleus	2	762	6	13332	0.00262467	0.000450045	5.83202	6425;25937	SFRP5;WWTR1	0.0419625	0.607149	biological_process
GO:0038203	TORC2 signaling	2	762	6	13332	0.00262467	0.000450045	5.83202	94056;79899	SYAP1;PRR5L	0.0419625	0.607149	biological_process
GO:0031087	deadenylation-independent decapping of nuclear-transcribed mRNA	2	762	6	13332	0.00262467	0.000450045	5.83202	55629;80153	PNRC2;EDC3	0.0419625	0.607149	biological_process
GO:0043653	mitochondrial fragmentation involved in apoptotic process	2	762	6	13332	0.00262467	0.000450045	5.83202	51024;64422	FIS1;ATG3	0.0419625	0.607149	biological_process
GO:0048048	embryonic eye morphogenesis	2	762	6	13332	0.00262467	0.000450045	5.83202	220;5915	ALDH1A3;RARB	0.0419625	0.607149	biological_process
GO:0050805	negative regulation of synaptic transmission	2	762	6	13332	0.00262467	0.000450045	5.83202	23394;590	ADNP;BCHE	0.0419625	0.607149	biological_process
GO:0033523	histone H2B ubiquitination	2	762	6	13332	0.00262467	0.000450045	5.83202	56254;9810	RNF20;RNF40	0.0419625	0.607149	biological_process
GO:0006516	glycoprotein catabolic process	2	762	6	13332	0.00262467	0.000450045	5.83202	201595;55768	STT3B;NGLY1	0.0419625	0.607149	biological_process
GO:0001763	morphogenesis of a branching structure	2	762	6	13332	0.00262467	0.000450045	5.83202	4855;29072	NOTCH4;SETD2	0.0419625	0.607149	biological_process
GO:0051415	interphase microtubule nucleation by interphase microtubule organizing center	2	762	6	13332	0.00262467	0.000450045	5.83202	27229;114791	TUBGCP4;TUBGCP5	0.0419625	0.607149	biological_process
GO:1990869	cellular response to chemokine	2	762	6	13332	0.00262467	0.000450045	5.83202	81704;23143	DOCK8;LRCH1	0.0419625	0.607149	biological_process
GO:0030011	maintenance of cell polarity	2	762	6	13332	0.00262467	0.000450045	5.83202	667;10092	DST;ARPC5	0.0419625	0.607149	biological_process
GO:0061099	negative regulation of protein tyrosine kinase activity	2	762	6	13332	0.00262467	0.000450045	5.83202	79893;80725	GGNBP2;SRCIN1	0.0419625	0.607149	biological_process
GO:0010744	positive regulation of macrophage derived foam cell differentiation	2	762	6	13332	0.00262467	0.000450045	5.83202	1435;5601	CSF1;MAPK9	0.0419625	0.607149	biological_process
GO:0055001	muscle cell development	2	762	6	13332	0.00262467	0.000450045	5.83202	84466;4776	MEGF10;NFATC4	0.0419625	0.607149	biological_process
GO:0000777	condensed chromosome kinetochore	9	822	84	14857	0.0109489	0.0056539	1.93652	25936;10403;9793;54984;284058;8379;83540;54821;56155	NSL1;NDC80;CKAP5;PINX1;KANSL1;MAD1L1;NUF2;ERCC6L;TEX14	0.0421466	0.390573	cellular_component
GO:0007099	centriole replication	3	762	14	13332	0.00393701	0.00105011	3.74916	55722;80254;55755	CEP72;CEP63;CDK5RAP2	0.0422043	0.607149	biological_process
GO:0043536	positive regulation of blood vessel endothelial cell migration	3	762	14	13332	0.00393701	0.00105011	3.74916	154810;6667;7422	AMOTL1;SP1;VEGFA	0.0422043	0.607149	biological_process
GO:0006275	regulation of DNA replication	3	762	14	13332	0.00393701	0.00105011	3.74916	79075;26057;5930	DSCC1;ANKRD17;RBBP6	0.0422043	0.607149	biological_process
GO:0005347	ATP transmembrane transporter activity	2	715	6	12391	0.0027972	0.000484222	5.77669	79085;284427	SLC25A23;SLC25A41	0.0427041	0.533144	molecular_function
GO:0045499	chemorepellent activity	2	715	6	12391	0.0027972	0.000484222	5.77669	23767;10371	FLRT3;SEMA3A	0.0427041	0.533144	molecular_function
GO:0032050	clathrin heavy chain binding	2	715	6	12391	0.0027972	0.000484222	5.77669	8301;4035	PICALM;LRP1	0.0427041	0.533144	molecular_function
GO:0015217	ADP transmembrane transporter activity	2	715	6	12391	0.0027972	0.000484222	5.77669	79085;284427	SLC25A23;SLC25A41	0.0427041	0.533144	molecular_function
GO:0070412	R-SMAD binding	3	715	14	12391	0.0041958	0.00112985	3.71359	9839;5494;4091	ZEB2;PPM1A;SMAD6	0.0432256	0.533144	molecular_function
GO:0000776	kinetochore	7	822	59	14857	0.00851582	0.00397119	2.1444	25942;10403;9793;54984;8379;8850;56155	SIN3A;NDC80;CKAP5;PINX1;MAD1L1;KAT2B;TEX14	0.0433496	0.390573	cellular_component
GO:0000785	chromatin	7	822	59	14857	0.00851582	0.00397119	2.1444	55818;79075;221037;25836;55719;26057;51780	KDM3A;DSCC1;JMJD1C;NIPBL;SLF2;ANKRD17;KDM3B	0.0433496	0.390573	cellular_component
GO:0005912	adherens junction	6	822	47	14857	0.00729927	0.00316349	2.30735	4643;9267;83604;4867;54806;55591	MYO1E;CYTH1;TMEM47;NPHP1;AHI1;VEZT	0.0438054	0.390573	cellular_component
GO:0003899	DNA-directed 5'-3' RNA polymerase activity	5	715	34	12391	0.00699301	0.00274393	2.54854	27297;221830;5442;55718;64425	CRCP;TWISTNB;POLRMT;POLR3E;POLR1E	0.0438054	0.533144	molecular_function
GO:0010595	positive regulation of endothelial cell migration	4	762	24	13332	0.00524934	0.00180018	2.91601	306;23328;8828;7422	ANXA3;SASH1;NRP2;VEGFA	0.0451829	0.630222	biological_process
GO:0007030	Golgi organization	8	762	70	13332	0.0104987	0.00525053	1.99955	165324;3998;400;3801;9712;11196;93643;2804	UBXN2A;LMAN1;ARL1;KIFC3;USP6NL;SEC23IP;TJAP1;GOLGB1	0.0455313	0.630222	biological_process
GO:0006405	RNA export from nucleus	6	762	46	13332	0.00787402	0.00345035	2.2821	10569;9984;84321;22916;6430;65109	SLU7;THOC1;THOC3;NCBP2;SRSF5;UPF3B	0.0456732	0.630222	biological_process
GO:0051213	dioxygenase activity	4	715	24	12391	0.00559441	0.00193689	2.88834	55818;79676;221037;51780	KDM3A;OGFOD2;JMJD1C;KDM3B	0.04652	0.552701	molecular_function
GO:0009898	cytoplasmic side of plasma membrane	4	822	25	14857	0.00486618	0.00168271	2.89187	2669;8502;5239;7188	GEM;PKP4;PGM5;TRAF5	0.0465874	0.390573	cellular_component
GO:0032040	small-subunit processome	5	822	36	14857	0.00608273	0.0024231	2.51031	11103;10885;57050;22984;27340	KRR1;WDR3;UTP3;PDCD11;UTP20	0.0465968	0.390573	cellular_component
GO:0000145	exocyst	3	822	15	14857	0.00364964	0.00100963	3.61484	91828;60412;55770	EXOC3L4;EXOC4;EXOC2	0.0466492	0.390573	cellular_component
GO:0032039	integrator complex	3	822	15	14857	0.00364964	0.00100963	3.61484	26173;57508;25836	INTS1;INTS2;NIPBL	0.0466492	0.390573	cellular_component
GO:0032147	activation of protein kinase activity	5	762	35	13332	0.00656168	0.00262526	2.49944	7422;4750;9748;27347;23394	VEGFA;NEK1;SLK;STK39;ADNP	0.0471582	0.630222	biological_process
GO:0021766	hippocampus development	5	762	35	13332	0.00656168	0.00262526	2.49944	5802;9839;55236;9638;306	PTPRS;ZEB2;UBA6;FEZ1;ANXA3	0.0471582	0.630222	biological_process
GO:0003148	outflow tract septum morphogenesis	3	762	15	13332	0.00393701	0.00112511	3.49921	5915;8828;4091	RARB;NRP2;SMAD6	0.0505782	0.630222	biological_process
GO:0045787	positive regulation of cell cycle	3	762	15	13332	0.00393701	0.00112511	3.49921	26057;5229;2323	ANKRD17;PGGT1B;FLT3LG	0.0505782	0.630222	biological_process
GO:0032012	regulation of ARF protein signal transduction	3	762	15	13332	0.00393701	0.00112511	3.49921	5662;9922;9267	PSD;IQSEC1;CYTH1	0.0505782	0.630222	biological_process
GO:1902017	regulation of cilium assembly	3	762	15	13332	0.00393701	0.00112511	3.49921	170690;51626;64422	ADAMTS16;DYNC2LI1;ATG3	0.0505782	0.630222	biological_process
GO:0036342	post-anal tail morphogenesis	3	762	15	13332	0.00393701	0.00112511	3.49921	50515;6939;26146	CHST11;TCF15;TRAF3IP1	0.0505782	0.630222	biological_process
GO:0002092	positive regulation of receptor internalization	3	762	15	13332	0.00393701	0.00112511	3.49921	408;54806;7422	ARRB1;AHI1;VEGFA	0.0505782	0.630222	biological_process
GO:0016922	ligand-dependent nuclear receptor binding	3	715	15	12391	0.0041958	0.00121056	3.46601	9611;9039;9325	NCOR1;UBA3;TRIP4	0.0517821	0.597694	molecular_function
GO:0070491	repressing transcription factor binding	4	715	25	12391	0.00559441	0.00201759	2.77281	3087;4801;51053;6667	HHEX;NFYB;GMNN;SP1	0.0529469	0.597694	molecular_function
GO:0030915	Smc5-Smc6 complex	2	822	7	14857	0.00243309	0.000471158	5.16406	54780;79677	NSMCE4A;SMC6	0.0533302	0.427015	cellular_component
GO:0016589	NURF complex	2	822	7	14857	0.00243309	0.000471158	5.16406	2186;8467	BPTF;SMARCA5	0.0533302	0.427015	cellular_component
GO:0071013	catalytic step 2 spliceosome	9	822	88	14857	0.0109489	0.00592313	1.8485	51340;10569;10450;55051;55094;55696;23020;10286;8899	CRNKL1;SLU7;PPIE;NRDE2;GPATCH1;RBM22;SNRNP200;BCAS2;PRPF4B	0.0540019	0.427015	cellular_component
GO:0010923	negative regulation of phosphatase activity	6	762	48	13332	0.00787402	0.00360036	2.18701	65125;53349;1740;63935;9858;10160	WNK1;ZFYVE1;DLG2;PCIF1;PPP1R26;FARP1	0.0544345	0.630222	biological_process
GO:0000793	condensed chromosome	3	822	16	14857	0.00364964	0.00107693	3.38891	9031;10592;8467	BAZ1B;SMC2;SMARCA5	0.0551249	0.42797	cellular_component
GO:0016192	vesicle-mediated transport	9	762	86	13332	0.011811	0.00645065	1.83098	5119;22879;23163;9267;22872;54806;162;64411;9135	CHMP1A;MON1B;GGA3;CYTH1;SEC31A;AHI1;AP1B1;ARAP3;RABEP1	0.0565212	0.630222	biological_process
GO:0051492	regulation of stress fiber assembly	2	762	7	13332	0.00262467	0.000525053	4.99888	11346;55616	SYNPO;ASAP3	0.0565587	0.630222	biological_process
GO:0016242	negative regulation of macroautophagy	2	762	7	13332	0.00262467	0.000525053	4.99888	26073;4864	POLDIP2;NPC1	0.0565587	0.630222	biological_process
GO:1900364	negative regulation of mRNA polyadenylation	2	762	7	13332	0.00262467	0.000525053	4.99888	56254;9810	RNF20;RNF40	0.0565587	0.630222	biological_process
GO:0048484	enteric nervous system development	2	762	7	13332	0.00262467	0.000525053	4.99888	3142;26153	HLX;KIF26A	0.0565587	0.630222	biological_process
GO:0010390	histone monoubiquitination	2	762	7	13332	0.00262467	0.000525053	4.99888	56254;9810	RNF20;RNF40	0.0565587	0.630222	biological_process
GO:0090150	establishment of protein localization to membrane	2	762	7	13332	0.00262467	0.000525053	4.99888	22844;4864	FRMPD1;NPC1	0.0565587	0.630222	biological_process
GO:0035845	photoreceptor cell outer segment organization	2	762	7	13332	0.00262467	0.000525053	4.99888	54806;261734	AHI1;NPHP4	0.0565587	0.630222	biological_process
GO:0046784	viral mRNA export from host cell nucleus	2	762	7	13332	0.00262467	0.000525053	4.99888	84321;9984	THOC3;THOC1	0.0565587	0.630222	biological_process
GO:0060013	righting reflex	2	762	7	13332	0.00262467	0.000525053	4.99888	10939;220	AFG3L2;ALDH1A3	0.0565587	0.630222	biological_process
GO:0021861	forebrain radial glial cell differentiation	2	762	7	13332	0.00262467	0.000525053	4.99888	3280;57721	HES1;METTL14	0.0565587	0.630222	biological_process
GO:0030225	macrophage differentiation	2	762	7	13332	0.00262467	0.000525053	4.99888	1435;7422	CSF1;VEGFA	0.0565587	0.630222	biological_process
GO:1903351	cellular response to dopamine	2	762	7	13332	0.00262467	0.000525053	4.99888	2551;25942	GABPA;SIN3A	0.0565587	0.630222	biological_process
GO:0045744	negative regulation of G-protein coupled receptor protein signaling pathway	2	762	7	13332	0.00262467	0.000525053	4.99888	5999;7529	RGS4;YWHAB	0.0565587	0.630222	biological_process
GO:0060441	epithelial tube branching involved in lung morphogenesis	2	762	7	13332	0.00262467	0.000525053	4.99888	6662;3202	SOX9;HOXA5	0.0565587	0.630222	biological_process
GO:0032836	glomerular basement membrane development	2	762	7	13332	0.00262467	0.000525053	4.99888	55959;4643	SULF2;MYO1E	0.0565587	0.630222	biological_process
GO:0060039	pericardium development	2	762	7	13332	0.00262467	0.000525053	4.99888	29072;83605	SETD2;CCM2	0.0565587	0.630222	biological_process
GO:0048227	plasma membrane to endosome transport	2	762	7	13332	0.00262467	0.000525053	4.99888	9712;150684	USP6NL;COMMD1	0.0565587	0.630222	biological_process
GO:0060008	Sertoli cell differentiation	2	762	7	13332	0.00262467	0.000525053	4.99888	6662;9667	SOX9;SAFB2	0.0565587	0.630222	biological_process
GO:0016188	synaptic vesicle maturation	2	762	7	13332	0.00262467	0.000525053	4.99888	8301;6812	PICALM;STXBP1	0.0565587	0.630222	biological_process
GO:0042532	negative regulation of tyrosine phosphorylation of STAT protein	2	762	7	13332	0.00262467	0.000525053	4.99888	79893;22876	GGNBP2;INPP5F	0.0565587	0.630222	biological_process
GO:0045944	positive regulation of transcription from RNA polymerase II promoter	43	762	588	13332	0.0564304	0.0441044	1.27947	6595;55827;7422;25942;163081;6875;2551;3087;5915;6942;283149;92002;26586;6599;25836;23054;3280;3655;10902;6474;6667;9079;55818;8089;7392;54806;79898;7629;8850;6018;4776;6662;9839;3660;2323;58499;7555;9421;51379;23082;51742;55252;25937	SMARCA2;DCAF6;VEGFA;SIN3A;ZNF567;TAF4B;GABPA;HHEX;RARB;TCF20;BCL9L;CCNQ;CKAP2;SMARCC1;NIPBL;NCOA6;HES1;ITGA6;BRD8;SHOX2;SP1;LDB2;KDM3A;YEATS4;USF2;AHI1;ZNF613;ZNF76;KAT2B;RLF;NFATC4;SOX9;ZEB2;IRF2;FLT3LG;ZNF462;CNBP;HAND1;CRLF3;PPRC1;ARID4B;ASXL2;WWTR1	0.0568737	0.630222	biological_process
GO:0005794	Golgi apparatus	48	822	688	14857	0.0583942	0.0463081	1.26099	5125;8674;65977;94056;143187;3801;11196;27327;10447;4925;9685;9832;26985;8301;23163;55755;55832;23032;2804;162;10419;4091;50964;23271;8925;4917;51542;9910;79158;55898;8614;23499;10329;55629;2802;11276;27072;93643;26035;54432;10198;23200;400;84376;9638;4864;92344;79656	PCSK5;VAMP4;PLEKHA3;SYAP1;VTI1A;KIFC3;SEC23IP;TNRC6A;FAM3C;NUCB2;CLINT1;JAKMIP2;AP3M1;PICALM;GGA3;CDK5RAP2;CAND1;USP33;GOLGB1;AP1B1;PRMT5;SMAD6;SOST;CAMSAP2;HERC1;NTN3;VPS54;RABGAP1L;GNPTAB;UNC45A;STC2;MACF1;RXYLT1;PNRC2;GOLGA3;SYNRG;VPS41;TJAP1;GLCE;YIPF1;MPHOSPH9;ATP11B;ARL1;HOOK3;FEZ1;NPC1;GORAB;BEND5	0.0571657	0.435889	cellular_component
GO:0004674	protein serine/threonine kinase activity	23	715	281	12391	0.0321678	0.0226777	1.41848	8444;3985;23683;22983;9748;83732;9448;51231;65125;4750;10783;4752;51719;2081;8899;1195;57396;23043;9874;83931;65266;27347;9891	DYRK3;LIMK2;PRKD3;MAST1;SLK;RIOK1;MAP4K4;VRK3;WNK1;NEK1;NEK6;NEK3;CAB39;ERN1;PRPF4B;CLK1;CLK4;TNIK;TLK1;STK40;WNK4;STK39;NUAK1	0.0573345	0.597694	molecular_function
GO:0046965	retinoid X receptor binding	2	715	7	12391	0.0027972	0.000564926	4.95145	23054;5915	NCOA6;RARB	0.0575377	0.597694	molecular_function
GO:0019787	ubiquitin-like protein transferase activity	2	715	7	12391	0.0027972	0.000564926	4.95145	25820;64422	ARIH1;ATG3	0.0575377	0.597694	molecular_function
GO:0000340	RNA 7-methylguanosine cap binding	2	715	7	12391	0.0027972	0.000564926	4.95145	25929;22916	GEMIN5;NCBP2	0.0575377	0.597694	molecular_function
GO:0030155	regulation of cell adhesion	4	762	26	13332	0.00524934	0.0019502	2.6917	6662;8502;9891;9267	SOX9;PKP4;NUAK1;CYTH1	0.0581576	0.639811	biological_process
GO:0005795	Golgi stack	4	822	27	14857	0.00486618	0.00181733	2.67766	51125;55959;53349;2804	GOLGA7;SULF2;ZFYVE1;GOLGB1	0.0593057	0.444272	cellular_component
GO:0048873	homeostasis of number of cells within a tissue	3	762	16	13332	0.00393701	0.00120012	3.28051	1435;2323;51542	CSF1;FLT3LG;VPS54	0.0596897	0.639811	biological_process
GO:0030488	tRNA methylation	3	762	16	13332	0.00393701	0.00120012	3.28051	80745;51531;25917	THUMPD2;TRMO;THUMPD3	0.0596897	0.639811	biological_process
GO:0006362	transcription elongation from RNA polymerase I promoter	3	762	16	13332	0.00393701	0.00120012	3.28051	221830;9014;64425	TWISTNB;TAF1B;POLR1E	0.0596897	0.639811	biological_process
GO:0034504	protein localization to nucleus	3	762	16	13332	0.00393701	0.00120012	3.28051	6662;3087;54971	SOX9;HHEX;BANP	0.0596897	0.639811	biological_process
GO:0008536	Ran GTPase binding	4	715	26	12391	0.00559441	0.0020983	2.66616	10762;64328;64901;10526	NUP50;XPO4;RANBP17;IPO8	0.0598304	0.597694	molecular_function
GO:0047485	protein N-terminus binding	7	715	61	12391	0.00979021	0.00492293	1.9887	60412;6812;6599;9638;25836;55770;4863	EXOC4;STXBP1;SMARCC1;FEZ1;NIPBL;EXOC2;NPAT	0.0606115	0.597694	molecular_function
GO:0000146	microfilament motor activity	3	715	16	12391	0.0041958	0.00129126	3.24939	4626;4643;4622	MYH8;MYO1E;MYH4	0.061087	0.597694	molecular_function
GO:0031901	early endosome membrane	11	822	118	14857	0.013382	0.00794238	1.68488	399979;8417;6643;80700;22876;23317;23163;29886;80230;9135;8723	SNX19;STX7;SNX2;UBXN6;INPP5F;DNAJC13;GGA3;SNX8;RUFY1;RABEP1;SNX4	0.062124	0.457361	cellular_component
GO:0001889	liver development	5	762	38	13332	0.00656168	0.00285029	2.30211	26019;3280;5009;51599;3142	UPF2;HES1;OTC;LSR;HLX	0.0635073	0.669049	biological_process
GO:0090307	mitotic spindle assembly	4	762	27	13332	0.00524934	0.0020252	2.59201	49856;27229;23172;114791	WRAP73;TUBGCP4;ABRAXAS2;TUBGCP5	0.0653124	0.669049	biological_process
GO:0031122	cytoplasmic microtubule organization	4	762	27	13332	0.00524934	0.0020252	2.59201	27229;9748;114791;84376	TUBGCP4;SLK;TUBGCP5;HOOK3	0.0653124	0.669049	biological_process
GO:0043484	regulation of RNA splicing	4	762	27	13332	0.00524934	0.0020252	2.59201	1195;8227;57396;6651	CLK1;AKAP17A;CLK4;SON	0.0653124	0.669049	biological_process
GO:0016567	protein ubiquitination	23	762	289	13332	0.0301837	0.0216772	1.39242	55827;150684;8239;81786;25948;64422;56929;79176;55236;151230;55832;56254;7844;29089;51136;25820;11275;118424;9810;114792;7317;10475;25937	DCAF6;COMMD1;USP9X;TRIM7;KBTBD2;ATG3;FEM1C;FBXL15;UBA6;KLHL23;CAND1;RNF20;RNF103;UBE2T;RNFT1;ARIH1;KLHL2;UBE2J2;RNF40;KLHL32;UBA1;TRIM38;WWTR1	0.0677672	0.669049	biological_process
GO:0036064	ciliary basal body	9	822	92	14857	0.0109489	0.00619237	1.76813	49856;26146;121441;261734;95681;51626;23002;54806;126731	WRAP73;TRAF3IP1;NEDD1;NPHP4;CEP41;DYNC2LI1;DAAM1;AHI1;CCSAP	0.0678403	0.464637	cellular_component
GO:0000278	mitotic cell cycle	8	762	76	13332	0.0104987	0.00570057	1.84169	5520;23172;1788;10403;8089;4752;83540;2669	PPP2R2A;ABRAXAS2;DNMT3A;NDC80;YEATS4;NEK3;NUF2;GEM	0.0678511	0.669049	biological_process
GO:0015630	microtubule cytoskeleton	10	822	106	14857	0.0121655	0.00713468	1.70511	84062;667;26586;23499;63935;27229;27072;84080;9891;22994	DTNBP1;DST;CKAP2;MACF1;PCIF1;TUBGCP4;VPS41;ENKD1;NUAK1;CEP131	0.0685101	0.464637	cellular_component
GO:0000243	commitment complex	2	822	8	14857	0.00243309	0.000538467	4.51855	55015;11066	PRPF39;SNRNP35	0.0685529	0.464637	cellular_component
GO:0005677	chromatin silencing complex	2	822	8	14857	0.00243309	0.000538467	4.51855	23378;8467	RRP8;SMARCA5	0.0685529	0.464637	cellular_component
GO:0000346	transcription export complex	2	822	8	14857	0.00243309	0.000538467	4.51855	84321;9984	THOC3;THOC1	0.0685529	0.464637	cellular_component
GO:0043525	positive regulation of neuron apoptotic process	3	762	17	13332	0.00393701	0.00127513	3.08754	9040;2901;51024	UBE2M;GRIK5;FIS1	0.0695094	0.669049	biological_process
GO:0090316	positive regulation of intracellular protein transport	3	762	17	13332	0.00393701	0.00127513	3.08754	79899;22994;55696	PRR5L;CEP131;RBM22	0.0695094	0.669049	biological_process
GO:0045652	regulation of megakaryocyte differentiation	5	762	39	13332	0.00656168	0.00292529	2.24308	25942;9757;27327;8850;55904	SIN3A;KMT2B;TNRC6A;KAT2B;KMT2E	0.069581	0.669049	biological_process
GO:0010977	negative regulation of neuron projection development	5	762	39	13332	0.00656168	0.00292529	2.24308	5802;10371;4035;23189;112	PTPRS;SEMA3A;LRP1;KANK1;ADCY6	0.069581	0.669049	biological_process
GO:0006517	protein deglycosylation	2	762	8	13332	0.00262467	0.00060006	4.37402	175;55768	AGA;NGLY1	0.0726163	0.669049	biological_process
GO:1902894	negative regulation of pri-miRNA transcription from RNA polymerase II promoter	2	762	8	13332	0.00262467	0.00060006	4.37402	6662;4776	SOX9;NFATC4	0.0726163	0.669049	biological_process
GO:0031581	hemidesmosome assembly	2	762	8	13332	0.00262467	0.00060006	4.37402	667;3655	DST;ITGA6	0.0726163	0.669049	biological_process
GO:1900246	positive regulation of RIG-I signaling pathway	2	762	8	13332	0.00262467	0.00060006	4.37402	23369;26057	PUM2;ANKRD17	0.0726163	0.669049	biological_process
GO:0031076	embryonic camera-type eye development	2	762	8	13332	0.00262467	0.00060006	4.37402	220;26146	ALDH1A3;TRAF3IP1	0.0726163	0.669049	biological_process
GO:0000463	maturation of LSU-rRNA from tricistronic rRNA transcript (SSU-rRNA, 5.8S rRNA, LSU-rRNA)	2	762	8	13332	0.00262467	0.00060006	4.37402	84154;117246	RPF2;FTSJ3	0.0726163	0.669049	biological_process
GO:0006261	DNA-dependent DNA replication	2	762	8	13332	0.00262467	0.00060006	4.37402	11232;11177	POLG2;BAZ1A	0.0726163	0.669049	biological_process
GO:0051168	nuclear export	2	762	8	13332	0.00262467	0.00060006	4.37402	9147;22916	NEMF;NCBP2	0.0726163	0.669049	biological_process
GO:0033683	nucleotide-excision repair, DNA incision	2	762	8	13332	0.00262467	0.00060006	4.37402	22909;9557	FAN1;CHD1L	0.0726163	0.669049	biological_process
GO:0034498	early endosome to Golgi transport	2	762	8	13332	0.00262467	0.00060006	4.37402	6643;29886	SNX2;SNX8	0.0726163	0.669049	biological_process
GO:0051315	attachment of mitotic spindle microtubules to kinetochore	2	762	8	13332	0.00262467	0.00060006	4.37402	10403;8379	NDC80;MAD1L1	0.0726163	0.669049	biological_process
GO:0006390	transcription from mitochondrial promoter	2	762	8	13332	0.00262467	0.00060006	4.37402	5442;64216	POLRMT;TFB2M	0.0726163	0.669049	biological_process
GO:0032784	regulation of DNA-templated transcription, elongation	2	762	8	13332	0.00262467	0.00060006	4.37402	55677;9984	IWS1;THOC1	0.0726163	0.669049	biological_process
GO:1903507	negative regulation of nucleic acid-templated transcription	2	762	8	13332	0.00262467	0.00060006	4.37402	60491;9318	NIF3L1;COPS2	0.0726163	0.669049	biological_process
GO:0035413	positive regulation of catenin import into nucleus	2	762	8	13332	0.00262467	0.00060006	4.37402	23189;55959	KANK1;SULF2	0.0726163	0.669049	biological_process
GO:1904115	axon cytoplasm	4	822	29	14857	0.00486618	0.00195194	2.49299	24137;84062;667;26985	KIF4A;DTNBP1;DST;AP3M1	0.0736761	0.491557	cellular_component
GO:0030676	Rac guanyl-nucleotide exchange factor activity	2	715	8	12391	0.0027972	0.00064563	4.33252	50649;10160	ARHGEF4;FARP1	0.0738471	0.679914	molecular_function
GO:0005161	platelet-derived growth factor receptor binding	2	715	8	12391	0.0027972	0.00064563	4.33252	2081;7422	ERN1;VEGFA	0.0738471	0.679914	molecular_function
GO:0016208	AMP binding	2	715	8	12391	0.0027972	0.00064563	4.33252	5571;84532	PRKAG1;ACSS1	0.0738471	0.679914	molecular_function
GO:0031624	ubiquitin conjugating enzyme binding	4	715	28	12391	0.00559441	0.0022597	2.47572	54467;25820;84259;9810	ANKIB1;ARIH1;DCUN1D5;RNF40	0.0749405	0.679914	molecular_function
GO:0048666	neuron development	5	762	40	13332	0.00656168	0.0030003	2.18701	55714;65125;126731;1489;5601	TENM3;WNK1;CCSAP;CTF1;MAPK9	0.0759634	0.695977	biological_process
GO:0007346	regulation of mitotic cell cycle	7	762	65	13332	0.00918635	0.00487549	1.88419	23043;10783;4750;55726;9748;27347;9448	TNIK;NEK6;NEK1;INTS13;SLK;STK39;MAP4K4	0.0766553	0.698415	biological_process
GO:0031965	nuclear membrane	16	822	196	14857	0.0194647	0.0131924	1.47545	2733;9472;3300;23592;114880;8089;9805;10885;23369;10762;51230;26057;57508;129401;26173;3840	GLE1;AKAP6;DNAJB2;LEMD3;OSBPL6;YEATS4;SCRN1;WDR3;PUM2;NUP50;PHF20;ANKRD17;INTS2;NUP35;INTS1;KPNA4	0.0772323	0.497131	cellular_component
GO:0019904	protein domain specific binding	15	715	174	12391	0.020979	0.0140425	1.49397	23177;25978;50649;5119;81559;6812;8826;54875;400;25925;8554;80725;64853;9135;7529	CEP68;CHMP2B;ARHGEF4;CHMP1A;TRIM11;STXBP1;IQGAP1;CNTLN;ARL1;ZNF521;PIAS1;SRCIN1;AIDA;RABEP1;YWHAB	0.0779159	0.694287	molecular_function
GO:0046856	phosphatidylinositol dephosphorylation	3	762	18	13332	0.00393701	0.00135014	2.91601	3632;55613;22876	INPP5A;MTMR8;INPP5F	0.0800039	0.701638	biological_process
GO:1901673	regulation of mitotic spindle assembly	3	762	18	13332	0.00393701	0.00135014	2.91601	5119;126731;25978	CHMP1A;CCSAP;CHMP2B	0.0800039	0.701638	biological_process
GO:0010824	regulation of centrosome duplication	3	762	18	13332	0.00393701	0.00135014	2.91601	5119;22994;25978	CHMP1A;CEP131;CHMP2B	0.0800039	0.701638	biological_process
GO:0097421	liver regeneration	3	762	18	13332	0.00393701	0.00135014	2.91601	55959;6430;10419	SULF2;SRSF5;PRMT5	0.0800039	0.701638	biological_process
GO:0045333	cellular respiration	3	762	18	13332	0.00393701	0.00135014	2.91601	93058;60493;4776	COQ10A;FASTKD5;NFATC4	0.0800039	0.701638	biological_process
GO:0006363	termination of RNA polymerase I transcription	3	762	18	13332	0.00393701	0.00135014	2.91601	221830;9014;64425	TWISTNB;TAF1B;POLR1E	0.0800039	0.701638	biological_process
GO:0006361	transcription initiation from RNA polymerase I promoter	3	762	18	13332	0.00393701	0.00135014	2.91601	221830;9014;64425	TWISTNB;TAF1B;POLR1E	0.0800039	0.701638	biological_process
GO:0017053	transcriptional repressor complex	5	822	42	14857	0.00608273	0.00282695	2.15169	9611;6667;25942;23013;7529	NCOR1;SP1;SIN3A;SPEN;YWHAB	0.0805391	0.497131	cellular_component
GO:0007098	centrosome cycle	4	762	29	13332	0.00524934	0.00217522	2.41325	23177;9793;55755;93323	CEP68;CKAP5;CDK5RAP2;HAUS8	0.0809202	0.7059	biological_process
GO:0031252	cell leading edge	4	822	30	14857	0.00486618	0.00201925	2.40989	90102;9748;9079;667	PHLDB2;SLK;LDB2;DST	0.0814624	0.497131	cellular_component
GO:0043325	phosphatidylinositol-3,4-bisphosphate binding	3	715	18	12391	0.0041958	0.00145267	2.88834	64411;53349;150684	ARAP3;ZFYVE1;COMMD1	0.0818143	0.715216	molecular_function
GO:0019901	protein kinase binding	21	715	264	12391	0.0293706	0.0213058	1.37853	54875;6812;26608;10723;55755;162;56155;5571;65125;10783;9325;8850;55770;23177;1000;23328;8826;5930;112;80725;27347	CNTLN;STXBP1;TBL2;SLC12A7;CDK5RAP2;AP1B1;TEX14;PRKAG1;WNK1;NEK6;TRIP4;KAT2B;EXOC2;CEP68;CDH2;SASH1;IQGAP1;RBBP6;ADCY6;SRCIN1;STK39	0.0844803	0.715216	molecular_function
GO:0031932	TORC2 complex	2	822	9	14857	0.00243309	0.000605775	4.01649	9675;79899	TTI1;PRR5L	0.0849896	0.497131	cellular_component
GO:0035770	ribonucleoprotein granule	2	822	9	14857	0.00243309	0.000605775	4.01649	2926;60493	GRSF1;FASTKD5	0.0849896	0.497131	cellular_component
GO:0030688	preribosome, small subunit precursor	2	822	9	14857	0.00243309	0.000605775	4.01649	27340;83732	UTP20;RIOK1	0.0849896	0.497131	cellular_component
GO:0031089	platelet dense granule lumen	2	822	9	14857	0.00243309	0.000605775	4.01649	10447;3700	FAM3C;ITIH4	0.0849896	0.497131	cellular_component
GO:0035145	exon-exon junction complex	2	822	9	14857	0.00243309	0.000605775	4.01649	26019;65109	UPF2;UPF3B	0.0849896	0.497131	cellular_component
GO:0016010	dystrophin-associated glycoprotein complex	2	822	9	14857	0.00243309	0.000605775	4.01649	6645;5239	SNTB2;PGM5	0.0849896	0.497131	cellular_component
GO:0034774	secretory granule lumen	7	822	69	14857	0.00851582	0.00464428	1.83362	5689;10450;10075;55832;51719;29106;10092	PSMB1;PPIE;HUWE1;CAND1;CAB39;SCG3;ARPC5	0.0861649	0.497195	cellular_component
GO:0098609	cell-cell adhesion	6	762	54	13332	0.00787402	0.00405041	1.94401	6662;261734;4867;8502;3655;55591	SOX9;NPHP4;NPHP1;PKP4;ITGA6;VEZT	0.0864134	0.725155	biological_process
GO:0003729	mRNA binding	9	715	93	12391	0.0125874	0.00750545	1.6771	58517;146713;11066;80153;57721;2926;22916;9933;65109	RBM25;RBFOX3;SNRNP35;EDC3;METTL14;GRSF1;NCBP2;PUM3;UPF3B	0.0876069	0.715216	molecular_function
GO:0043928	exonucleolytic nuclear-transcribed mRNA catabolic process involved in deadenylation-dependent decay	4	762	30	13332	0.00524934	0.00225023	2.33281	6499;9652;51010;80153	SKIV2L;TTC37;EXOSC3;EDC3	0.0893529	0.725155	biological_process
GO:0001935	endothelial cell proliferation	2	762	9	13332	0.00262467	0.000675068	3.88801	79400;2081	NOX5;ERN1	0.0899211	0.725155	biological_process
GO:0050768	negative regulation of neurogenesis	2	762	9	13332	0.00262467	0.000675068	3.88801	81559;84376	TRIM11;HOOK3	0.0899211	0.725155	biological_process
GO:0010457	centriole-centriole cohesion	2	762	9	13332	0.00262467	0.000675068	3.88801	23177;54875	CEP68;CNTLN	0.0899211	0.725155	biological_process
GO:0045806	negative regulation of endocytosis	2	762	9	13332	0.00262467	0.000675068	3.88801	79772;90678	MCTP1;LRSAM1	0.0899211	0.725155	biological_process
GO:0007064	mitotic sister chromatid cohesion	2	762	9	13332	0.00262467	0.000675068	3.88801	23126;25836	POGZ;NIPBL	0.0899211	0.725155	biological_process
GO:0044030	regulation of DNA methylation	2	762	9	13332	0.00262467	0.000675068	3.88801	6018;10419	RLF;PRMT5	0.0899211	0.725155	biological_process
GO:0018095	protein polyglutamylation	2	762	9	13332	0.00262467	0.000675068	3.88801	25809;95681	TTLL1;CEP41	0.0899211	0.725155	biological_process
GO:0007094	mitotic spindle assembly checkpoint	2	762	9	13332	0.00262467	0.000675068	3.88801	8379;56155	MAD1L1;TEX14	0.0899211	0.725155	biological_process
GO:0001894	tissue homeostasis	2	762	9	13332	0.00262467	0.000675068	3.88801	6662;29123	SOX9;ANKRD11	0.0899211	0.725155	biological_process
GO:1903358	regulation of Golgi organization	2	762	9	13332	0.00262467	0.000675068	3.88801	9712;23271	USP6NL;CAMSAP2	0.0899211	0.725155	biological_process
GO:0032688	negative regulation of interferon-beta production	2	762	9	13332	0.00262467	0.000675068	3.88801	5802;26146	PTPRS;TRAF3IP1	0.0899211	0.725155	biological_process
GO:0006349	regulation of gene expression by genetic imprinting	2	762	9	13332	0.00262467	0.000675068	3.88801	51742;1788	ARID4B;DNMT3A	0.0899211	0.725155	biological_process
GO:0006476	protein deacetylation	2	762	9	13332	0.00262467	0.000675068	3.88801	23408;25942	SIRT5;SIN3A	0.0899211	0.725155	biological_process
GO:0043392	negative regulation of DNA binding	3	762	19	13332	0.00393701	0.00142514	2.76254	124857;146198;58499	WFIKKN2;ZFP90;ZNF462	0.0911372	0.725155	biological_process
GO:0010608	posttranscriptional regulation of gene expression	3	762	19	13332	0.00393701	0.00142514	2.76254	23369;23264;29066	PUM2;ZC3H7B;ZC3H7A	0.0911372	0.725155	biological_process
GO:0006357	regulation of transcription from RNA polymerase II promoter	20	762	254	13332	0.0262467	0.0190519	1.37764	9667;1105;91748;6871;29855;51621;6924;128553;6599;79809;66008;195828;7629;6939;6621;26122;389136;9439;51742;8467	SAFB2;CHD1;ELMSAN1;TADA2A;UBN1;KLF13;ELOA;TSHZ2;SMARCC1;TTC21B;TRAK2;ZNF367;ZNF76;TCF15;SNAPC4;EPC2;VGLL3;MED23;ARID4B;SMARCA5	0.0911661	0.725155	biological_process
GO:0004003	ATP-dependent DNA helicase activity	2	715	9	12391	0.0027972	0.000726334	3.85113	1105;9557	CHD1;CHD1L	0.0914133	0.715216	molecular_function
GO:0016274	protein-arginine N-methyltransferase activity	2	715	9	12391	0.0027972	0.000726334	3.85113	90826;10419	PRMT9;PRMT5	0.0914133	0.715216	molecular_function
GO:0048365	Rac GTPase binding	4	715	30	12391	0.00559441	0.00242111	2.31068	57522;8826;10788;85440	SRGAP1;IQGAP1;IQGAP2;DOCK7	0.0917779	0.715216	molecular_function
GO:0007059	chromosome segregation	6	762	55	13332	0.00787402	0.00412541	1.90866	23172;8239;10403;10783;55755;83540	ABRAXAS2;USP9X;NDC80;NEK6;CDK5RAP2;NUF2	0.0925671	0.725155	biological_process
GO:0043531	ADP binding	3	715	19	12391	0.0041958	0.00153337	2.73633	5571;2081;54471	PRKAG1;ERN1;MIEF1	0.0931644	0.715216	molecular_function
GO:0043015	gamma-tubulin binding	3	715	19	12391	0.0041958	0.00153337	2.73633	27229;9638;114791	TUBGCP4;FEZ1;TUBGCP5	0.0931644	0.715216	molecular_function
GO:0005487	nucleocytoplasmic transporter activity	3	715	19	12391	0.0041958	0.00153337	2.73633	129401;65109;55696	NUP35;UPF3B;RBM22	0.0931644	0.715216	molecular_function
GO:0043657	host cell	5	822	44	14857	0.00608273	0.00296157	2.05389	137492;89853;10762;129401;3840	VPS37A;MVB12B;NUP50;NUP35;KPNA4	0.0941441	0.517429	cellular_component
GO:0007062	sister chromatid cohesion	8	762	82	13332	0.0104987	0.00615062	1.70693	25936;6396;10403;9793;8379;83540;54821;9985	NSL1;SEC13;NDC80;CKAP5;MAD1L1;NUF2;ERCC6L;REC8	0.0958906	0.725155	biological_process
GO:0075733	intracellular transport of virus	5	762	43	13332	0.00656168	0.00322532	2.03443	137492;89853;10762;129401;3840	VPS37A;MVB12B;NUP50;NUP35;KPNA4	0.096924	0.725155	biological_process
GO:0001701	in utero embryonic development	10	762	110	13332	0.0131234	0.00825083	1.59055	321;4643;29123;83605;25942;5930;2551;7484;3087;11232	APBA2;MYO1E;ANKRD11;CCM2;SIN3A;RBBP6;GABPA;WNT9B;HHEX;POLG2	0.0979116	0.725155	biological_process
GO:0048813	dendrite morphogenesis	4	762	31	13332	0.00524934	0.00232523	2.25756	84062;10160;8301;66008	DTNBP1;FARP1;PICALM;TRAK2	0.0981887	0.725155	biological_process
GO:0015629	actin cytoskeleton	13	822	158	14857	0.0158151	0.0106347	1.48712	4643;10092;667;23499;11346;80725;830;11275;10788;6525;4921;7739;10677	MYO1E;ARPC5;DST;MACF1;SYNPO;SRCIN1;CAPZA2;KLHL2;IQGAP2;SMTN;DDR2;ZNF185;AVIL	0.0989209	0.517429	cellular_component
GO:0004842	ubiquitin-protein transferase activity	17	715	210	12391	0.0237762	0.0169478	1.40291	29089;54551;9810;79176;10616;10075;151525;5930;64750;56254;90678;7844;25820;9040;4850;8925;23352	UBE2T;MAGEL2;RNF40;FBXL15;RBCK1;HUWE1;WDSUB1;RBBP6;SMURF2;RNF20;LRSAM1;RNF103;ARIH1;UBE2M;CNOT4;HERC1;UBR4	0.0994251	0.715877	molecular_function
GO:0003700	DNA binding transcription factor activity	45	715	642	12391	0.0629371	0.0518118	1.21472	10363;84124;25942;91748;163081;6875;84547;2551;29855;4801;6942;7545;9014;117608;4091;3280;80095;7596;7718;10782;6667;89887;55818;388566;10168;54993;8089;3104;7392;195828;79898;9569;374899;57547;6939;6621;3097;7745;6662;11244;9757;3660;9753;6871;2804	HMG20A;ZNF394;SIN3A;ELMSAN1;ZNF567;TAF4B;PGBD1;GABPA;UBN1;NFYB;TCF20;ZIC1;TAF1B;ZNF354B;SMAD6;HES1;ZNF606;ZNF45;ZNF165;ZNF274;SP1;ZNF628;KDM3A;ZNF470;ZNF197;ZSCAN2;YEATS4;ZBTB48;USF2;ZNF367;ZNF613;GTF2IRD1;ZNF829;ZNF624;TCF15;SNAPC4;HIVEP2;ZKSCAN8;SOX9;ZHX1;KMT2B;IRF2;ZSCAN12;TADA2A;GOLGB1	0.0998666	0.715877	molecular_function
GO:0005516	calmodulin binding	13	715	152	12391	0.0181818	0.012267	1.48218	4643;23352;29078;8826;55755;5999;4626;4622;10788;6645;23271;815;2669	MYO1E;UBR4;NDUFAF4;IQGAP1;CDK5RAP2;RGS4;MYH8;MYH4;IQGAP2;SNTB2;CAMSAP2;CAMK2A;GEM	0.100397	0.715877	molecular_function
GO:0032266	phosphatidylinositol-3-phosphate binding	4	715	31	12391	0.00559441	0.00250182	2.23614	56270;54477;399979;25851	WDR45B;PLEKHA5;SNX19;TECPR1	0.100814	0.715877	molecular_function
GO:0019888	protein phosphatase regulator activity	4	715	31	12391	0.00559441	0.00250182	2.23614	165324;84988;5520;57718	UBXN2A;PPP1R16A;PPP2R2A;PPP4R4	0.100814	0.715877	molecular_function
GO:0005581	collagen trimer	5	822	45	14857	0.00608273	0.00302888	2.00825	169044;114897;114898;255631;114905	COL22A1;C1QTNF1;C1QTNF2;COL24A1;C1QTNF7	0.101359	0.517429	cellular_component
GO:0072686	mitotic spindle	5	822	45	14857	0.00608273	0.00302888	2.00825	8379;8502;126731;55689;2669	MAD1L1;PKP4;CCSAP;YEATS2;GEM	0.101359	0.517429	cellular_component
GO:0030027	lamellipodium	11	822	129	14857	0.013382	0.00868278	1.54121	154810;6643;1000;5797;57514;80725;11275;10788;64411;10092;9459	AMOTL1;SNX2;CDH2;PTPRM;ARHGAP31;SRCIN1;KLHL2;IQGAP2;ARAP3;ARPC5;ARHGEF6	0.101462	0.517429	cellular_component
GO:0006366	transcription from RNA polymerase II promoter	16	762	198	13332	0.0209974	0.0148515	1.41382	6621;9611;55677;3097;4776;4798;6924;9569;7392;51621;7469;6875;9421;2551;22916;6871	SNAPC4;NCOR1;IWS1;HIVEP2;NFATC4;NFRKB;ELOA;GTF2IRD1;USF2;KLF13;NELFA;TAF4B;HAND1;GABPA;NCBP2;TADA2A	0.102385	0.725155	biological_process
GO:0000813	ESCRT I complex	2	822	10	14857	0.00243309	0.000673083	3.61484	89853;137492	MVB12B;VPS37A	0.10246	0.517429	cellular_component
GO:0071564	npBAF complex	2	822	10	14857	0.00243309	0.000673083	3.61484	6595;6599	SMARCA2;SMARCC1	0.10246	0.517429	cellular_component
GO:0097504	Gemini of coiled bodies	2	822	10	14857	0.00243309	0.000673083	3.61484	25929;4863	GEMIN5;NPAT	0.10246	0.517429	cellular_component
GO:0001741	XY body	2	822	10	14857	0.00243309	0.000673083	3.61484	1788;6599	DNMT3A;SMARCC1	0.10246	0.517429	cellular_component
GO:0005736	DNA-directed RNA polymerase I complex	2	822	10	14857	0.00243309	0.000673083	3.61484	221830;64425	TWISTNB;POLR1E	0.10246	0.517429	cellular_component
GO:0007163	establishment or maintenance of cell polarity	3	762	20	13332	0.00393701	0.00150015	2.62441	6425;84552;23499	SFRP5;PARD6G;MACF1	0.102871	0.725155	biological_process
GO:0043967	histone H4 acetylation	3	762	20	13332	0.00393701	0.00150015	2.62441	54556;8089;10902	ING3;YEATS4;BRD8	0.102871	0.725155	biological_process
GO:0000375	RNA splicing, via transesterification reactions	3	762	20	13332	0.00393701	0.00150015	2.62441	8570;9129;10569	KHSRP;PRPF3;SLU7	0.102871	0.725155	biological_process
GO:0008089	anterograde axonal transport	3	762	20	13332	0.00393701	0.00150015	2.62441	24137;84062;26985	KIF4A;DTNBP1;AP3M1	0.102871	0.725155	biological_process
GO:0000070	mitotic sister chromatid segregation	3	762	20	13332	0.00393701	0.00150015	2.62441	10403;25936;10051	NDC80;NSL1;SMC4	0.102871	0.725155	biological_process
GO:0046854	phosphatidylinositol phosphorylation	3	762	20	13332	0.00393701	0.00150015	2.62441	84668;23167;10380	FAM126A;EFR3A;BPNT1	0.102871	0.725155	biological_process
GO:0016604	nuclear body	17	822	220	14857	0.0206813	0.0148078	1.39664	25929;55793;10147;9667;8161;6942;388566;28970;9325;29855;25820;7469;4091;9031;25937;54971;54780	GEMIN5;MINDY1;SUGP2;SAFB2;COIL;TCF20;ZNF470;C11orf54;TRIP4;UBN1;ARIH1;NELFA;SMAD6;BAZ1B;WWTR1;BANP;NSMCE4A	0.103001	0.517429	cellular_component
GO:0043547	positive regulation of GTPase activity	8	762	84	13332	0.0104987	0.00630063	1.66629	81704;8301;55616;9922;9712;8502;115704;3655	DOCK8;PICALM;ASAP3;IQSEC1;USP6NL;PKP4;EVI5L;ITGA6	0.106506	0.725155	biological_process
GO:0030017	sarcomere	4	822	33	14857	0.00486618	0.00222118	2.19081	7079;4626;4622;3998	TIMP4;MYH8;MYH4;LMAN1	0.107102	0.521863	cellular_component
GO:0005881	cytoplasmic microtubule	4	822	33	14857	0.00486618	0.00222118	2.19081	7461;84080;26586;58477	CLIP2;ENKD1;CKAP2;SRPRB	0.107102	0.521863	cellular_component
GO:0009566	fertilization	4	762	32	13332	0.00524934	0.00240024	2.18701	10388;9985;25945;114792	SYCP2;REC8;NECTIN3;KLHL32	0.107414	0.725155	biological_process
GO:0050890	cognition	4	762	32	13332	0.00524934	0.00240024	2.18701	6100;55180;25978;25836	RP9;LINS1;CHMP2B;NIPBL	0.107414	0.725155	biological_process
GO:0000151	ubiquitin ligase complex	8	822	87	14857	0.00973236	0.00585583	1.662	54467;9810;64750;55832;56254;25820;118424;84259	ANKIB1;RNF40;SMURF2;CAND1;RNF20;ARIH1;UBE2J2;DCUN1D5	0.107954	0.521863	cellular_component
GO:0048193	Golgi vesicle transport	2	762	10	13332	0.00262467	0.000750075	3.49921	27072;400	VPS41;ARL1	0.108278	0.725155	biological_process
GO:0032516	positive regulation of phosphoprotein phosphatase activity	2	762	10	13332	0.00262467	0.000750075	3.49921	9472;51231	AKAP6;VRK3	0.108278	0.725155	biological_process
GO:0050684	regulation of mRNA processing	2	762	10	13332	0.00262467	0.000750075	3.49921	9667;55677	SAFB2;IWS1	0.108278	0.725155	biological_process
GO:0046827	positive regulation of protein export from nucleus	2	762	10	13332	0.00262467	0.000750075	3.49921	64328;5494	XPO4;PPM1A	0.108278	0.725155	biological_process
GO:0090136	epithelial cell-cell adhesion	2	762	10	13332	0.00262467	0.000750075	3.49921	5271;3801	SERPINB8;KIFC3	0.108278	0.725155	biological_process
GO:0036444	mitochondrial calcium uptake	2	762	10	13332	0.00262467	0.000750075	3.49921	10939;79085	AFG3L2;SLC25A23	0.108278	0.725155	biological_process
GO:0045292	mRNA cis splicing, via spliceosome	2	762	10	13332	0.00262467	0.000750075	3.49921	22916;55696	NCBP2;RBM22	0.108278	0.725155	biological_process
GO:0048747	muscle fiber development	2	762	10	13332	0.00262467	0.000750075	3.49921	124857;10939	WFIKKN2;AFG3L2	0.108278	0.725155	biological_process
GO:0035721	intraciliary retrograde transport	2	762	10	13332	0.00262467	0.000750075	3.49921	79809;51626	TTC21B;DYNC2LI1	0.108278	0.725155	biological_process
GO:0022904	respiratory electron transport chain	2	762	10	13332	0.00262467	0.000750075	3.49921	2110;11232	ETFDH;POLG2	0.108278	0.725155	biological_process
GO:0007221	positive regulation of transcription of Notch receptor target	2	762	10	13332	0.00262467	0.000750075	3.49921	4855;8850	NOTCH4;KAT2B	0.108278	0.725155	biological_process
GO:0060394	negative regulation of pathway-restricted SMAD protein phosphorylation	2	762	10	13332	0.00262467	0.000750075	3.49921	83891;4091	SNX25;SMAD6	0.108278	0.725155	biological_process
GO:0051276	chromosome organization	2	762	10	13332	0.00262467	0.000750075	3.49921	6018;2669	RLF;GEM	0.108278	0.725155	biological_process
GO:0043097	pyrimidine nucleoside salvage	2	762	10	13332	0.00262467	0.000750075	3.49921	7084;7371	TK2;UCK2	0.108278	0.725155	biological_process
GO:0031589	cell-substrate adhesion	2	762	10	13332	0.00262467	0.000750075	3.49921	3655;4091	ITGA6;SMAD6	0.108278	0.725155	biological_process
GO:0031396	regulation of protein ubiquitination	2	762	10	13332	0.00262467	0.000750075	3.49921	165324;3300	UBXN2A;DNAJB2	0.108278	0.725155	biological_process
GO:0030048	actin filament-based movement	2	762	10	13332	0.00262467	0.000750075	3.49921	4643;4622	MYO1E;MYH4	0.108278	0.725155	biological_process
GO:0036464	cytoplasmic ribonucleoprotein granule	5	822	46	14857	0.00608273	0.00309618	1.96459	9627;26019;26065;8826;80153	SNCAIP;UPF2;LSM14A;IQGAP1;EDC3	0.10884	0.521863	cellular_component
GO:0005874	microtubule	20	822	269	14857	0.0243309	0.0181059	1.34381	3801;27229;347240;23172;55755;6645;23281;51626;23499;10783;10788;27067;93323;4130;114791;8826;25809;84376;9638;26153	KIFC3;TUBGCP4;KIF24;ABRAXAS2;CDK5RAP2;SNTB2;MTUS2;DYNC2LI1;MACF1;NEK6;IQGAP2;STAU2;HAUS8;MAP1A;TUBGCP5;IQGAP1;TTLL1;HOOK3;FEZ1;KIF26A	0.109995	0.521863	cellular_component
GO:0016788	hydrolase activity, acting on ester bonds	2	715	10	12391	0.0027972	0.000807037	3.46601	28970;590	C11orf54;BCHE	0.110037	0.715877	molecular_function
GO:0004065	arylsulfatase activity	2	715	10	12391	0.0027972	0.000807037	3.46601	55959;340075	SULF2;ARSI	0.110037	0.715877	molecular_function
GO:0008349	MAP kinase kinase kinase kinase activity	2	715	10	12391	0.0027972	0.000807037	3.46601	9448;23043	MAP4K4;TNIK	0.110037	0.715877	molecular_function
GO:0052629	phosphatidylinositol-3,5-bisphosphate 3-phosphatase activity	2	715	10	12391	0.0027972	0.000807037	3.46601	55613;64419	MTMR8;MTMR14	0.110037	0.715877	molecular_function
GO:0071837	HMG box domain binding	2	715	10	12391	0.0027972	0.000807037	3.46601	3087;6667	HHEX;SP1	0.110037	0.715877	molecular_function
GO:0006470	protein dephosphorylation	7	762	71	13332	0.00918635	0.00532553	1.72496	5802;5520;1852;5797;5791;5494;5803	PTPRS;PPP2R2A;DUSP9;PTPRM;PTPRE;PPM1A;PTPRZ1	0.110055	0.725155	biological_process
GO:0003755	peptidyl-prolyl cis-trans isomerase activity	4	715	32	12391	0.00559441	0.00258252	2.16626	10105;10450;55033;4820	PPIF;PPIE;FKBP14;NKTR	0.110243	0.715877	molecular_function
GO:0042787	protein ubiquitination involved in ubiquitin-dependent protein catabolic process	10	762	113	13332	0.0131234	0.00847585	1.54832	54467;51283;147339;64750;10075;5930;55236;25820;11275;23352	ANKIB1;BFAR;C18orf25;SMURF2;HUWE1;RBBP6;UBA6;ARIH1;KLHL2;UBR4	0.11181	0.725155	biological_process
GO:0008134	transcription factor binding	15	715	185	12391	0.020979	0.0149302	1.40514	2186;4776;6667;60491;23522;81559;91748;9421;22984;50964;8850;3280;3087;23082;5601	BPTF;NFATC4;SP1;NIF3L1;KAT6B;TRIM11;ELMSAN1;HAND1;PDCD11;SOST;KAT2B;HES1;HHEX;PPRC1;MAPK9	0.115148	0.715877	molecular_function
GO:0009953	dorsal/ventral pattern formation	3	762	21	13332	0.00393701	0.00157516	2.49944	79176;64853;200894	FBXL15;AIDA;ARL13B	0.115165	0.725155	biological_process
GO:0048469	cell maturation	3	762	21	13332	0.00393701	0.00157516	2.49944	3280;5745;631	HES1;PTH1R;BFSP1	0.115165	0.725155	biological_process
GO:0045786	negative regulation of cell cycle	3	762	21	13332	0.00393701	0.00157516	2.49944	5119;168451;51053	CHMP1A;THAP5;GMNN	0.115165	0.725155	biological_process
GO:0001657	ureteric bud development	3	762	21	13332	0.00393701	0.00157516	2.49944	168667;5915;4091	BMPER;RARB;SMAD6	0.115165	0.725155	biological_process
GO:0002931	response to ischemia	3	762	21	13332	0.00393701	0.00157516	2.49944	10105;23172;10525	PPIF;ABRAXAS2;HYOU1	0.115165	0.725155	biological_process
GO:0000149	SNARE binding	5	715	45	12391	0.00699301	0.00363167	1.92556	8674;8417;6812;143187;91828	VAMP4;STX7;STXBP1;VTI1A;EXOC3L4	0.115744	0.715877	molecular_function
GO:0004004	ATP-dependent RNA helicase activity	6	715	58	12391	0.00839161	0.00468082	1.79277	79009;57647;6499;165545;23020;57062	DDX50;DHX37;SKIV2L;DQX1;SNRNP200;DDX24	0.116194	0.715877	molecular_function
GO:0005905	clathrin-coated pit	4	822	34	14857	0.00486618	0.00228848	2.12638	408;22876;8301;4035	ARRB1;INPP5F;PICALM;LRP1	0.116367	0.526338	cellular_component
GO:0005739	mitochondrion	66	822	1031	14857	0.080292	0.0693949	1.15703	65260;56922;246269;51024;64216;60491;5009;83605;6812;4820;10105;23395;55825;4285;55626;80232;125228;60493;64318;138428;197322;84196;25974;10328;26073;64965;64342;92399;57505;51703;79714;55186;2926;54920;84273;93058;10902;54995;1632;83693;256643;66008;79899;56474;79085;55005;2081;7529;5601;23408;10939;55526;53343;150274;529;253190;55848;55735;5442;92667;29078;54471;4942;9638;7317;7755	COA7;MCCC1;AFG1L;FIS1;TFB2M;NIF3L1;OTC;CCM2;STXBP1;NKTR;PPIF;LARS2;PECR;MIPEP;AMBRA1;WDR26;FAM210A;FASTKD5;NOC3L;PTRH1;ACSF3;USP48;MMACHC;EMC8;POLDIP2;MRPS9;HS1BP3;MRRF;AARS2;ACSL5;CCDC51;SLC25A36;GRSF1;DUS2;NOA1;COQ10A;BRD8;OXSM;ECI1;HSDL1;BCLAF3;TRAK2;PRR5L;CTPS2;SLC25A23;RMND1;ERN1;YWHAB;MAPK9;SIRT5;AFG3L2;DHTKD1;NUDT9;HSCB;ATP6V1E1;SERHL2;PLGRKT;DNAJC11;POLRMT;MGME1;NDUFAF4;MIEF1;OAT;FEZ1;UBA…	0.117489	0.526338	cellular_component
GO:0051018	protein kinase A binding	3	715	21	12391	0.0041958	0.00169478	2.47572	11215;9472;8227	AKAP11;AKAP6;AKAP17A	0.117639	0.715877	molecular_function
GO:0004712	protein serine/threonine/tyrosine kinase activity	3	715	21	12391	0.0041958	0.00169478	2.47572	1195;8444;57396	CLK1;DYRK3;CLK4	0.117639	0.715877	molecular_function
GO:0016874	ligase activity	3	715	21	12391	0.0041958	0.00169478	2.47572	8554;9040;64422	PIAS1;UBE2M;ATG3	0.117639	0.715877	molecular_function
GO:0046540	U4/U6 x U5 tri-snRNP complex	3	822	22	14857	0.00364964	0.00148078	2.46466	23020;9129;54957	SNRNP200;PRPF3;TXNL4B	0.119096	0.526338	cellular_component
GO:0006310	DNA recombination	6	762	59	13332	0.00787402	0.00442544	1.77926	4798;22944;23054;4841;79913;54780	NFRKB;KIN;NCOA6;NONO;ACTR5;NSMCE4A	0.119446	0.725155	biological_process
GO:0006886	intracellular protein transport	16	762	203	13332	0.0209974	0.0152265	1.379	8417;9910;6643;10526;10569;6396;64901;9874;23163;29886;9712;11196;125058;162;115704;11276	STX7;RABGAP1L;SNX2;IPO8;SLU7;SEC13;RANBP17;TLK1;GGA3;SNX8;USP6NL;SEC23IP;TBC1D16;AP1B1;EVI5L;SYNRG	0.120037	0.725155	biological_process
GO:0000976	transcription regulatory region sequence-specific DNA binding	4	715	33	12391	0.00559441	0.00266322	2.10061	55818;25942;221037;51780	KDM3A;SIN3A;JMJD1C;KDM3B	0.120049	0.721739	molecular_function
GO:0030127	COPII vesicle coat	2	822	11	14857	0.00243309	0.000740392	3.28622	6396;22872	SEC13;SEC31A	0.120799	0.526338	cellular_component
GO:0000815	ESCRT III complex	2	822	11	14857	0.00243309	0.000740392	3.28622	5119;25978	CHMP1A;CHMP2B	0.120799	0.526338	cellular_component
GO:0031011	Ino80 complex	2	822	11	14857	0.00243309	0.000740392	3.28622	79913;4798	ACTR5;NFRKB	0.120799	0.526338	cellular_component
GO:0008250	oligosaccharyltransferase complex	2	822	11	14857	0.00243309	0.000740392	3.28622	58505;201595	OSTC;STT3B	0.120799	0.526338	cellular_component
GO:0005885	Arp2/3 protein complex	2	822	11	14857	0.00243309	0.000740392	3.28622	10092;10093	ARPC5;ARPC4	0.120799	0.526338	cellular_component
GO:0005089	Rho guanyl-nucleotide exchange factor activity	6	715	59	12391	0.00839161	0.00476152	1.76238	55200;50649;55160;26030;10160;9459	PLEKHG6;ARHGEF4;ARHGEF10L;PLEKHG3;FARP1;ARHGEF6	0.123435	0.732687	molecular_function
GO:0030175	filopodium	5	822	48	14857	0.00608273	0.0032308	1.88273	50619;80725;10788;3655;10160	DEF6;SRCIN1;IQGAP2;ITGA6;FARP1	0.124578	0.537323	cellular_component
GO:0008022	protein C-terminus binding	11	715	129	12391	0.0153846	0.0104108	1.47776	8777;6667;8161;23328;667;7529;8089;8554;23215;25836;4863	MPDZ;SP1;COIL;SASH1;DST;YWHAB;YEATS4;PIAS1;PRRC2C;NIPBL;NPAT	0.125381	0.732687	molecular_function
GO:0031902	late endosome membrane	9	822	105	14857	0.0109489	0.00706738	1.54922	54432;137492;25978;80700;285195;143187;89853;27072;4864	YIPF1;VPS37A;CHMP2B;UBXN6;SLC9A9;VTI1A;MVB12B;VPS41;NPC1	0.126878	0.541768	cellular_component
GO:0000422	autophagy of mitochondrion	4	762	34	13332	0.00524934	0.00255026	2.05836	56270;55626;51024;64422	WDR45B;AMBRA1;FIS1;ATG3	0.12697	0.725155	biological_process
GO:0045860	positive regulation of protein kinase activity	4	762	34	13332	0.00524934	0.00255026	2.05836	5571;8826;1435;4921	PRKAG1;IQGAP1;CSF1;DDR2	0.12697	0.725155	biological_process
GO:0035735	intraciliary transport involved in cilium assembly	4	762	34	13332	0.00524934	0.00255026	2.05836	79809;51626;22994;26146	TTC21B;DYNC2LI1;CEP131;TRAF3IP1	0.12697	0.725155	biological_process
GO:0019899	enzyme binding	16	715	203	12391	0.0223776	0.0163829	1.36592	56259;10093;9079;8614;66008;23567;590;8554;55100;9421;25814;23054;2081;653583;7529;64422	CTNNBL1;ARPC4;LDB2;STC2;TRAK2;ZNF346;BCHE;PIAS1;WDR70;HAND1;ATXN10;NCOA6;ERN1;PHLDB3;YWHAB;ATG3	0.12718	0.732687	molecular_function
GO:0043923	positive regulation by host of viral transcription	2	762	11	13332	0.00262467	0.000825083	3.1811	6667;1105	SP1;CHD1	0.127512	0.725155	biological_process
GO:0043984	histone H4-K16 acetylation	2	762	11	13332	0.00262467	0.000825083	3.1811	51230;284058	PHF20;KANSL1	0.127512	0.725155	biological_process
GO:0051310	metaphase plate congression	2	762	11	13332	0.00262467	0.000825083	3.1811	10403;2669	NDC80;GEM	0.127512	0.725155	biological_process
GO:0048268	clathrin coat assembly	2	762	11	13332	0.00262467	0.000825083	3.1811	8301;9685	PICALM;CLINT1	0.127512	0.725155	biological_process
GO:0048703	embryonic viscerocranium morphogenesis	2	762	11	13332	0.00262467	0.000825083	3.1811	50515;25836	CHST11;NIPBL	0.127512	0.725155	biological_process
GO:0046928	regulation of neurotransmitter secretion	2	762	11	13332	0.00262467	0.000825083	3.1811	79772;9627	MCTP1;SNCAIP	0.127512	0.725155	biological_process
GO:0016573	histone acetylation	2	762	11	13332	0.00262467	0.000825083	3.1811	23522;26122	KAT6B;EPC2	0.127512	0.725155	biological_process
GO:2001238	positive regulation of extrinsic apoptotic signaling pathway	2	762	11	13332	0.00262467	0.000825083	3.1811	8742;10616	TNFSF12;RBCK1	0.127512	0.725155	biological_process
GO:0036503	ERAD pathway	2	762	11	13332	0.00262467	0.000825083	3.1811	27248;80700	ERLEC1;UBXN6	0.127512	0.725155	biological_process
GO:0070208	protein heterotrimerization	2	762	11	13332	0.00262467	0.000825083	3.1811	114897;114898	C1QTNF1;C1QTNF2	0.127512	0.725155	biological_process
GO:0048566	embryonic digestive tract development	2	762	11	13332	0.00262467	0.000825083	3.1811	5125;5915	PCSK5;RARB	0.127512	0.725155	biological_process
GO:0045332	phospholipid translocation	2	762	11	13332	0.00262467	0.000825083	3.1811	23200;23250	ATP11B;ATP11A	0.127512	0.725155	biological_process
GO:0014032	neural crest cell development	2	762	11	13332	0.00262467	0.000825083	3.1811	6662;6949	SOX9;TCOF1	0.127512	0.725155	biological_process
GO:0007041	lysosomal transport	2	762	11	13332	0.00262467	0.000825083	3.1811	4864;51542	NPC1;VPS54	0.127512	0.725155	biological_process
GO:2000009	negative regulation of protein localization to cell surface	2	762	11	13332	0.00262467	0.000825083	3.1811	8301;150684	PICALM;COMMD1	0.127512	0.725155	biological_process
GO:0000002	mitochondrial genome maintenance	2	762	11	13332	0.00262467	0.000825083	3.1811	92667;55186	MGME1;SLC25A36	0.127512	0.725155	biological_process
GO:0061014	positive regulation of mRNA catabolic process	2	762	11	13332	0.00262467	0.000825083	3.1811	79899;8570	PRR5L;KHSRP	0.127512	0.725155	biological_process
GO:0033962	cytoplasmic mRNA processing body assembly	2	762	11	13332	0.00262467	0.000825083	3.1811	80153;26065	EDC3;LSM14A	0.127512	0.725155	biological_process
GO:0060384	innervation	2	762	11	13332	0.00262467	0.000825083	3.1811	9860;55959	LRIG2;SULF2	0.127512	0.725155	biological_process
GO:0036120	cellular response to platelet-derived growth factor stimulus	2	762	11	13332	0.00262467	0.000825083	3.1811	94056;8826	SYAP1;IQGAP1	0.127512	0.725155	biological_process
GO:2001224	positive regulation of neuron migration	2	762	11	13332	0.00262467	0.000825083	3.1811	10371;25836	SEMA3A;NIPBL	0.127512	0.725155	biological_process
GO:0031668	cellular response to extracellular stimulus	2	762	11	13332	0.00262467	0.000825083	3.1811	23394;3655	ADNP;ITGA6	0.127512	0.725155	biological_process
GO:0008053	mitochondrial fusion	2	762	11	13332	0.00262467	0.000825083	3.1811	10939;51024	AFG3L2;FIS1	0.127512	0.725155	biological_process
GO:0007019	microtubule depolymerization	2	762	11	13332	0.00262467	0.000825083	3.1811	9793;347240	CKAP5;KIF24	0.127512	0.725155	biological_process
GO:0048701	embryonic cranial skeleton morphogenesis	3	762	22	13332	0.00393701	0.00165017	2.38583	10265;7484;29072	IRX5;WNT9B;SETD2	0.127978	0.725155	biological_process
GO:1990830	cellular response to leukemia inhibitory factor	7	762	74	13332	0.00918635	0.00555056	1.65503	165324;11156;55818;221830;8467;4801;56155	UBXN2A;PTP4A3;KDM3A;TWISTNB;SMARCA5;NFYB;TEX14	0.129234	0.725155	biological_process
GO:0019206	nucleoside kinase activity	2	715	11	12391	0.0027972	0.000887741	3.15092	7084;7371	TK2;UCK2	0.129539	0.732687	molecular_function
GO:0070410	co-SMAD binding	2	715	11	12391	0.0027972	0.000887741	3.15092	8239;4091	USP9X;SMAD6	0.129539	0.732687	molecular_function
GO:0080025	phosphatidylinositol-3,5-bisphosphate binding	3	715	22	12391	0.0041958	0.00177548	2.36319	56270;54477;150684	WDR45B;PLEKHA5;COMMD1	0.13068	0.732687	molecular_function
GO:0035097	histone methyltransferase complex	3	822	23	14857	0.00364964	0.00154809	2.35751	23054;9757;10419	NCOA6;KMT2B;PRMT5	0.131628	0.556485	cellular_component
GO:0005635	nuclear envelope	10	822	121	14857	0.0121655	0.00814431	1.49374	55613;9472;10526;6396;667;10424;8379;129401;4925;4864	MTMR8;AKAP6;IPO8;SEC13;DST;PGRMC2;MAD1L1;NUP35;NUCB2;NPC1	0.132946	0.556547	cellular_component
GO:0015031	protein transport	24	762	331	13332	0.0314961	0.0248275	1.2686	408;150684;23317;6812;95681;79874;54520;51375;5877;83891;8723;51542;321;137492;25978;5119;3998;9135;55770;23301;22872;89853;84376;9744	ARRB1;COMMD1;DNAJC13;STXBP1;CEP41;RABEP2;CCDC93;SNX7;RABIF;SNX25;SNX4;VPS54;APBA2;VPS37A;CHMP2B;CHMP1A;LMAN1;RABEP1;EXOC2;EHBP1;SEC31A;MVB12B;HOOK3;ACAP1	0.136988	0.725155	biological_process
GO:0035019	somatic stem cell population maintenance	4	762	35	13332	0.00524934	0.00262526	1.99955	6662;283149;9079;3280	SOX9;BCL9L;LDB2;HES1	0.137268	0.725155	biological_process
GO:0071277	cellular response to calcium ion	4	762	35	13332	0.00524934	0.00262526	1.99955	10105;79085;8826;65125	PPIF;SLC25A23;IQGAP1;WNK1	0.137268	0.725155	biological_process
GO:0009611	response to wounding	4	762	35	13332	0.00524934	0.00262526	1.99955	55959;3087;667;2186	SULF2;HHEX;DST;BPTF	0.137268	0.725155	biological_process
GO:0006839	mitochondrial transport	5	762	48	13332	0.00656168	0.00360036	1.82251	284427;79085;60386;55186;9673	SLC25A41;SLC25A23;SLC25A19;SLC25A36;SLC25A44	0.137542	0.725155	biological_process
GO:0030285	integral component of synaptic vesicle membrane	2	822	12	14857	0.00243309	0.0008077	3.01237	5802;8674	PTPRS;VAMP4	0.139858	0.579798	cellular_component
GO:0007507	heart development	9	762	104	13332	0.011811	0.00780078	1.51408	5125;6474;53820;4776;56006;162;9421;23054;23767	PCSK5;SHOX2;RIPPLY3;NFATC4;SMG9;AP1B1;HAND1;NCOA6;FLRT3	0.140013	0.725155	biological_process
GO:0090314	positive regulation of protein targeting to membrane	3	762	23	13332	0.00393701	0.00172517	2.2821	54471;51024;9847	MIEF1;FIS1;C2CD5	0.141269	0.725155	biological_process
GO:0006612	protein targeting to membrane	3	762	23	13332	0.00393701	0.00172517	2.2821	51125;60412;64422	GOLGA7;EXOC4;ATG3	0.141269	0.725155	biological_process
GO:0022604	regulation of cell morphogenesis	3	762	23	13332	0.00393701	0.00172517	2.2821	9202;283149;54870	ZMYM4;BCL9L;QRICH1	0.141269	0.725155	biological_process
GO:0034097	response to cytokine	3	762	23	13332	0.00393701	0.00172517	2.2821	7079;3700;5229	TIMP4;ITIH4;PGGT1B	0.141269	0.725155	biological_process
GO:0000184	nuclear-transcribed mRNA catabolic process, nonsense-mediated decay	7	762	76	13332	0.00918635	0.00570057	1.61148	55181;26019;56006;55629;23708;22916;65109	SMG8;UPF2;SMG9;PNRC2;GSPT2;NCBP2;UPF3B	0.142888	0.725155	biological_process
GO:0090543	Flemming body	3	822	24	14857	0.00364964	0.0016154	2.25928	11064;55770;60412	CNTRL;EXOC2;EXOC4	0.144594	0.593671	cellular_component
GO:0048814	regulation of dendrite morphogenesis	2	762	12	13332	0.00262467	0.00090009	2.91601	23043;1136	TNIK;CHRNA3	0.147462	0.725155	biological_process
GO:0030878	thyroid gland development	2	762	12	13332	0.00262467	0.00090009	2.91601	3087;3202	HHEX;HOXA5	0.147462	0.725155	biological_process
GO:0070986	left/right axis specification	2	762	12	13332	0.00262467	0.00090009	2.91601	54806;200894	AHI1;ARL13B	0.147462	0.725155	biological_process
GO:0000244	spliceosomal tri-snRNP complex assembly	2	762	12	13332	0.00262467	0.00090009	2.91601	9129;25980	PRPF3;AAR2	0.147462	0.725155	biological_process
GO:1902187	negative regulation of viral release from host cell	2	762	12	13332	0.00262467	0.00090009	2.91601	81559;7726	TRIM11;TRIM26	0.147462	0.725155	biological_process
GO:0009235	cobalamin metabolic process	2	762	12	13332	0.00262467	0.00090009	2.91601	166785;25974	MMAA;MMACHC	0.147462	0.725155	biological_process
GO:0007034	vacuolar transport	2	762	12	13332	0.00262467	0.00090009	2.91601	5119;25978	CHMP1A;CHMP2B	0.147462	0.725155	biological_process
GO:0021772	olfactory bulb development	2	762	12	13332	0.00262467	0.00090009	2.91601	55118;10371	CRTAC1;SEMA3A	0.147462	0.725155	biological_process
GO:0090141	positive regulation of mitochondrial fission	2	762	12	13332	0.00262467	0.00090009	2.91601	51024;54471	FIS1;MIEF1	0.147462	0.725155	biological_process
GO:0008589	regulation of smoothened signaling pathway	2	762	12	13332	0.00262467	0.00090009	2.91601	79809;7545	TTC21B;ZIC1	0.147462	0.725155	biological_process
GO:0033365	protein localization to organelle	2	762	12	13332	0.00262467	0.00090009	2.91601	23177;54875	CEP68;CNTLN	0.147462	0.725155	biological_process
GO:0010738	regulation of protein kinase A signaling	2	762	12	13332	0.00262467	0.00090009	2.91601	11215;9472	AKAP11;AKAP6	0.147462	0.725155	biological_process
GO:2001235	positive regulation of apoptotic signaling pathway	2	762	12	13332	0.00262467	0.00090009	2.91601	4776;5601	NFATC4;MAPK9	0.147462	0.725155	biological_process
GO:0051028	mRNA transport	4	762	36	13332	0.00524934	0.00270027	1.94401	64901;55677;6396;8570	RANBP17;IWS1;SEC13;KHSRP	0.14789	0.725155	biological_process
GO:0035023	regulation of Rho protein signal transduction	6	762	63	13332	0.00787402	0.00472547	1.66629	55200;50649;55160;26030;10160;9459	PLEKHG6;ARHGEF4;ARHGEF10L;PLEKHG3;FARP1;ARHGEF6	0.149743	0.725155	biological_process
GO:0043395	heparan sulfate proteoglycan binding	2	715	12	12391	0.0027972	0.000968445	2.88834	5802;4035	PTPRS;LRP1	0.149755	0.750846	molecular_function
GO:0005095	GTPase inhibitor activity	2	715	12	12391	0.0027972	0.000968445	2.88834	8826;10788	IQGAP1;IQGAP2	0.149755	0.750846	molecular_function
GO:0070403	NAD+ binding	2	715	12	12391	0.0027972	0.000968445	2.88834	23408;220	SIRT5;ALDH1A3	0.149755	0.750846	molecular_function
GO:0008191	metalloendopeptidase inhibitor activity	2	715	12	12391	0.0027972	0.000968445	2.88834	124857;7079	WFIKKN2;TIMP4	0.149755	0.750846	molecular_function
GO:0002062	chondrocyte differentiation	3	762	24	13332	0.00393701	0.00180018	2.18701	6662;5745;399979	SOX9;PTH1R;SNX19	0.154996	0.725155	biological_process
GO:0030521	androgen receptor signaling pathway	3	762	24	13332	0.00393701	0.00180018	2.18701	8554;9862;55818	PIAS1;MED24;KDM3A	0.154996	0.725155	biological_process
GO:0001658	branching involved in ureteric bud morphogenesis	3	762	24	13332	0.00393701	0.00180018	2.18701	6662;7484;170690	SOX9;WNT9B;ADAMTS16	0.154996	0.725155	biological_process
GO:0032869	cellular response to insulin stimulus	5	762	50	13332	0.00656168	0.00375038	1.74961	6667;94056;9847;8850;6430	SP1;SYAP1;C2CD5;KAT2B;SRSF5	0.155593	0.725155	biological_process
GO:0005801	cis-Golgi network	4	822	38	14857	0.00486618	0.00255772	1.90255	165324;84376;3985;2804	UBXN2A;HOOK3;LIMK2;GOLGB1	0.156629	0.624832	cellular_component
GO:0016236	macroautophagy	7	762	78	13332	0.00918635	0.00585059	1.57016	137492;80700;5571;53349;64419;55626;64422	VPS37A;UBXN6;PRKAG1;ZFYVE1;MTMR14;AMBRA1;ATG3	0.157201	0.725155	biological_process
GO:0032993	protein-DNA complex	3	822	25	14857	0.00364964	0.00168271	2.16891	3087;4801;6667	HHEX;NFYB;SP1	0.157959	0.624832	cellular_component
GO:0008277	regulation of G-protein coupled receptor protein signaling pathway	4	762	37	13332	0.00524934	0.00277528	1.89147	5999;23032;22844;9815	RGS4;USP33;FRMPD1;GIT2	0.158816	0.725155	biological_process
GO:0016514	SWI/SNF complex	2	822	13	14857	0.00243309	0.000875008	2.78065	6595;6599	SMARCA2;SMARCC1	0.159501	0.624832	cellular_component
GO:0044853	plasma membrane raft	2	822	13	14857	0.00243309	0.000875008	2.78065	1000;1136	CDH2;CHRNA3	0.159501	0.624832	cellular_component
GO:0000800	lateral element	2	822	13	14857	0.00243309	0.000875008	2.78065	10388;9985	SYCP2;REC8	0.159501	0.624832	cellular_component
GO:0003725	double-stranded RNA binding	5	715	50	12391	0.00699301	0.00403519	1.73301	26065;23567;4622;27067;54920	LSM14A;ZNF346;MYH4;STAU2;DUS2	0.159976	0.750846	molecular_function
GO:0005200	structural constituent of cytoskeleton	7	715	78	12391	0.00979021	0.00629489	1.55526	10093;10403;114791;8089;27229;10092;631	ARPC4;NDC80;TUBGCP5;YEATS4;TUBGCP4;ARPC5;BFSP1	0.162613	0.750846	molecular_function
GO:0005788	endoplasmic reticulum lumen	14	822	189	14857	0.0170316	0.0127213	1.33883	169044;3895;1435;1000;55033;27433;340075;8614;590;29106;10525;255631;27248;4148	COL22A1;KTN1;CSF1;CDH2;FKBP14;TOR2A;ARSI;STC2;BCHE;SCG3;HYOU1;COL24A1;ERLEC1;MATN3	0.163656	0.635284	cellular_component
GO:0031338	regulation of vesicle fusion	5	762	51	13332	0.00656168	0.00382538	1.7153	9910;6812;9712;125058;115704	RABGAP1L;STXBP1;USP6NL;TBC1D16;EVI5L	0.164967	0.725155	biological_process
GO:0060964	regulation of gene silencing by miRNA	5	762	51	13332	0.00656168	0.00382538	1.7153	10526;23369;27327;129401;10762	IPO8;PUM2;TNRC6A;NUP35;NUP50	0.164967	0.725155	biological_process
GO:0006368	transcription elongation from RNA polymerase II promoter	6	762	65	13332	0.00787402	0.00487549	1.61502	55677;6924;29072;7469;6875;22916	IWS1;ELOA;SETD2;NELFA;TAF4B;NCBP2	0.166064	0.725155	biological_process
GO:0007399	nervous system development	19	762	261	13332	0.0249344	0.019577	1.27366	6595;1489;1136;6599;1740;3280;321;6474;146713;10380;8193;10523;9637;10677;51299;9839;129831;9638;25814	SMARCA2;CTF1;CHRNA3;SMARCC1;DLG2;HES1;APBA2;SHOX2;RBFOX3;BPNT1;DPF1;CHERP;FEZ2;AVIL;NRN1;ZEB2;RBM45;FEZ1;ATXN10	0.16623	0.725155	biological_process
GO:0061630	ubiquitin protein ligase activity	13	715	167	12391	0.0181818	0.0134775	1.34905	54467;51283;29089;118424;55298;147339;81559;10075;5930;64750;90678;25820;283450	ANKIB1;BFAR;UBE2T;UBE2J2;RNF121;C18orf25;TRIM11;HUWE1;RBBP6;SMURF2;LRSAM1;ARIH1;HECTD4	0.167632	0.750846	molecular_function
GO:0016887	ATPase activity	8	715	93	12391	0.0111888	0.00750545	1.49076	6595;347240;23499;3801;4626;4622;8467;9557	SMARCA2;KIF24;MACF1;KIFC3;MYH8;MYH4;SMARCA5;CHD1L	0.167704	0.750846	molecular_function
GO:2000772	regulation of cellular senescence	2	762	13	13332	0.00262467	0.000975098	2.6917	9891;10783	NUAK1;NEK6	0.167983	0.725155	biological_process
GO:1902902	negative regulation of autophagosome assembly	2	762	13	13332	0.00262467	0.000975098	2.6917	9637;9638	FEZ2;FEZ1	0.167983	0.725155	biological_process
GO:0040014	regulation of multicellular organism growth	2	762	13	13332	0.00262467	0.000975098	2.6917	10939;79068	AFG3L2;FTO	0.167983	0.725155	biological_process
GO:0043981	histone H4-K5 acetylation	2	762	13	13332	0.00262467	0.000975098	2.6917	51230;284058	PHF20;KANSL1	0.167983	0.725155	biological_process
GO:0035924	cellular response to vascular endothelial growth factor stimulus	2	762	13	13332	0.00262467	0.000975098	2.6917	2081;7422	ERN1;VEGFA	0.167983	0.725155	biological_process
GO:0043982	histone H4-K8 acetylation	2	762	13	13332	0.00262467	0.000975098	2.6917	51230;284058	PHF20;KANSL1	0.167983	0.725155	biological_process
GO:0000460	maturation of 5.8S rRNA	2	762	13	13332	0.00262467	0.000975098	2.6917	10200;84549	MPHOSPH6;MAK16	0.167983	0.725155	biological_process
GO:0045216	cell-cell junction organization	2	762	13	13332	0.00262467	0.000975098	2.6917	83605;129446	CCM2;XIRP2	0.167983	0.725155	biological_process
GO:0045995	regulation of embryonic development	2	762	13	13332	0.00262467	0.000975098	2.6917	126731;25836	CCSAP;NIPBL	0.167983	0.725155	biological_process
GO:0034656	nucleobase-containing small molecule catabolic process	2	762	13	13332	0.00262467	0.000975098	2.6917	9583;53343	ENTPD4;NUDT9	0.167983	0.725155	biological_process
GO:0006541	glutamine metabolic process	2	762	13	13332	0.00262467	0.000975098	2.6917	56474;1503	CTPS2;CTPS1	0.167983	0.725155	biological_process
GO:0090162	establishment of epithelial cell polarity	2	762	13	13332	0.00262467	0.000975098	2.6917	3280;9267	HES1;CYTH1	0.167983	0.725155	biological_process
GO:1901224	positive regulation of NIK/NF-kappaB signaling	2	762	13	13332	0.00262467	0.000975098	2.6917	23328;11156	SASH1;PTP4A3	0.167983	0.725155	biological_process
GO:1990138	neuron projection extension	2	762	13	13332	0.00262467	0.000975098	2.6917	8826;23767	IQGAP1;FLRT3	0.167983	0.725155	biological_process
GO:0005643	nuclear pore	5	822	53	14857	0.00608273	0.00356734	1.70511	64328;2733;64901;10762;3840	XPO4;GLE1;RANBP17;NUP50;KPNA4	0.168071	0.646542	cellular_component
GO:0018279	protein N-linked glycosylation via asparagine	3	762	25	13332	0.00393701	0.00187519	2.09953	58505;3998;201595	OSTC;LMAN1;STT3B	0.169116	0.725155	biological_process
GO:0000387	spliceosomal snRNP assembly	3	762	25	13332	0.00393701	0.00187519	2.09953	25929;10419;55696	GEMIN5;PRMT5;RBM22	0.169116	0.725155	biological_process
GO:0019058	viral life cycle	3	762	25	13332	0.00393701	0.00187519	2.09953	89853;5125;137492	MVB12B;PCSK5;VPS37A	0.169116	0.725155	biological_process
GO:0009267	cellular response to starvation	4	762	38	13332	0.00524934	0.00285029	1.84169	55626;23032;53349;7484	AMBRA1;USP33;ZFYVE1;WNT9B	0.170029	0.725155	biological_process
GO:0016597	amino acid binding	2	715	13	12391	0.0027972	0.00104915	2.66616	5009;57505	OTC;AARS2	0.170539	0.750846	molecular_function
GO:0035035	histone acetyltransferase binding	2	715	13	12391	0.0027972	0.00104915	2.66616	6667;9325	SP1;TRIP4	0.170539	0.750846	molecular_function
GO:0005158	insulin receptor binding	2	715	13	12391	0.0027972	0.00104915	2.66616	6643;8723	SNX2;SNX4	0.170539	0.750846	molecular_function
GO:0005164	tumor necrosis factor receptor binding	2	715	13	12391	0.0027972	0.00104915	2.66616	8742;7188	TNFSF12;TRAF5	0.170539	0.750846	molecular_function
GO:0004438	phosphatidylinositol-3-phosphatase activity	2	715	13	12391	0.0027972	0.00104915	2.66616	55613;64419	MTMR8;MTMR14	0.170539	0.750846	molecular_function
GO:0044267	cellular protein metabolic process	9	762	109	13332	0.011811	0.00817582	1.44463	9627;3895;1435;1000;8239;8614;23163;29106;4148	SNCAIP;KTN1;CSF1;CDH2;USP9X;STC2;GGA3;SCG3;MATN3	0.170693	0.725155	biological_process
GO:0090575	RNA polymerase II transcription factor complex	3	822	26	14857	0.00364964	0.00175002	2.08549	4801;9421;6939	NFYB;HAND1;TCF15	0.171684	0.649926	cellular_component
GO:0001046	core promoter sequence-specific DNA binding	3	715	25	12391	0.0041958	0.00201759	2.07961	6662;6667;10419	SOX9;SP1;PRMT5	0.172499	0.750846	molecular_function
GO:0016363	nuclear matrix	6	822	68	14857	0.00729927	0.00457697	1.59478	1788;9984;5119;8089;24137;22944	DNMT3A;THOC1;CHMP1A;YEATS4;KIF4A;KIN	0.173224	0.649926	cellular_component
GO:0032436	positive regulation of proteasomal ubiquitin-dependent protein catabolic process	5	762	52	13332	0.00656168	0.00390039	1.68231	54467;3300;8554;25820;85409	ANKIB1;DNAJB2;PIAS1;ARIH1;NKD2	0.174558	0.725155	biological_process
GO:0005902	microvillus	4	822	40	14857	0.00486618	0.00269233	1.80742	55200;10788;60412;529	PLEKHG6;IQGAP2;EXOC4;ATP6V1E1	0.178453	0.649926	cellular_component
GO:0000178	exosome (RNase complex)	2	822	14	14857	0.00243309	0.000942317	2.58203	10200;51010	MPHOSPH6;EXOSC3	0.179605	0.649926	cellular_component
GO:0005671	Ada2/Gcn5/Ada3 transcription activator complex	2	822	14	14857	0.00243309	0.000942317	2.58203	55689;8850	YEATS2;KAT2B	0.179605	0.649926	cellular_component
GO:0035327	transcriptionally active chromatin	2	822	14	14857	0.00243309	0.000942317	2.58203	9652;51010	TTC37;EXOSC3	0.179605	0.649926	cellular_component
GO:0008074	guanylate cyclase complex, soluble	2	822	14	14857	0.00243309	0.000942317	2.58203	112;2983	ADCY6;GUCY1B1	0.179605	0.649926	cellular_component
GO:0032588	trans-Golgi network membrane	6	822	69	14857	0.00729927	0.00464428	1.57167	8674;143187;400;9712;162;51542	VAMP4;VTI1A;ARL1;USP6NL;AP1B1;VPS54	0.181515	0.651318	cellular_component
GO:0030334	regulation of cell migration	5	762	53	13332	0.00656168	0.0039754	1.65057	9079;23499;80725;9748;55171	LDB2;MACF1;SRCIN1;SLK;TBCCD1	0.184357	0.725155	biological_process
GO:0016241	regulation of macroautophagy	5	762	53	13332	0.00656168	0.0039754	1.65057	529;5571;23545;2081;60412	ATP6V1E1;PRKAG1;ATP6V0A2;ERN1;EXOC4	0.184357	0.725155	biological_process
GO:0004386	helicase activity	4	715	39	12391	0.00559441	0.00314745	1.77744	6595;84083;54821;8467	SMARCA2;ZRANB3;ERCC6L;SMARCA5	0.1858	0.750846	molecular_function
GO:0014069	postsynaptic density	12	822	162	14857	0.0145985	0.010904	1.33883	2901;8777;1000;84062;23499;1136;1740;11346;57622;80725;8502;5662	GRIK5;MPDZ;CDH2;DTNBP1;MACF1;CHRNA3;DLG2;SYNPO;LRFN1;SRCIN1;PKP4;PSD	0.186648	0.662006	cellular_component
GO:0005694	chromosome	8	822	100	14857	0.00973236	0.00673083	1.44594	5930;51663;29072;24137;8899;128061;6871;9933	RBBP6;ZFR;SETD2;KIF4A;PRPF4B;C1orf131;TADA2A;PUM3	0.188633	0.662006	cellular_component
GO:0030879	mammary gland development	2	762	14	13332	0.00262467	0.00105011	2.49944	6662;4855	SOX9;NOTCH4	0.188946	0.725155	biological_process
GO:0010667	negative regulation of cardiac muscle cell apoptotic process	2	762	14	13332	0.00262467	0.00105011	2.49944	23408;55626	SIRT5;AMBRA1	0.188946	0.725155	biological_process
GO:0045056	transcytosis	2	762	14	13332	0.00262467	0.00105011	2.49944	8301;4035	PICALM;LRP1	0.188946	0.725155	biological_process
GO:0007413	axonal fasciculation	2	762	14	13332	0.00262467	0.00105011	2.49944	55118;10371	CRTAC1;SEMA3A	0.188946	0.725155	biological_process
GO:0006402	mRNA catabolic process	2	762	14	13332	0.00262467	0.00105011	2.49944	2081;8570	ERN1;KHSRP	0.188946	0.725155	biological_process
GO:0002053	positive regulation of mesenchymal cell proliferation	2	762	14	13332	0.00262467	0.00105011	2.49944	6662;6474	SOX9;SHOX2	0.188946	0.725155	biological_process
GO:0048709	oligodendrocyte differentiation	2	762	14	13332	0.00262467	0.00105011	2.49944	6662;5803	SOX9;PTPRZ1	0.188946	0.725155	biological_process
GO:0006306	DNA methylation	2	762	14	13332	0.00262467	0.00105011	2.49944	55904;1788	KMT2E;DNMT3A	0.188946	0.725155	biological_process
GO:0046597	negative regulation of viral entry into host cell	2	762	14	13332	0.00262467	0.00105011	2.49944	81559;7726	TRIM11;TRIM26	0.188946	0.725155	biological_process
GO:0071158	positive regulation of cell cycle arrest	2	762	14	13332	0.00262467	0.00105011	2.49944	23378;51379	RRP8;CRLF3	0.188946	0.725155	biological_process
GO:0043086	negative regulation of catalytic activity	2	762	14	13332	0.00262467	0.00105011	2.49944	55832;7079	CAND1;TIMP4	0.188946	0.725155	biological_process
GO:0050772	positive regulation of axonogenesis	2	762	14	13332	0.00262467	0.00105011	2.49944	6474;9839	SHOX2;ZEB2	0.188946	0.725155	biological_process
GO:0035024	negative regulation of Rho protein signal transduction	2	762	14	13332	0.00262467	0.00105011	2.49944	23189;64411	KANK1;ARAP3	0.188946	0.725155	biological_process
GO:0016180	snRNA processing	2	762	14	13332	0.00262467	0.00105011	2.49944	57508;26173	INTS2;INTS1	0.188946	0.725155	biological_process
GO:0000132	establishment of mitotic spindle orientation	2	762	14	13332	0.00262467	0.00105011	2.49944	10403;55755	NDC80;CDK5RAP2	0.188946	0.725155	biological_process
GO:0005815	microtubule organizing center	10	822	131	14857	0.0121655	0.00881739	1.37971	23177;80700;5119;5930;9325;9847;10783;11215;22994;65109	CEP68;UBXN6;CHMP1A;RBBP6;TRIP4;C2CD5;NEK6;AKAP11;CEP131;UPF3B	0.189145	0.662006	cellular_component
GO:0006468	protein phosphorylation	17	762	235	13332	0.0223097	0.0176268	1.26567	8444;5571;23043;9874;65125;4750;10783;65266;23683;9064;22983;4752;27347;9448;2081;9891;8899	DYRK3;PRKAG1;TNIK;TLK1;WNK1;NEK1;NEK6;WNK4;PRKD3;MAP3K6;MAST1;NEK3;STK39;MAP4K4;ERN1;NUAK1;PRPF4B	0.189146	0.725155	biological_process
GO:0002020	protease binding	5	715	53	12391	0.00699301	0.0042773	1.63491	4035;4798;168451;9325;7079	LRP1;NFRKB;THAP5;TRIP4;TIMP4	0.189334	0.750846	molecular_function
GO:0043539	protein serine/threonine kinase activator activity	2	715	14	12391	0.0027972	0.00112985	2.47572	8826;51719	IQGAP1;CAB39	0.191758	0.750846	molecular_function
GO:0004012	phospholipid-translocating ATPase activity	2	715	14	12391	0.0027972	0.00112985	2.47572	23200;23250	ATP11B;ATP11A	0.191758	0.750846	molecular_function
GO:0004383	guanylate cyclase activity	2	715	14	12391	0.0027972	0.00112985	2.47572	112;2983	ADCY6;GUCY1B1	0.191758	0.750846	molecular_function
GO:0000209	protein polyubiquitination	14	762	189	13332	0.0183727	0.0141764	1.296	54467;51283;5689;147339;79176;23328;10075;10616;5930;64750;56254;90678;25820;118424	ANKIB1;BFAR;PSMB1;C18orf25;FBXL15;SASH1;HUWE1;RBCK1;RBBP6;SMURF2;RNF20;LRSAM1;ARIH1;UBE2J2	0.193452	0.725155	biological_process
GO:0030374	ligand-dependent nuclear receptor transcription coactivator activity	4	715	40	12391	0.00559441	0.00322815	1.73301	23054;55827;23082;9862	NCOA6;DCAF6;PPRC1;MED24	0.197732	0.750846	molecular_function
GO:0061025	membrane fusion	3	762	27	13332	0.00393701	0.0020252	1.94401	165324;5877;9135	UBXN2A;RABIF;RABEP1	0.198374	0.725155	biological_process
GO:0051384	response to glucocorticoid	3	762	27	13332	0.00393701	0.0020252	1.94401	306;10081;590	ANXA3;PDCD7;BCHE	0.198374	0.725155	biological_process
GO:0030686	90S preribosome	2	822	15	14857	0.00243309	0.00100963	2.40989	84319;27340	CMSS1;UTP20	0.20006	0.668238	cellular_component
GO:0032982	myosin filament	2	822	15	14857	0.00243309	0.00100963	2.40989	4626;4622	MYH8;MYH4	0.20006	0.668238	cellular_component
GO:0044291	cell-cell contact zone	2	822	15	14857	0.00243309	0.00100963	2.40989	5101;25945	PCDH9;NECTIN3	0.20006	0.668238	cellular_component
GO:0001104	RNA polymerase II transcription cofactor activity	3	715	27	12391	0.0041958	0.002179	1.92556	23082;9862;55090	PPRC1;MED24;MED9	0.202199	0.750846	molecular_function
GO:0045296	cadherin binding	16	715	220	12391	0.0223776	0.0177548	1.26037	8301;3895;6643;25978;9793;90102;5797;55898;8826;23499;151963;2802;9748;9685;7529;3655	PICALM;KTN1;SNX2;CHMP2B;CKAP5;PHLDB2;PTPRM;UNC45A;IQGAP1;MACF1;MB21D2;GOLGA3;SLK;CLINT1;YWHAB;ITGA6	0.202393	0.750846	molecular_function
GO:0051865	protein autoubiquitination	4	762	41	13332	0.00524934	0.00307531	1.70693	4850;29089;90678;51283	CNOT4;UBE2T;LRSAM1;BFAR	0.205192	0.725155	biological_process
GO:0060041	retina development in camera-type eye	4	762	41	13332	0.00524934	0.00307531	1.70693	6662;4867;261734;1181	SOX9;NPHP1;NPHP4;CLCN2	0.205192	0.725155	biological_process
GO:0040008	regulation of growth	4	762	41	13332	0.00524934	0.00307531	1.70693	10495;54556;8089;10902	ENOX2;ING3;YEATS4;BRD8	0.205192	0.725155	biological_process
GO:0005913	cell-cell adherens junction	5	822	57	14857	0.00608273	0.00383658	1.58546	1000;5797;25945;5239;3655	CDH2;PTPRM;NECTIN3;PGM5;ITGA6	0.206524	0.668238	cellular_component
GO:0001227	transcriptional repressor activity, RNA polymerase II transcription regulatory region sequence-specific DNA binding	6	715	69	12391	0.00839161	0.00556856	1.50696	4776;9839;9925;153572;7555;7755	NFATC4;ZEB2;ZBTB5;IRX2;CNBP;ZNF205	0.206689	0.750846	molecular_function
GO:0006511	ubiquitin-dependent protein catabolic process	11	762	145	13332	0.0144357	0.0108761	1.32729	408;84196;8239;9810;64750;55236;23032;55230;25820;56254;7317	ARRB1;USP48;USP9X;RNF40;SMURF2;UBA6;USP33;USP40;ARIH1;RNF20;UBA1	0.207172	0.725155	biological_process
GO:0001934	positive regulation of protein phosphorylation	6	762	70	13332	0.00787402	0.00525053	1.49966	408;7422;6662;23043;79899;2323	ARRB1;VEGFA;SOX9;TNIK;PRR5L;FLT3LG	0.209859	0.725155	biological_process
GO:0002039	p53 binding	4	715	41	12391	0.00559441	0.00330885	1.69074	56254;54971;9891;23567	RNF20;BANP;NUAK1;ZNF346	0.209889	0.750846	molecular_function
GO:0031100	animal organ regeneration	2	762	15	13332	0.00262467	0.00112511	2.33281	306;26019	ANXA3;UPF2	0.210234	0.725155	biological_process
GO:0000188	inactivation of MAPK activity	2	762	15	13332	0.00262467	0.00112511	2.33281	5999;1852	RGS4;DUSP9	0.210234	0.725155	biological_process
GO:0031667	response to nutrient levels	2	762	15	13332	0.00262467	0.00112511	2.33281	23408;51024	SIRT5;FIS1	0.210234	0.725155	biological_process
GO:0042769	DNA damage response, detection of DNA damage	2	762	15	13332	0.00262467	0.00112511	2.33281	64965;4750	MRPS9;NEK1	0.210234	0.725155	biological_process
GO:0000266	mitochondrial fission	2	762	15	13332	0.00262467	0.00112511	2.33281	51024;54471	FIS1;MIEF1	0.210234	0.725155	biological_process
GO:0043542	endothelial cell migration	2	762	15	13332	0.00262467	0.00112511	2.33281	8742;11156	TNFSF12;PTP4A3	0.210234	0.725155	biological_process
GO:0051170	nuclear import	2	762	15	13332	0.00262467	0.00112511	2.33281	5571;25929	PRKAG1;GEMIN5	0.210234	0.725155	biological_process
GO:0035335	peptidyl-tyrosine dephosphorylation	2	762	15	13332	0.00262467	0.00112511	2.33281	5802;5803	PTPRS;PTPRZ1	0.210234	0.725155	biological_process
GO:0031334	positive regulation of protein complex assembly	2	762	15	13332	0.00262467	0.00112511	2.33281	55719;7422	SLF2;VEGFA	0.210234	0.725155	biological_process
GO:0043113	receptor clustering	2	762	15	13332	0.00262467	0.00112511	2.33281	2901;1740	GRIK5;DLG2	0.210234	0.725155	biological_process
GO:0030282	bone mineralization	2	762	15	13332	0.00262467	0.00112511	2.33281	79176;5745	FBXL15;PTH1R	0.210234	0.725155	biological_process
GO:0007020	microtubule nucleation	2	762	15	13332	0.00262467	0.00112511	2.33281	27229;114791	TUBGCP4;TUBGCP5	0.210234	0.725155	biological_process
GO:0048490	anterograde synaptic vesicle transport	2	762	15	13332	0.00262467	0.00112511	2.33281	84062;26985	DTNBP1;AP3M1	0.210234	0.725155	biological_process
GO:0010842	retina layer formation	2	762	15	13332	0.00262467	0.00112511	2.33281	5797;54806	PTPRM;AHI1	0.210234	0.725155	biological_process
GO:0060716	labyrinthine layer blood vessel development	2	762	15	13332	0.00262467	0.00112511	2.33281	79893;3280	GGNBP2;HES1	0.210234	0.725155	biological_process
GO:0051893	regulation of focal adhesion assembly	2	762	15	13332	0.00262467	0.00112511	2.33281	9748;23499	SLK;MACF1	0.210234	0.725155	biological_process
GO:0007492	endoderm development	2	762	15	13332	0.00262467	0.00112511	2.33281	3087;2186	HHEX;BPTF	0.210234	0.725155	biological_process
GO:0010494	cytoplasmic stress granule	4	822	43	14857	0.00486618	0.00289426	1.68132	23369;8570;8444;26065	PUM2;KHSRP;DYRK3;LSM14A	0.212915	0.668238	cellular_component
GO:0012507	ER to Golgi transport vesicle membrane	4	822	43	14857	0.00486618	0.00289426	1.68132	11196;6396;3998;143187	SEC23IP;SEC13;LMAN1;VTI1A	0.212915	0.668238	cellular_component
GO:0015030	Cajal body	4	822	43	14857	0.00486618	0.00289426	1.68132	8161;9129;25820;4863	COIL;PRPF3;ARIH1;NPAT	0.212915	0.668238	cellular_component
GO:0017075	syntaxin-1 binding	2	715	15	12391	0.0027972	0.00121056	2.31068	6812;9810	STXBP1;RNF40	0.213293	0.750846	molecular_function
GO:0050661	NADP binding	2	715	15	12391	0.0027972	0.00121056	2.31068	79400;7108	NOX5;TM7SF2	0.213293	0.750846	molecular_function
GO:0005545	1-phosphatidylinositol binding	2	715	15	12391	0.0027972	0.00121056	2.31068	8301;53349	PICALM;ZFYVE1	0.213293	0.750846	molecular_function
GO:0045540	regulation of cholesterol biosynthetic process	3	762	28	13332	0.00393701	0.00210021	1.87458	4801;6667;7108	NFYB;SP1;TM7SF2	0.21343	0.725155	biological_process
GO:0071011	precatalytic spliceosome	3	822	29	14857	0.00364964	0.00195194	1.86975	10286;11066;51340	BCAS2;SNRNP35;CRNKL1	0.214647	0.668238	cellular_component
GO:0071456	cellular response to hypoxia	5	762	56	13332	0.00656168	0.00420042	1.56215	26608;1788;7422;8614;10525	TBL2;DNMT3A;VEGFA;STC2;HYOU1	0.21488	0.725155	biological_process
GO:0006898	receptor-mediated endocytosis	5	762	56	13332	0.00656168	0.00420042	1.56215	8301;4035;23317;5648;10525	PICALM;LRP1;DNAJC13;MASP1;HYOU1	0.21488	0.725155	biological_process
GO:0036498	IRE1-mediated unfolded protein response	4	762	42	13332	0.00524934	0.00315032	1.66629	10525;2081;55033;58477	HYOU1;ERN1;FKBP14;SRPRB	0.217355	0.725155	biological_process
GO:0006417	regulation of translation	4	762	42	13332	0.00524934	0.00315032	1.66629	25929;6949;9933;26065	GEMIN5;TCOF1;PUM3;LSM14A	0.217355	0.725155	biological_process
GO:0001933	negative regulation of protein phosphorylation	4	762	42	13332	0.00524934	0.00315032	1.66629	27347;25937;79899;26146	STK39;WWTR1;PRR5L;TRAF3IP1	0.217355	0.725155	biological_process
GO:0043621	protein self-association	3	715	28	12391	0.0041958	0.0022597	1.85679	175;5745;27072	AGA;PTH1R;VPS41	0.21747	0.750846	molecular_function
GO:0005666	DNA-directed RNA polymerase III complex	2	822	16	14857	0.00243309	0.00107693	2.25928	55718;27297	POLR3E;CRCP	0.220765	0.668238	cellular_component
GO:0044295	axonal growth cone	2	822	16	14857	0.00243309	0.00107693	2.25928	23767;66008	FLRT3;TRAK2	0.220765	0.668238	cellular_component
GO:0031490	chromatin DNA binding	4	715	42	12391	0.00559441	0.00338956	1.65048	55818;23592;221037;51780	KDM3A;LEMD3;JMJD1C;KDM3B	0.22225	0.750846	molecular_function
GO:0005856	cytoskeleton	19	822	283	14857	0.0231144	0.0190483	1.21346	91544;6812;4867;6525;10160;22844;55755;30011;2998;79809;22983;64411;8189;4643;50619;7205;23043;8502;27347	UBXN11;STXBP1;NPHP1;SMTN;FARP1;FRMPD1;CDK5RAP2;SH3KBP1;GYS2;TTC21B;MAST1;ARAP3;SYMPK;MYO1E;DEF6;TRIP6;TNIK;PKP4;STK39	0.222657	0.668238	cellular_component
GO:0046777	protein autophosphorylation	9	762	117	13332	0.011811	0.00877588	1.34585	1195;57396;23043;65125;10783;9748;4921;27347;2081	CLK1;CLK4;TNIK;WNK1;NEK6;SLK;DDR2;STK39;ERN1	0.225497	0.725155	biological_process
GO:0042383	sarcolemma	5	822	59	14857	0.00608273	0.00397119	1.53171	1000;1837;84062;5239;10518	CDH2;DTNA;DTNBP1;PGM5;CIB2	0.226747	0.668238	cellular_component
GO:0001078	transcriptional repressor activity, RNA polymerase II proximal promoter sequence-specific DNA binding	8	715	101	12391	0.0111888	0.00815108	1.37268	4776;7181;128553;57621;9421;146198;3280;3087	NFATC4;NR2C1;TSHZ2;ZBTB2;HAND1;ZFP90;HES1;HHEX	0.227266	0.750846	molecular_function
GO:0051091	positive regulation of DNA binding transcription factor activity	6	762	72	13332	0.00787402	0.00540054	1.45801	7188;4921;10475;7726;23082;306	TRAF5;DDR2;TRIM38;TRIM26;PPRC1;ANXA3	0.228418	0.725155	biological_process
GO:0007173	epidermal growth factor receptor signaling pathway	3	762	29	13332	0.00393701	0.00217522	1.80994	6662;8826;64762	SOX9;IQGAP1;GAREM1	0.22872	0.725155	biological_process
GO:0042752	regulation of circadian rhythm	3	762	29	13332	0.00393701	0.00217522	1.80994	54551;4841;5601	MAGEL2;NONO;MAPK9	0.22872	0.725155	biological_process
GO:0034613	cellular protein localization	3	762	29	13332	0.00393701	0.00217522	1.80994	54806;25836;25942	AHI1;NIPBL;SIN3A	0.22872	0.725155	biological_process
GO:0030139	endocytic vesicle	3	822	30	14857	0.00364964	0.00201925	1.80742	30011;9135;8417	SH3KBP1;RABEP1;STX7	0.229446	0.668238	cellular_component
GO:0006611	protein export from nucleus	2	762	16	13332	0.00262467	0.00120012	2.18701	64901;54535	RANBP17;CCHCR1	0.23174	0.725155	biological_process
GO:0043162	ubiquitin-dependent protein catabolic process via the multivesicular body sorting pathway	2	762	16	13332	0.00262467	0.00120012	2.18701	89853;137492	MVB12B;VPS37A	0.23174	0.725155	biological_process
GO:0072583	clathrin-dependent endocytosis	2	762	16	13332	0.00262467	0.00120012	2.18701	8301;22876	PICALM;INPP5F	0.23174	0.725155	biological_process
GO:0000183	chromatin silencing at rDNA	2	762	16	13332	0.00262467	0.00120012	2.18701	23378;8467	RRP8;SMARCA5	0.23174	0.725155	biological_process
GO:0007051	spindle organization	2	762	16	13332	0.00262467	0.00120012	2.18701	9793;55722	CKAP5;CEP72	0.23174	0.725155	biological_process
GO:0046847	filopodium assembly	2	762	16	13332	0.00262467	0.00120012	2.18701	50649;3655	ARHGEF4;ITGA6	0.23174	0.725155	biological_process
GO:0044804	autophagy of nucleus	2	762	16	13332	0.00262467	0.00120012	2.18701	56270;64422	WDR45B;ATG3	0.23174	0.725155	biological_process
GO:0060976	coronary vasculature development	2	762	16	13332	0.00262467	0.00120012	2.18701	5125;4091	PCSK5;SMAD6	0.23174	0.725155	biological_process
GO:0001650	fibrillar center	8	822	106	14857	0.00973236	0.00713468	1.36409	55578;8161;1105;6949;6875;64425;9891;8467	SUPT20H;COIL;CHD1;TCOF1;TAF4B;POLR1E;NUAK1;SMARCA5	0.232593	0.668238	cellular_component
GO:0004721	phosphoprotein phosphatase activity	3	715	29	12391	0.0041958	0.00234041	1.79277	5802;55313;1852	PTPRS;CPPED1;DUSP9	0.232968	0.750846	molecular_function
GO:1904813	ficolin-1-rich granule lumen	6	822	75	14857	0.00729927	0.00504813	1.44594	5689;10450;10075;55832;51719;10092	PSMB1;PPIE;HUWE1;CAND1;CAB39;ARPC5	0.234266	0.668238	cellular_component
GO:0004722	protein serine/threonine phosphatase activity	4	715	43	12391	0.00559441	0.00347026	1.6121	5520;64419;151742;5494	PPP2R2A;MTMR14;PPM1L;PPM1A	0.234796	0.750846	molecular_function
GO:0004725	protein tyrosine phosphatase activity	6	715	72	12391	0.00839161	0.00581067	1.44417	5802;55613;1852;5797;64419;5803	PTPRS;MTMR8;DUSP9;PTPRM;MTMR14;PTPRZ1	0.234867	0.750846	molecular_function
GO:0031369	translation initiation factor binding	2	715	16	12391	0.0027972	0.00129126	2.16626	26608;2733	TBL2;GLE1	0.235036	0.750846	molecular_function
GO:0019838	growth factor binding	2	715	16	12391	0.0027972	0.00129126	2.16626	85409;8828	NKD2;NRP2	0.235036	0.750846	molecular_function
GO:0008289	lipid binding	8	715	102	12391	0.0111888	0.00823178	1.35922	57758;114880;9922;9267;89853;80230;9685;56910	SCUBE2;OSBPL6;IQSEC1;CYTH1;MVB12B;RUFY1;CLINT1;STARD7	0.235204	0.750846	molecular_function
GO:0031201	SNARE complex	4	822	45	14857	0.00486618	0.00302888	1.6066	8674;8417;143187;8723	VAMP4;STX7;VTI1A;SNX4	0.236835	0.668238	cellular_component
GO:0005871	kinesin complex	4	822	45	14857	0.00486618	0.00302888	1.6066	24137;347240;26153;3801	KIF4A;KIF24;KIF26A;KIFC3	0.236835	0.668238	cellular_component
GO:0000123	histone acetyltransferase complex	2	822	17	14857	0.00243309	0.00114424	2.12638	51230;284058	PHF20;KANSL1	0.24163	0.668238	cellular_component
GO:0051087	chaperone binding	5	715	58	12391	0.00699301	0.00468082	1.49397	3300;150274;25822;10525;3280	DNAJB2;HSCB;DNAJB5;HYOU1;HES1	0.241977	0.750846	molecular_function
GO:0045747	positive regulation of Notch signaling pathway	3	762	30	13332	0.00393701	0.00225023	1.74961	3280;8850;25871	HES1;KAT2B;NEPRO	0.244205	0.725155	biological_process
GO:0006633	fatty acid biosynthetic process	3	762	30	13332	0.00393701	0.00225023	1.74961	5571;55825;197322	PRKAG1;PECR;ACSF3	0.244205	0.725155	biological_process
GO:0006110	regulation of glycolytic process	3	762	30	13332	0.00393701	0.00225023	1.74961	5571;10762;129401	PRKAG1;NUP50;NUP35	0.244205	0.725155	biological_process
GO:0001938	positive regulation of endothelial cell proliferation	3	762	30	13332	0.00393701	0.00225023	1.74961	8742;8828;7422	TNFSF12;NRP2;VEGFA	0.244205	0.725155	biological_process
GO:0030097	hemopoiesis	3	762	30	13332	0.00393701	0.00225023	1.74961	1435;8301;4855	CSF1;PICALM;NOTCH4	0.244205	0.725155	biological_process
GO:0031175	neuron projection development	7	762	89	13332	0.00918635	0.00667567	1.37609	84062;5797;85440;25814;5662;8925;23767	DTNBP1;PTPRM;DOCK7;ATXN10;PSD;HERC1;FLRT3	0.246033	0.725155	biological_process
GO:0045766	positive regulation of angiogenesis	5	762	59	13332	0.00656168	0.00442544	1.48272	6667;7422;23328;8742;306	SP1;VEGFA;SASH1;TNFSF12;ANXA3	0.246849	0.725155	biological_process
GO:0071014	post-mRNA release spliceosomal complex	1	822	5	14857	0.00121655	0.000336542	3.61484	51340	CRNKL1	0.247703	0.668238	cellular_component
GO:0000220	vacuolar proton-transporting V-type ATPase, V0 domain	1	822	5	14857	0.00121655	0.000336542	3.61484	23545	ATP6V0A2	0.247703	0.668238	cellular_component
GO:0042627	chylomicron	1	822	5	14857	0.00121655	0.000336542	3.61484	51599	LSR	0.247703	0.668238	cellular_component
GO:0044613	nuclear pore central transport channel	1	822	5	14857	0.00121655	0.000336542	3.61484	129401	NUP35	0.247703	0.668238	cellular_component
GO:0031228	intrinsic component of Golgi membrane	1	822	5	14857	0.00121655	0.000336542	3.61484	51125	GOLGA7	0.247703	0.668238	cellular_component
GO:0030121	AP-1 adaptor complex	1	822	5	14857	0.00121655	0.000336542	3.61484	11276	SYNRG	0.247703	0.668238	cellular_component
GO:0070695	FHF complex	1	822	5	14857	0.00121655	0.000336542	3.61484	84376	HOOK3	0.247703	0.668238	cellular_component
GO:0000444	MIS12/MIND type complex	1	822	5	14857	0.00121655	0.000336542	3.61484	25936	NSL1	0.247703	0.668238	cellular_component
GO:0061700	GATOR2 complex	1	822	5	14857	0.00121655	0.000336542	3.61484	6396	SEC13	0.247703	0.668238	cellular_component
GO:0043596	nuclear replication fork	1	822	5	14857	0.00121655	0.000336542	3.61484	84083	ZRANB3	0.247703	0.668238	cellular_component
GO:0000930	gamma-tubulin complex	1	822	5	14857	0.00121655	0.000336542	3.61484	27229	TUBGCP4	0.247703	0.668238	cellular_component
GO:0070552	BRISC complex	1	822	5	14857	0.00121655	0.000336542	3.61484	23172	ABRAXAS2	0.247703	0.668238	cellular_component
GO:0016469	proton-transporting two-sector ATPase complex	1	822	5	14857	0.00121655	0.000336542	3.61484	529	ATP6V1E1	0.247703	0.668238	cellular_component
GO:0097470	ribbon synapse	1	822	5	14857	0.00121655	0.000336542	3.61484	261734	NPHP4	0.247703	0.668238	cellular_component
GO:0032584	growth cone membrane	1	822	5	14857	0.00121655	0.000336542	3.61484	60412	EXOC4	0.247703	0.668238	cellular_component
GO:0000775	chromosome, centromeric region	4	822	46	14857	0.00486618	0.00309618	1.57167	79075;10403;83540;1788	DSCC1;NDC80;NUF2;DNMT3A	0.249025	0.668238	cellular_component
GO:0090090	negative regulation of canonical Wnt signaling pathway	8	762	105	13332	0.0104987	0.00787579	1.33303	6425;5689;1000;6662;261734;50964;85409;25937	SFRP5;PSMB1;CDH2;SOX9;NPHP4;SOST;NKD2;WWTR1	0.251472	0.725155	biological_process
GO:0070207	protein homotrimerization	2	762	17	13332	0.00262467	0.00127513	2.05836	5009;25814	OTC;ATXN10	0.253371	0.725155	biological_process
GO:0048589	developmental growth	2	762	17	13332	0.00262467	0.00127513	2.05836	50515;25836	CHST11;NIPBL	0.253371	0.725155	biological_process
GO:0035338	long-chain fatty-acyl-CoA biosynthetic process	2	762	17	13332	0.00262467	0.00127513	2.05836	51703;197322	ACSL5;ACSF3	0.253371	0.725155	biological_process
GO:0031297	replication fork processing	2	762	17	13332	0.00262467	0.00127513	2.05836	84083;9984	ZRANB3;THOC1	0.253371	0.725155	biological_process
GO:0043085	positive regulation of catalytic activity	2	762	17	13332	0.00262467	0.00127513	2.05836	7529;7484	YWHAB;WNT9B	0.253371	0.725155	biological_process
GO:0030520	intracellular estrogen receptor signaling pathway	2	762	17	13332	0.00262467	0.00127513	2.05836	23054;9325	NCOA6;TRIP4	0.253371	0.725155	biological_process
GO:0030513	positive regulation of BMP signaling pathway	2	762	17	13332	0.00262467	0.00127513	2.05836	79176;3280	FBXL15;HES1	0.253371	0.725155	biological_process
GO:0021510	spinal cord development	2	762	17	13332	0.00262467	0.00127513	2.05836	5802;7545	PTPRS;ZIC1	0.253371	0.725155	biological_process
GO:0046329	negative regulation of JNK cascade	2	762	17	13332	0.00262467	0.00127513	2.05836	9611;64853	NCOR1;AIDA	0.253371	0.725155	biological_process
GO:0048008	platelet-derived growth factor receptor signaling pathway	2	762	17	13332	0.00262467	0.00127513	2.05836	4643;8826	MYO1E;IQGAP1	0.253371	0.725155	biological_process
GO:0006182	cGMP biosynthetic process	2	762	17	13332	0.00262467	0.00127513	2.05836	112;2983	ADCY6;GUCY1B1	0.253371	0.725155	biological_process
GO:2001022	positive regulation of response to DNA damage stimulus	1	762	5	13332	0.00131234	0.000375038	3.49921	54780	NSMCE4A	0.254959	0.725155	biological_process
GO:0060840	artery development	1	762	5	13332	0.00131234	0.000375038	3.49921	7798	LUZP1	0.254959	0.725155	biological_process
GO:0045661	regulation of myoblast differentiation	1	762	5	13332	0.00131234	0.000375038	3.49921	9325	TRIP4	0.254959	0.725155	biological_process
GO:0070365	hepatocyte differentiation	1	762	5	13332	0.00131234	0.000375038	3.49921	3087	HHEX	0.254959	0.725155	biological_process
GO:0140059	dendrite arborization	1	762	5	13332	0.00131234	0.000375038	3.49921	10371	SEMA3A	0.254959	0.725155	biological_process
GO:0031584	activation of phospholipase D activity	1	762	5	13332	0.00131234	0.000375038	3.49921	400	ARL1	0.254959	0.725155	biological_process
GO:0070307	lens fiber cell development	1	762	5	13332	0.00131234	0.000375038	3.49921	631	BFSP1	0.254959	0.725155	biological_process
GO:0071276	cellular response to cadmium ion	1	762	5	13332	0.00131234	0.000375038	3.49921	5601	MAPK9	0.254959	0.725155	biological_process
GO:0021798	forebrain dorsal/ventral pattern formation	1	762	5	13332	0.00131234	0.000375038	3.49921	79809	TTC21B	0.254959	0.725155	biological_process
GO:0030828	positive regulation of cGMP biosynthetic process	1	762	5	13332	0.00131234	0.000375038	3.49921	23394	ADNP	0.254959	0.725155	biological_process
GO:0009165	nucleotide biosynthetic process	1	762	5	13332	0.00131234	0.000375038	3.49921	5635	PRPSAP1	0.254959	0.725155	biological_process
GO:0051146	striated muscle cell differentiation	1	762	5	13332	0.00131234	0.000375038	3.49921	1000	CDH2	0.254959	0.725155	biological_process
GO:0051533	positive regulation of NFAT protein import into nucleus	1	762	5	13332	0.00131234	0.000375038	3.49921	10523	CHERP	0.254959	0.725155	biological_process
GO:0048671	negative regulation of collateral sprouting	1	762	5	13332	0.00131234	0.000375038	3.49921	5802	PTPRS	0.254959	0.725155	biological_process
GO:0033280	response to vitamin D	1	762	5	13332	0.00131234	0.000375038	3.49921	8614	STC2	0.254959	0.725155	biological_process
GO:0060272	embryonic skeletal joint morphogenesis	1	762	5	13332	0.00131234	0.000375038	3.49921	6474	SHOX2	0.254959	0.725155	biological_process
GO:0071803	positive regulation of podosome assembly	1	762	5	13332	0.00131234	0.000375038	3.49921	5601	MAPK9	0.254959	0.725155	biological_process
GO:0043652	engulfment of apoptotic cell	1	762	5	13332	0.00131234	0.000375038	3.49921	84466	MEGF10	0.254959	0.725155	biological_process
GO:0060732	positive regulation of inositol phosphate biosynthetic process	1	762	5	13332	0.00131234	0.000375038	3.49921	5745	PTH1R	0.254959	0.725155	biological_process
GO:0048644	muscle organ morphogenesis	1	762	5	13332	0.00131234	0.000375038	3.49921	6939	TCF15	0.254959	0.725155	biological_process
GO:0036124	histone H3-K9 trimethylation	1	762	5	13332	0.00131234	0.000375038	3.49921	51742	ARID4B	0.254959	0.725155	biological_process
GO:0097237	cellular response to toxic substance	1	762	5	13332	0.00131234	0.000375038	3.49921	51024	FIS1	0.254959	0.725155	biological_process
GO:0035148	tube formation	1	762	5	13332	0.00131234	0.000375038	3.49921	7422	VEGFA	0.254959	0.725155	biological_process
GO:0043583	ear development	1	762	5	13332	0.00131234	0.000375038	3.49921	6939	TCF15	0.254959	0.725155	biological_process
GO:0071051	polyadenylation-dependent snoRNA 3'-end processing	1	762	5	13332	0.00131234	0.000375038	3.49921	51010	EXOSC3	0.254959	0.725155	biological_process
GO:0038063	collagen-activated tyrosine kinase receptor signaling pathway	1	762	5	13332	0.00131234	0.000375038	3.49921	4921	DDR2	0.254959	0.725155	biological_process
GO:0043279	response to alkaloid	1	762	5	13332	0.00131234	0.000375038	3.49921	590	BCHE	0.254959	0.725155	biological_process
GO:0035308	negative regulation of protein dephosphorylation	1	762	5	13332	0.00131234	0.000375038	3.49921	7529	YWHAB	0.254959	0.725155	biological_process
GO:0044206	UMP salvage	1	762	5	13332	0.00131234	0.000375038	3.49921	7371	UCK2	0.254959	0.725155	biological_process
GO:0060231	mesenchymal to epithelial transition	1	762	5	13332	0.00131234	0.000375038	3.49921	6939	TCF15	0.254959	0.725155	biological_process
GO:2000650	negative regulation of sodium ion transmembrane transporter activity	1	762	5	13332	0.00131234	0.000375038	3.49921	27347	STK39	0.254959	0.725155	biological_process
GO:0048066	developmental pigmentation	1	762	5	13332	0.00131234	0.000375038	3.49921	9839	ZEB2	0.254959	0.725155	biological_process
GO:0051896	regulation of protein kinase B signaling	1	762	5	13332	0.00131234	0.000375038	3.49921	22876	INPP5F	0.254959	0.725155	biological_process
GO:0000467	exonucleolytic trimming to generate mature 3'-end of 5.8S rRNA from tricistronic rRNA transcript (SSU-rRNA, 5.8S rRNA, LSU-rRNA)	1	762	5	13332	0.00131234	0.000375038	3.49921	51010	EXOSC3	0.254959	0.725155	biological_process
GO:0048841	regulation of axon extension involved in axon guidance	1	762	5	13332	0.00131234	0.000375038	3.49921	10371	SEMA3A	0.254959	0.725155	biological_process
GO:0003179	heart valve morphogenesis	1	762	5	13332	0.00131234	0.000375038	3.49921	6662	SOX9	0.254959	0.725155	biological_process
GO:0034184	positive regulation of maintenance of mitotic sister chromatid cohesion	1	762	5	13332	0.00131234	0.000375038	3.49921	55719	SLF2	0.254959	0.725155	biological_process
GO:2000781	positive regulation of double-strand break repair	1	762	5	13332	0.00131234	0.000375038	3.49921	55719	SLF2	0.254959	0.725155	biological_process
GO:0010941	regulation of cell death	1	762	5	13332	0.00131234	0.000375038	3.49921	84273	NOA1	0.254959	0.725155	biological_process
GO:0042796	snRNA transcription from RNA polymerase III promoter	1	762	5	13332	0.00131234	0.000375038	3.49921	6621	SNAPC4	0.254959	0.725155	biological_process
GO:0090324	negative regulation of oxidative phosphorylation	1	762	5	13332	0.00131234	0.000375038	3.49921	10105	PPIF	0.254959	0.725155	biological_process
GO:0016331	morphogenesis of embryonic epithelium	1	762	5	13332	0.00131234	0.000375038	3.49921	2926	GRSF1	0.254959	0.725155	biological_process
GO:1903432	regulation of TORC1 signaling	1	762	5	13332	0.00131234	0.000375038	3.49921	8444	DYRK3	0.254959	0.725155	biological_process
GO:0071038	nuclear polyadenylation-dependent tRNA catabolic process	1	762	5	13332	0.00131234	0.000375038	3.49921	51010	EXOSC3	0.254959	0.725155	biological_process
GO:0060754	positive regulation of mast cell chemotaxis	1	762	5	13332	0.00131234	0.000375038	3.49921	7422	VEGFA	0.254959	0.725155	biological_process
GO:0048845	venous blood vessel morphogenesis	1	762	5	13332	0.00131234	0.000375038	3.49921	83605	CCM2	0.254959	0.725155	biological_process
GO:0006552	leucine catabolic process	1	762	5	13332	0.00131234	0.000375038	3.49921	56922	MCCC1	0.254959	0.725155	biological_process
GO:0061564	axon development	1	762	5	13332	0.00131234	0.000375038	3.49921	23271	CAMSAP2	0.254959	0.725155	biological_process
GO:2000809	positive regulation of synaptic vesicle clustering	1	762	5	13332	0.00131234	0.000375038	3.49921	1000	CDH2	0.254959	0.725155	biological_process
GO:0006293	nucleotide-excision repair, preincision complex stabilization	1	762	5	13332	0.00131234	0.000375038	3.49921	9557	CHD1L	0.254959	0.725155	biological_process
GO:0000423	mitophagy	1	762	5	13332	0.00131234	0.000375038	3.49921	55626	AMBRA1	0.254959	0.725155	biological_process
GO:0040015	negative regulation of multicellular organism growth	1	762	5	13332	0.00131234	0.000375038	3.49921	8614	STC2	0.254959	0.725155	biological_process
GO:0016584	nucleosome positioning	1	762	5	13332	0.00131234	0.000375038	3.49921	8467	SMARCA5	0.254959	0.725155	biological_process
GO:0003183	mitral valve morphogenesis	1	762	5	13332	0.00131234	0.000375038	3.49921	4091	SMAD6	0.254959	0.725155	biological_process
GO:0090331	negative regulation of platelet aggregation	1	762	5	13332	0.00131234	0.000375038	3.49921	114897	C1QTNF1	0.254959	0.725155	biological_process
GO:1904417	positive regulation of xenophagy	1	762	5	13332	0.00131234	0.000375038	3.49921	90678	LRSAM1	0.254959	0.725155	biological_process
GO:0035459	cargo loading into vesicle	1	762	5	13332	0.00131234	0.000375038	3.49921	8301	PICALM	0.254959	0.725155	biological_process
GO:0035542	regulation of SNARE complex assembly	1	762	5	13332	0.00131234	0.000375038	3.49921	27072	VPS41	0.254959	0.725155	biological_process
GO:0010265	SCF complex assembly	1	762	5	13332	0.00131234	0.000375038	3.49921	55832	CAND1	0.254959	0.725155	biological_process
GO:0001771	immunological synapse formation	1	762	5	13332	0.00131234	0.000375038	3.49921	81704	DOCK8	0.254959	0.725155	biological_process
GO:1900028	negative regulation of ruffle assembly	1	762	5	13332	0.00131234	0.000375038	3.49921	23189	KANK1	0.254959	0.725155	biological_process
GO:0045667	regulation of osteoblast differentiation	1	762	5	13332	0.00131234	0.000375038	3.49921	64093	SMOC1	0.254959	0.725155	biological_process
GO:0060666	dichotomous subdivision of terminal units involved in salivary gland branching	1	762	5	13332	0.00131234	0.000375038	3.49921	10371	SEMA3A	0.254959	0.725155	biological_process
GO:0048016	inositol phosphate-mediated signaling	1	762	5	13332	0.00131234	0.000375038	3.49921	3632	INPP5A	0.254959	0.725155	biological_process
GO:0051058	negative regulation of small GTPase mediated signal transduction	1	762	5	13332	0.00131234	0.000375038	3.49921	9938	ARHGAP25	0.254959	0.725155	biological_process
GO:0085020	protein K6-linked ubiquitination	1	762	5	13332	0.00131234	0.000375038	3.49921	29089	UBE2T	0.254959	0.725155	biological_process
GO:0035519	protein K29-linked ubiquitination	1	762	5	13332	0.00131234	0.000375038	3.49921	29089	UBE2T	0.254959	0.725155	biological_process
GO:0051127	positive regulation of actin nucleation	1	762	5	13332	0.00131234	0.000375038	3.49921	54551	MAGEL2	0.254959	0.725155	biological_process
GO:0071870	cellular response to catecholamine stimulus	1	762	5	13332	0.00131234	0.000375038	3.49921	112	ADCY6	0.254959	0.725155	biological_process
GO:0051569	regulation of histone H3-K4 methylation	1	762	5	13332	0.00131234	0.000375038	3.49921	9757	KMT2B	0.254959	0.725155	biological_process
GO:1902857	positive regulation of non-motile cilium assembly	1	762	5	13332	0.00131234	0.000375038	3.49921	49856	WRAP73	0.254959	0.725155	biological_process
GO:0030522	intracellular receptor signaling pathway	1	762	5	13332	0.00131234	0.000375038	3.49921	131566	DCBLD2	0.254959	0.725155	biological_process
GO:0071285	cellular response to lithium ion	1	762	5	13332	0.00131234	0.000375038	3.49921	4776	NFATC4	0.254959	0.725155	biological_process
GO:0010632	regulation of epithelial cell migration	1	762	5	13332	0.00131234	0.000375038	3.49921	23499	MACF1	0.254959	0.725155	biological_process
GO:0021540	corpus callosum morphogenesis	1	762	5	13332	0.00131234	0.000375038	3.49921	9839	ZEB2	0.254959	0.725155	biological_process
GO:1902961	positive regulation of aspartic-type endopeptidase activity involved in amyloid precursor protein catabolic process	1	762	5	13332	0.00131234	0.000375038	3.49921	8301	PICALM	0.254959	0.725155	biological_process
GO:0002446	neutrophil mediated immunity	1	762	5	13332	0.00131234	0.000375038	3.49921	55904	KMT2E	0.254959	0.725155	biological_process
GO:0006295	nucleotide-excision repair, DNA incision, 3'-to lesion	1	762	5	13332	0.00131234	0.000375038	3.49921	9557	CHD1L	0.254959	0.725155	biological_process
GO:0098780	response to mitochondrial depolarisation	1	762	5	13332	0.00131234	0.000375038	3.49921	55626	AMBRA1	0.254959	0.725155	biological_process
GO:0010668	ectodermal cell differentiation	1	762	5	13332	0.00131234	0.000375038	3.49921	3655	ITGA6	0.254959	0.725155	biological_process
GO:0042554	superoxide anion generation	1	762	5	13332	0.00131234	0.000375038	3.49921	79400	NOX5	0.254959	0.725155	biological_process
GO:0031023	microtubule organizing center organization	1	762	5	13332	0.00131234	0.000375038	3.49921	55755	CDK5RAP2	0.254959	0.725155	biological_process
GO:0032926	negative regulation of activin receptor signaling pathway	1	762	5	13332	0.00131234	0.000375038	3.49921	23592	LEMD3	0.254959	0.725155	biological_process
GO:0071897	DNA biosynthetic process	1	762	5	13332	0.00131234	0.000375038	3.49921	7084	TK2	0.254959	0.725155	biological_process
GO:0035095	behavioral response to nicotine	1	762	5	13332	0.00131234	0.000375038	3.49921	1136	CHRNA3	0.254959	0.725155	biological_process
GO:0070050	neuron cellular homeostasis	1	762	5	13332	0.00131234	0.000375038	3.49921	25978	CHMP2B	0.254959	0.725155	biological_process
GO:0000050	urea cycle	1	762	5	13332	0.00131234	0.000375038	3.49921	5009	OTC	0.254959	0.725155	biological_process
GO:0055129	L-proline biosynthetic process	1	762	5	13332	0.00131234	0.000375038	3.49921	4942	OAT	0.254959	0.725155	biological_process
GO:0031666	positive regulation of lipopolysaccharide-mediated signaling pathway	1	762	5	13332	0.00131234	0.000375038	3.49921	23328	SASH1	0.254959	0.725155	biological_process
GO:0042723	thiamine-containing compound metabolic process	1	762	5	13332	0.00131234	0.000375038	3.49921	60386	SLC25A19	0.254959	0.725155	biological_process
GO:0032414	positive regulation of ion transmembrane transporter activity	1	762	5	13332	0.00131234	0.000375038	3.49921	27347	STK39	0.254959	0.725155	biological_process
GO:0032886	regulation of microtubule-based process	1	762	5	13332	0.00131234	0.000375038	3.49921	23499	MACF1	0.254959	0.725155	biological_process
GO:0048715	negative regulation of oligodendrocyte differentiation	1	762	5	13332	0.00131234	0.000375038	3.49921	3280	HES1	0.254959	0.725155	biological_process
GO:0033314	mitotic DNA replication checkpoint	1	762	5	13332	0.00131234	0.000375038	3.49921	8883	NAE1	0.254959	0.725155	biological_process
GO:0090009	primitive streak formation	1	762	5	13332	0.00131234	0.000375038	3.49921	3087	HHEX	0.254959	0.725155	biological_process
GO:0051152	positive regulation of smooth muscle cell differentiation	1	762	5	13332	0.00131234	0.000375038	3.49921	8554	PIAS1	0.254959	0.725155	biological_process
GO:0090073	positive regulation of protein homodimerization activity	1	762	5	13332	0.00131234	0.000375038	3.49921	94056	SYAP1	0.254959	0.725155	biological_process
GO:1901030	positive regulation of mitochondrial outer membrane permeabilization involved in apoptotic signaling pathway	1	762	5	13332	0.00131234	0.000375038	3.49921	7755	ZNF205	0.254959	0.725155	biological_process
GO:0035162	embryonic hemopoiesis	1	762	5	13332	0.00131234	0.000375038	3.49921	2323	FLT3LG	0.254959	0.725155	biological_process
GO:1905564	positive regulation of vascular endothelial cell proliferation	1	762	5	13332	0.00131234	0.000375038	3.49921	6667	SP1	0.254959	0.725155	biological_process
GO:0048524	positive regulation of viral process	1	762	5	13332	0.00131234	0.000375038	3.49921	89853	MVB12B	0.254959	0.725155	biological_process
GO:0031442	positive regulation of mRNA 3'-end processing	1	762	5	13332	0.00131234	0.000375038	3.49921	22916	NCBP2	0.254959	0.725155	biological_process
GO:0033108	mitochondrial respiratory chain complex assembly	1	762	5	13332	0.00131234	0.000375038	3.49921	57505	AARS2	0.254959	0.725155	biological_process
GO:0071732	cellular response to nitric oxide	1	762	5	13332	0.00131234	0.000375038	3.49921	2983	GUCY1B1	0.254959	0.725155	biological_process
GO:0034214	protein hexamerization	1	762	5	13332	0.00131234	0.000375038	3.49921	4942	OAT	0.254959	0.725155	biological_process
GO:0098535	de novo centriole assembly involved in multi-ciliated epithelial cell differentiation	1	762	5	13332	0.00131234	0.000375038	3.49921	80254	CEP63	0.254959	0.725155	biological_process
GO:2000052	positive regulation of non-canonical Wnt signaling pathway	1	762	5	13332	0.00131234	0.000375038	3.49921	84870	RSPO3	0.254959	0.725155	biological_process
GO:0060563	neuroepithelial cell differentiation	1	762	5	13332	0.00131234	0.000375038	3.49921	1000	CDH2	0.254959	0.725155	biological_process
GO:0006298	mismatch repair	1	762	5	13332	0.00131234	0.000375038	3.49921	29072	SETD2	0.254959	0.725155	biological_process
GO:0043654	recognition of apoptotic cell	1	762	5	13332	0.00131234	0.000375038	3.49921	84466	MEGF10	0.254959	0.725155	biological_process
GO:0060385	axonogenesis involved in innervation	1	762	5	13332	0.00131234	0.000375038	3.49921	10371	SEMA3A	0.254959	0.725155	biological_process
GO:0006415	translational termination	1	762	5	13332	0.00131234	0.000375038	3.49921	23708	GSPT2	0.254959	0.725155	biological_process
GO:0000790	nuclear chromatin	9	822	125	14857	0.0109489	0.00841354	1.30134	6595;9611;2186;6667;9839;6599;79809;2551;23126	SMARCA2;NCOR1;BPTF;SP1;ZEB2;SMARCC1;TTC21B;GABPA;POGZ	0.25532	0.668238	cellular_component
GO:0005021	vascular endothelial growth factor-activated receptor activity	1	715	5	12391	0.0013986	0.000403519	3.46601	8828	NRP2	0.257123	0.750846	molecular_function
GO:0003688	DNA replication origin binding	1	715	5	12391	0.0013986	0.000403519	3.46601	5001	ORC5	0.257123	0.750846	molecular_function
GO:0061665	SUMO ligase activity	1	715	5	12391	0.0013986	0.000403519	3.46601	8554	PIAS1	0.257123	0.750846	molecular_function
GO:0048156	tau protein binding	1	715	5	12391	0.0013986	0.000403519	3.46601	5520	PPP2R2A	0.257123	0.750846	molecular_function
GO:0043184	vascular endothelial growth factor receptor 2 binding	1	715	5	12391	0.0013986	0.000403519	3.46601	7422	VEGFA	0.257123	0.750846	molecular_function
GO:0003691	double-stranded telomeric DNA binding	1	715	5	12391	0.0013986	0.000403519	3.46601	3104	ZBTB48	0.257123	0.750846	molecular_function
GO:0008603	cAMP-dependent protein kinase regulator activity	1	715	5	12391	0.0013986	0.000403519	3.46601	5571	PRKAG1	0.257123	0.750846	molecular_function
GO:0052658	inositol-1,4,5-trisphosphate 5-phosphatase activity	1	715	5	12391	0.0013986	0.000403519	3.46601	3632	INPP5A	0.257123	0.750846	molecular_function
GO:0003724	RNA helicase activity	1	715	5	12391	0.0013986	0.000403519	3.46601	57062	DDX24	0.257123	0.750846	molecular_function
GO:0031996	thioesterase binding	1	715	5	12391	0.0013986	0.000403519	3.46601	7188	TRAF5	0.257123	0.750846	molecular_function
GO:0001537	N-acetylgalactosamine 4-O-sulfotransferase activity	1	715	5	12391	0.0013986	0.000403519	3.46601	50515	CHST11	0.257123	0.750846	molecular_function
GO:0008171	O-methyltransferase activity	1	715	5	12391	0.0013986	0.000403519	3.46601	113802	HENMT1	0.257123	0.750846	molecular_function
GO:0032453	histone demethylase activity (H3-K4 specific)	1	715	5	12391	0.0013986	0.000403519	3.46601	79697	RIOX1	0.257123	0.750846	molecular_function
GO:0004749	ribose phosphate diphosphokinase activity	1	715	5	12391	0.0013986	0.000403519	3.46601	5635	PRPSAP1	0.257123	0.750846	molecular_function
GO:0034185	apolipoprotein binding	1	715	5	12391	0.0013986	0.000403519	3.46601	4035	LRP1	0.257123	0.750846	molecular_function
GO:0004445	inositol-polyphosphate 5-phosphatase activity	1	715	5	12391	0.0013986	0.000403519	3.46601	3632	INPP5A	0.257123	0.750846	molecular_function
GO:0004849	uridine kinase activity	1	715	5	12391	0.0013986	0.000403519	3.46601	7371	UCK2	0.257123	0.750846	molecular_function
GO:0005149	interleukin-1 receptor binding	1	715	5	12391	0.0013986	0.000403519	3.46601	7205	TRIP6	0.257123	0.750846	molecular_function
GO:0097322	7SK snRNA binding	1	715	5	12391	0.0013986	0.000403519	3.46601	124790	HEXIM2	0.257123	0.750846	molecular_function
GO:0036435	K48-linked polyubiquitin modification-dependent protein binding	1	715	5	12391	0.0013986	0.000403519	3.46601	55793	MINDY1	0.257123	0.750846	molecular_function
GO:0015266	protein channel activity	1	715	5	12391	0.0013986	0.000403519	3.46601	29928	TIMM22	0.257123	0.750846	molecular_function
GO:0032036	myosin heavy chain binding	1	715	5	12391	0.0013986	0.000403519	3.46601	85409	NKD2	0.257123	0.750846	molecular_function
GO:0052723	inositol hexakisphosphate 1-kinase activity	1	715	5	12391	0.0013986	0.000403519	3.46601	9677	PPIP5K1	0.257123	0.750846	molecular_function
GO:0000829	inositol heptakisphosphate kinase activity	1	715	5	12391	0.0013986	0.000403519	3.46601	9677	PPIP5K1	0.257123	0.750846	molecular_function
GO:0032027	myosin light chain binding	1	715	5	12391	0.0013986	0.000403519	3.46601	4626	MYH8	0.257123	0.750846	molecular_function
GO:0000827	inositol-1,3,4,5,6-pentakisphosphate kinase activity	1	715	5	12391	0.0013986	0.000403519	3.46601	9677	PPIP5K1	0.257123	0.750846	molecular_function
GO:0003747	translation release factor activity	1	715	5	12391	0.0013986	0.000403519	3.46601	23708	GSPT2	0.257123	0.750846	molecular_function
GO:0004045	aminoacyl-tRNA hydrolase activity	1	715	5	12391	0.0013986	0.000403519	3.46601	138428	PTRH1	0.257123	0.750846	molecular_function
GO:0000832	inositol hexakisphosphate 5-kinase activity	1	715	5	12391	0.0013986	0.000403519	3.46601	9677	PPIP5K1	0.257123	0.750846	molecular_function
GO:0052724	inositol hexakisphosphate 3-kinase activity	1	715	5	12391	0.0013986	0.000403519	3.46601	9677	PPIP5K1	0.257123	0.750846	molecular_function
GO:0032182	ubiquitin-like protein binding	1	715	5	12391	0.0013986	0.000403519	3.46601	84259	DCUN1D5	0.257123	0.750846	molecular_function
GO:0030621	U4 snRNA binding	1	715	5	12391	0.0013986	0.000403519	3.46601	25929	GEMIN5	0.257123	0.750846	molecular_function
GO:0043515	kinetochore binding	1	715	5	12391	0.0013986	0.000403519	3.46601	8379	MAD1L1	0.257123	0.750846	molecular_function
GO:0035473	lipase binding	1	715	5	12391	0.0013986	0.000403519	3.46601	23197	FAF2	0.257123	0.750846	molecular_function
GO:0000828	inositol hexakisphosphate kinase activity	1	715	5	12391	0.0013986	0.000403519	3.46601	9677	PPIP5K1	0.257123	0.750846	molecular_function
GO:0004030	aldehyde dehydrogenase [NAD(P)+] activity	1	715	5	12391	0.0013986	0.000403519	3.46601	220	ALDH1A3	0.257123	0.750846	molecular_function
GO:0051056	regulation of small GTPase mediated signal transduction	8	762	106	13332	0.0104987	0.0079508	1.32046	84253;50649;51291;9938;57514;57522;64411;9459	GARNL3;ARHGEF4;GMIP;ARHGAP25;ARHGAP31;SRGAP1;ARAP3;ARHGEF6	0.259598	0.725155	biological_process
GO:0000281	mitotic cytokinesis	3	762	31	13332	0.00393701	0.00232523	1.69317	24137;26586;6651	KIF4A;CKAP2;SON	0.25985	0.725155	biological_process
GO:0006626	protein targeting to mitochondrion	3	762	31	13332	0.00393701	0.00232523	1.69317	5009;29928;51024	OTC;TIMM22;FIS1	0.25985	0.725155	biological_process
GO:0061077	chaperone-mediated protein folding	3	762	31	13332	0.00393701	0.00232523	1.69317	55898;55033;3300	UNC45A;FKBP14;DNAJB2	0.25985	0.725155	biological_process
GO:0070534	protein K63-linked ubiquitination	3	762	31	13332	0.00393701	0.00232523	1.69317	51283;54551;29089	BFAR;MAGEL2;UBE2T	0.25985	0.725155	biological_process
GO:0031098	stress-activated protein kinase signaling cascade	3	762	31	13332	0.00393701	0.00232523	1.69317	9748;4750;27347	SLK;NEK1;STK39	0.25985	0.725155	biological_process
GO:0007080	mitotic metaphase plate congression	3	762	31	13332	0.00393701	0.00232523	1.69317	5119;54984;25978	CHMP1A;PINX1;CHMP2B	0.25985	0.725155	biological_process
GO:0003690	double-stranded DNA binding	4	715	45	12391	0.00559441	0.00363167	1.54045	9667;22944;6667;26065	SAFB2;KIN;SP1;LSM14A	0.260362	0.750846	molecular_function
GO:0051233	spindle midzone	2	822	18	14857	0.00243309	0.00121155	2.00825	8502;2669	PKP4;GEM	0.262574	0.668238	cellular_component
GO:0005868	cytoplasmic dynein complex	2	822	18	14857	0.00243309	0.00121155	2.00825	51626;8723	DYNC2LI1;SNX4	0.262574	0.668238	cellular_component
GO:0009925	basal plasma membrane	2	822	18	14857	0.00243309	0.00121155	2.00825	667;3655	DST;ITGA6	0.262574	0.668238	cellular_component
GO:0030134	COPII-coated ER to Golgi transport vesicle	2	822	18	14857	0.00243309	0.00121155	2.00825	11196;22872	SEC23IP;SEC31A	0.262574	0.668238	cellular_component
GO:0005759	mitochondrial matrix	20	822	309	14857	0.0243309	0.0207983	1.16985	56922;64216;51106;5009;10105;166785;23395;4285;197322;92399;2110;84532;11232;1632;23408;55526;53343;5442;7084;4942	MCCC1;TFB2M;TFB1M;OTC;PPIF;MMAA;LARS2;MIPEP;ACSF3;MRRF;ETFDH;ACSS1;POLG2;ECI1;SIRT5;DHTKD1;NUDT9;POLRMT;TK2;OAT	0.265277	0.668238	cellular_component
GO:0045444	fat cell differentiation	4	762	46	13332	0.00524934	0.00345035	1.5214	8554;25836;64318;4091	PIAS1;NIPBL;NOC3L;SMAD6	0.267699	0.725155	biological_process
GO:0032587	ruffle membrane	5	822	63	14857	0.00608273	0.00424043	1.43446	50649;23189;23499;9847;5662	ARHGEF4;KANK1;MACF1;C2CD5;PSD	0.268756	0.668238	cellular_component
GO:0005667	transcription factor complex	9	822	127	14857	0.0109489	0.00854816	1.28085	4776;9079;25942;91748;9439;80155;4091;23054;25937	NFATC4;LDB2;SIN3A;ELMSAN1;MED23;NAA15;SMAD6;NCOA6;WWTR1	0.270077	0.668238	cellular_component
GO:0004672	protein kinase activity	9	715	122	12391	0.0125874	0.00984586	1.27845	8444;5571;6662;23043;65125;4750;60493;8899;56155	DYRK3;PRKAG1;SOX9;TNIK;WNK1;NEK1;FASTKD5;PRPF4B;TEX14	0.271597	0.750846	molecular_function
GO:0060271	cilium assembly	11	762	155	13332	0.0144357	0.0116262	1.24166	347240;22832;26146;22897;25814;4750;95681;54806;200894;10677;25937	KIF24;CEP162;TRAF3IP1;CEP164;ATXN10;NEK1;CEP41;AHI1;ARL13B;AVIL;WWTR1	0.272603	0.725155	biological_process
GO:0007628	adult walking behavior	2	762	18	13332	0.00262467	0.00135014	1.94401	4864;7545	NPC1;ZIC1	0.275042	0.725155	biological_process
GO:0010718	positive regulation of epithelial to mesenchymal transition	2	762	18	13332	0.00262467	0.00135014	1.94401	283149;25937	BCL9L;WWTR1	0.275042	0.725155	biological_process
GO:0007029	endoplasmic reticulum organization	2	762	18	13332	0.00262467	0.00135014	1.94401	57003;3998	CCDC47;LMAN1	0.275042	0.725155	biological_process
GO:0016973	poly(A)+ mRNA export from nucleus	2	762	18	13332	0.00262467	0.00135014	1.94401	3087;2733	HHEX;GLE1	0.275042	0.725155	biological_process
GO:0043044	ATP-dependent chromatin remodeling	2	762	18	13332	0.00262467	0.00135014	1.94401	8467;6599	SMARCA5;SMARCC1	0.275042	0.725155	biological_process
GO:0070536	protein K63-linked deubiquitination	2	762	18	13332	0.00262467	0.00135014	1.94401	23032;23172	USP33;ABRAXAS2	0.275042	0.725155	biological_process
GO:0046627	negative regulation of insulin receptor signaling pathway	2	762	18	13332	0.00262467	0.00135014	1.94401	23189;5791	KANK1;PTPRE	0.275042	0.725155	biological_process
GO:0006607	NLS-bearing protein import into nucleus	2	762	18	13332	0.00262467	0.00135014	1.94401	3840;129401	KPNA4;NUP35	0.275042	0.725155	biological_process
GO:0007566	embryo implantation	2	762	18	13332	0.00262467	0.00135014	1.94401	5125;8614	PCSK5;STC2	0.275042	0.725155	biological_process
GO:0000920	cell separation after cytokinesis	2	762	18	13332	0.00262467	0.00135014	1.94401	5119;25978	CHMP1A;CHMP2B	0.275042	0.725155	biological_process
GO:0070507	regulation of microtubule cytoskeleton organization	2	762	18	13332	0.00262467	0.00135014	1.94401	90102;26146	PHLDB2;TRAF3IP1	0.275042	0.725155	biological_process
GO:0030490	maturation of SSU-rRNA	2	762	18	13332	0.00262467	0.00135014	1.94401	83732;10885	RIOK1;WDR3	0.275042	0.725155	biological_process
GO:0030206	chondroitin sulfate biosynthetic process	2	762	18	13332	0.00262467	0.00135014	1.94401	51363;50515	CHST15;CHST11	0.275042	0.725155	biological_process
GO:0031016	pancreas development	2	762	18	13332	0.00262467	0.00135014	1.94401	3280;3087	HES1;HHEX	0.275042	0.725155	biological_process
GO:0006997	nucleus organization	2	762	18	13332	0.00262467	0.00135014	1.94401	5119;25978	CHMP1A;CHMP2B	0.275042	0.725155	biological_process
GO:0051894	positive regulation of focal adhesion assembly	2	762	18	13332	0.00262467	0.00135014	1.94401	8826;7422	IQGAP1;VEGFA	0.275042	0.725155	biological_process
GO:0021987	cerebral cortex development	3	762	32	13332	0.00393701	0.00240024	1.64026	5802;1000;4035	PTPRS;CDH2;LRP1	0.275619	0.725155	biological_process
GO:0006383	transcription from RNA polymerase III promoter	3	762	32	13332	0.00393701	0.00240024	1.64026	6621;55718;27297	SNAPC4;POLR3E;CRCP	0.275619	0.725155	biological_process
GO:0007077	mitotic nuclear envelope disassembly	3	762	32	13332	0.00393701	0.00240024	1.64026	10762;129401;10783	NUP50;NUP35;NEK6	0.275619	0.725155	biological_process
GO:0030425	dendrite	17	822	261	14857	0.0206813	0.0175675	1.17725	10160;8777;10371;2186;2901;4035;22876;94056;1136;342371;80725;9638;25814;23394;23774;84548;306	FARP1;MPDZ;SEMA3A;BPTF;GRIK5;LRP1;INPP5F;SYAP1;CHRNA3;ATXN1L;SRCIN1;FEZ1;ATXN10;ADNP;BRD1;TMEM185A;ANXA3	0.277849	0.668238	cellular_component
GO:0030295	protein kinase activator activity	2	715	18	12391	0.0027972	0.00145267	1.92556	65125;51719	WNK1;CAB39	0.278778	0.750846	molecular_function
GO:0048018	receptor ligand activity	2	715	18	12391	0.0027972	0.00145267	1.92556	7484;7422	WNT9B;VEGFA	0.278778	0.750846	molecular_function
GO:0001103	RNA polymerase II repressing transcription factor binding	2	715	18	12391	0.0027972	0.00145267	1.92556	6667;25942	SP1;SIN3A	0.278778	0.750846	molecular_function
GO:0050681	androgen receptor binding	2	715	18	12391	0.0027972	0.00145267	1.92556	8554;55818	PIAS1;KDM3A	0.278778	0.750846	molecular_function
GO:0004402	histone acetyltransferase activity	2	715	18	12391	0.0027972	0.00145267	1.92556	23522;8850	KAT6B;KAT2B	0.278778	0.750846	molecular_function
GO:0015485	cholesterol binding	3	715	32	12391	0.0041958	0.00258252	1.62469	4864;23762;10613	NPC1;OSBP2;ERLIN1	0.280453	0.750846	molecular_function
GO:0003714	transcription corepressor activity	11	715	155	12391	0.0153846	0.0125091	1.22988	9611;51053;10782;11244;7529;8554;9421;10419;9318;4863;25937	NCOR1;GMNN;ZNF274;ZHX1;YWHAB;PIAS1;HAND1;PRMT5;COPS2;NPAT;WWTR1	0.282756	0.750846	molecular_function
GO:0001891	phagocytic cup	2	822	19	14857	0.00243309	0.00127886	1.90255	84466;9938	MEGF10;ARHGAP25	0.283524	0.668238	cellular_component
GO:0044322	endoplasmic reticulum quality control compartment	2	822	19	14857	0.00243309	0.00127886	1.90255	27248;7844	ERLEC1;RNF103	0.283524	0.668238	cellular_component
GO:0031307	integral component of mitochondrial outer membrane	2	822	19	14857	0.00243309	0.00127886	1.90255	9673;51024	SLC25A44;FIS1	0.283524	0.668238	cellular_component
GO:0001772	immunological synapse	2	822	19	14857	0.00243309	0.00127886	1.90255	951;8417	CD37;STX7	0.283524	0.668238	cellular_component
GO:0004713	protein tyrosine kinase activity	5	715	62	12391	0.00699301	0.00500363	1.39759	8444;57396;4750;11064;9031	DYRK3;CLK4;NEK1;CNTRL;BAZ1B	0.286554	0.750846	molecular_function
GO:0030122	AP-2 adaptor complex	1	822	6	14857	0.00121655	0.00040385	3.01237	8301	PICALM	0.28934	0.668238	cellular_component
GO:0098797	plasma membrane protein complex	1	822	6	14857	0.00121655	0.00040385	3.01237	4035	LRP1	0.28934	0.668238	cellular_component
GO:0030897	HOPS complex	1	822	6	14857	0.00121655	0.00040385	3.01237	27072	VPS41	0.28934	0.668238	cellular_component
GO:0043220	Schmidt-Lanterman incisure	1	822	6	14857	0.00121655	0.00040385	3.01237	8777	MPDZ	0.28934	0.668238	cellular_component
GO:0000138	Golgi trans cisterna	1	822	6	14857	0.00121655	0.00040385	3.01237	54432	YIPF1	0.28934	0.668238	cellular_component
GO:0031091	platelet alpha granule	1	822	6	14857	0.00121655	0.00040385	3.01237	6812	STXBP1	0.28934	0.668238	cellular_component
GO:0030893	meiotic cohesin complex	1	822	6	14857	0.00121655	0.00040385	3.01237	9985	REC8	0.28934	0.668238	cellular_component
GO:0042721	mitochondrial inner membrane protein insertion complex	1	822	6	14857	0.00121655	0.00040385	3.01237	29928	TIMM22	0.28934	0.668238	cellular_component
GO:0016342	catenin complex	1	822	6	14857	0.00121655	0.00040385	3.01237	1000	CDH2	0.28934	0.668238	cellular_component
GO:0005797	Golgi medial cisterna	1	822	6	14857	0.00121655	0.00040385	3.01237	54432	YIPF1	0.28934	0.668238	cellular_component
GO:0071682	endocytic vesicle lumen	1	822	6	14857	0.00121655	0.00040385	3.01237	10525	HYOU1	0.28934	0.668238	cellular_component
GO:0002116	semaphorin receptor complex	1	822	6	14857	0.00121655	0.00040385	3.01237	8828	NRP2	0.28934	0.668238	cellular_component
GO:0030178	negative regulation of Wnt signaling pathway	3	762	33	13332	0.00393701	0.00247525	1.59055	6425;4776;4035	SFRP5;NFATC4;LRP1	0.29148	0.725155	biological_process
GO:0009968	negative regulation of signal transduction	3	762	33	13332	0.00393701	0.00247525	1.59055	26153;26166;79899	KIF26A;RGS22;PRR5L	0.29148	0.725155	biological_process
GO:0010942	positive regulation of cell death	2	762	19	13332	0.00262467	0.00142514	1.84169	1788;4035	DNMT3A;LRP1	0.296677	0.725155	biological_process
GO:0001569	branching involved in blood vessel morphogenesis	2	762	19	13332	0.00262467	0.00142514	1.84169	4855;4776	NOTCH4;NFATC4	0.296677	0.725155	biological_process
GO:0007140	male meiotic nuclear division	2	762	19	13332	0.00262467	0.00142514	1.84169	10388;56155	SYCP2;TEX14	0.296677	0.725155	biological_process
GO:0072332	intrinsic apoptotic signaling pathway by p53 class mediator	2	762	19	13332	0.00262467	0.00142514	1.84169	23378;23567	RRP8;ZNF346	0.296677	0.725155	biological_process
GO:0007130	synaptonemal complex assembly	2	762	19	13332	0.00262467	0.00142514	1.84169	10388;9985	SYCP2;REC8	0.296677	0.725155	biological_process
GO:0006333	chromatin assembly or disassembly	1	762	6	13332	0.00131234	0.000450045	2.91601	9031	BAZ1B	0.297558	0.725155	biological_process
GO:2000036	regulation of stem cell population maintenance	1	762	6	13332	0.00131234	0.000450045	2.91601	55818	KDM3A	0.297558	0.725155	biological_process
GO:0048339	paraxial mesoderm development	1	762	6	13332	0.00131234	0.000450045	2.91601	6939	TCF15	0.297558	0.725155	biological_process
GO:2000587	negative regulation of platelet-derived growth factor receptor-beta signaling pathway	1	762	6	13332	0.00131234	0.000450045	2.91601	4035	LRP1	0.297558	0.725155	biological_process
GO:0006620	posttranslational protein targeting to endoplasmic reticulum membrane	1	762	6	13332	0.00131234	0.000450045	2.91601	23499	MACF1	0.297558	0.725155	biological_process
GO:0060415	muscle tissue morphogenesis	1	762	6	13332	0.00131234	0.000450045	2.91601	6474	SHOX2	0.297558	0.725155	biological_process
GO:0050663	cytokine secretion	1	762	6	13332	0.00131234	0.000450045	2.91601	79400	NOX5	0.297558	0.725155	biological_process
GO:0014029	neural crest formation	1	762	6	13332	0.00131234	0.000450045	2.91601	6949	TCOF1	0.297558	0.725155	biological_process
GO:0050428	3'-phosphoadenosine 5'-phosphosulfate biosynthetic process	1	762	6	13332	0.00131234	0.000450045	2.91601	51000	SLC35B3	0.297558	0.725155	biological_process
GO:0030210	heparin biosynthetic process	1	762	6	13332	0.00131234	0.000450045	2.91601	26035	GLCE	0.297558	0.725155	biological_process
GO:0006294	nucleotide-excision repair, preincision complex assembly	1	762	6	13332	0.00131234	0.000450045	2.91601	9557	CHD1L	0.297558	0.725155	biological_process
GO:0050795	regulation of behavior	1	762	6	13332	0.00131234	0.000450045	2.91601	54806	AHI1	0.297558	0.725155	biological_process
GO:0090557	establishment of endothelial intestinal barrier	1	762	6	13332	0.00131234	0.000450045	2.91601	5802	PTPRS	0.297558	0.725155	biological_process
GO:0000717	nucleotide-excision repair, DNA duplex unwinding	1	762	6	13332	0.00131234	0.000450045	2.91601	9557	CHD1L	0.297558	0.725155	biological_process
GO:0030212	hyaluronan metabolic process	1	762	6	13332	0.00131234	0.000450045	2.91601	3700	ITIH4	0.297558	0.725155	biological_process
GO:0010763	positive regulation of fibroblast migration	1	762	6	13332	0.00131234	0.000450045	2.91601	4921	DDR2	0.297558	0.725155	biological_process
GO:0051983	regulation of chromosome segregation	1	762	6	13332	0.00131234	0.000450045	2.91601	23369	PUM2	0.297558	0.725155	biological_process
GO:0042634	regulation of hair cycle	1	762	6	13332	0.00131234	0.000450045	2.91601	25836	NIPBL	0.297558	0.725155	biological_process
GO:0095500	acetylcholine receptor signaling pathway	1	762	6	13332	0.00131234	0.000450045	2.91601	1136	CHRNA3	0.297558	0.725155	biological_process
GO:0032330	regulation of chondrocyte differentiation	1	762	6	13332	0.00131234	0.000450045	2.91601	6474	SHOX2	0.297558	0.725155	biological_process
GO:0097746	regulation of blood vessel diameter	1	762	6	13332	0.00131234	0.000450045	2.91601	112	ADCY6	0.297558	0.725155	biological_process
GO:0031062	positive regulation of histone methylation	1	762	6	13332	0.00131234	0.000450045	2.91601	56254	RNF20	0.297558	0.725155	biological_process
GO:0015909	long-chain fatty acid transport	1	762	6	13332	0.00131234	0.000450045	2.91601	286256	LCN12	0.297558	0.725155	biological_process
GO:0003184	pulmonary valve morphogenesis	1	762	6	13332	0.00131234	0.000450045	2.91601	4091	SMAD6	0.297558	0.725155	biological_process
GO:0045019	negative regulation of nitric oxide biosynthetic process	1	762	6	13332	0.00131234	0.000450045	2.91601	8570	KHSRP	0.297558	0.725155	biological_process
GO:0034773	histone H4-K20 trimethylation	1	762	6	13332	0.00131234	0.000450045	2.91601	51742	ARID4B	0.297558	0.725155	biological_process
GO:0071404	cellular response to low-density lipoprotein particle stimulus	1	762	6	13332	0.00131234	0.000450045	2.91601	4864	NPC1	0.297558	0.725155	biological_process
GO:0034720	histone H3-K4 demethylation	1	762	6	13332	0.00131234	0.000450045	2.91601	79697	RIOX1	0.297558	0.725155	biological_process
GO:0006020	inositol metabolic process	1	762	6	13332	0.00131234	0.000450045	2.91601	9677	PPIP5K1	0.297558	0.725155	biological_process
GO:1901653	cellular response to peptide	1	762	6	13332	0.00131234	0.000450045	2.91601	51024	FIS1	0.297558	0.725155	biological_process
GO:0051974	negative regulation of telomerase activity	1	762	6	13332	0.00131234	0.000450045	2.91601	54984	PINX1	0.297558	0.725155	biological_process
GO:0048843	negative regulation of axon extension involved in axon guidance	1	762	6	13332	0.00131234	0.000450045	2.91601	10371	SEMA3A	0.297558	0.725155	biological_process
GO:0071374	cellular response to parathyroid hormone stimulus	1	762	6	13332	0.00131234	0.000450045	2.91601	50964	SOST	0.297558	0.725155	biological_process
GO:2000641	regulation of early endosome to late endosome transport	1	762	6	13332	0.00131234	0.000450045	2.91601	23317	DNAJC13	0.297558	0.725155	biological_process
GO:0021785	branchiomotor neuron axon guidance	1	762	6	13332	0.00131234	0.000450045	2.91601	10371	SEMA3A	0.297558	0.725155	biological_process
GO:0021612	facial nerve structural organization	1	762	6	13332	0.00131234	0.000450045	2.91601	10371	SEMA3A	0.297558	0.725155	biological_process
GO:0006627	protein processing involved in protein targeting to mitochondrion	1	762	6	13332	0.00131234	0.000450045	2.91601	4285	MIPEP	0.297558	0.725155	biological_process
GO:0071901	negative regulation of protein serine/threonine kinase activity	1	762	6	13332	0.00131234	0.000450045	2.91601	84062	DTNBP1	0.297558	0.725155	biological_process
GO:1904357	negative regulation of telomere maintenance via telomere lengthening	1	762	6	13332	0.00131234	0.000450045	2.91601	54984	PINX1	0.297558	0.725155	biological_process
GO:0072673	lamellipodium morphogenesis	1	762	6	13332	0.00131234	0.000450045	2.91601	6643	SNX2	0.297558	0.725155	biological_process
GO:0097186	amelogenesis	1	762	6	13332	0.00131234	0.000450045	2.91601	3655	ITGA6	0.297558	0.725155	biological_process
GO:0032229	negative regulation of synaptic transmission, GABAergic	1	762	6	13332	0.00131234	0.000450045	2.91601	6812	STXBP1	0.297558	0.725155	biological_process
GO:0017145	stem cell division	1	762	6	13332	0.00131234	0.000450045	2.91601	25937	WWTR1	0.297558	0.725155	biological_process
GO:0008406	gonad development	1	762	6	13332	0.00131234	0.000450045	2.91601	10265	IRX5	0.297558	0.725155	biological_process
GO:0042058	regulation of epidermal growth factor receptor signaling pathway	1	762	6	13332	0.00131234	0.000450045	2.91601	89853	MVB12B	0.297558	0.725155	biological_process
GO:0003084	positive regulation of systemic arterial blood pressure	1	762	6	13332	0.00131234	0.000450045	2.91601	65125	WNK1	0.297558	0.725155	biological_process
GO:0042551	neuron maturation	1	762	6	13332	0.00131234	0.000450045	2.91601	10265	IRX5	0.297558	0.725155	biological_process
GO:0071035	nuclear polyadenylation-dependent rRNA catabolic process	1	762	6	13332	0.00131234	0.000450045	2.91601	51010	EXOSC3	0.297558	0.725155	biological_process
GO:0045190	isotype switching	1	762	6	13332	0.00131234	0.000450045	2.91601	51010	EXOSC3	0.297558	0.725155	biological_process
GO:0032270	positive regulation of cellular protein metabolic process	1	762	6	13332	0.00131234	0.000450045	2.91601	1435	CSF1	0.297558	0.725155	biological_process
GO:1904707	positive regulation of vascular smooth muscle cell proliferation	1	762	6	13332	0.00131234	0.000450045	2.91601	2081	ERN1	0.297558	0.725155	biological_process
GO:0046902	regulation of mitochondrial membrane permeability	1	762	6	13332	0.00131234	0.000450045	2.91601	10105	PPIF	0.297558	0.725155	biological_process
GO:0008090	retrograde axonal transport	1	762	6	13332	0.00131234	0.000450045	2.91601	667	DST	0.297558	0.725155	biological_process
GO:0090201	negative regulation of release of cytochrome c from mitochondria	1	762	6	13332	0.00131234	0.000450045	2.91601	10105	PPIF	0.297558	0.725155	biological_process
GO:0046835	carbohydrate phosphorylation	1	762	6	13332	0.00131234	0.000450045	2.91601	79158	GNPTAB	0.297558	0.725155	biological_process
GO:0097264	self proteolysis	1	762	6	13332	0.00131234	0.000450045	2.91601	55714	TENM3	0.297558	0.725155	biological_process
GO:0043117	positive regulation of vascular permeability	1	762	6	13332	0.00131234	0.000450045	2.91601	11156	PTP4A3	0.297558	0.725155	biological_process
GO:1901409	positive regulation of phosphorylation of RNA polymerase II C-terminal domain	1	762	6	13332	0.00131234	0.000450045	2.91601	92002	CCNQ	0.297558	0.725155	biological_process
GO:0032933	SREBP signaling pathway	1	762	6	13332	0.00131234	0.000450045	2.91601	10613	ERLIN1	0.297558	0.725155	biological_process
GO:0030903	notochord development	1	762	6	13332	0.00131234	0.000450045	2.91601	6662	SOX9	0.297558	0.725155	biological_process
GO:0017196	N-terminal peptidyl-methionine acetylation	1	762	6	13332	0.00131234	0.000450045	2.91601	80155	NAA15	0.297558	0.725155	biological_process
GO:0050765	negative regulation of phagocytosis	1	762	6	13332	0.00131234	0.000450045	2.91601	64422	ATG3	0.297558	0.725155	biological_process
GO:0060174	limb bud formation	1	762	6	13332	0.00131234	0.000450045	2.91601	6662	SOX9	0.297558	0.725155	biological_process
GO:0060316	positive regulation of ryanodine-sensitive calcium-release channel activity	1	762	6	13332	0.00131234	0.000450045	2.91601	9472	AKAP6	0.297558	0.725155	biological_process
GO:0006777	Mo-molybdopterin cofactor biosynthetic process	1	762	6	13332	0.00131234	0.000450045	2.91601	27304	MOCS3	0.297558	0.725155	biological_process
GO:0006353	DNA-templated transcription, termination	1	762	6	13332	0.00131234	0.000450045	2.91601	10419	PRMT5	0.297558	0.725155	biological_process
GO:0090303	positive regulation of wound healing	1	762	6	13332	0.00131234	0.000450045	2.91601	23189	KANK1	0.297558	0.725155	biological_process
GO:0022900	electron transport chain	1	762	6	13332	0.00131234	0.000450045	2.91601	2110	ETFDH	0.297558	0.725155	biological_process
GO:0034109	homotypic cell-cell adhesion	1	762	6	13332	0.00131234	0.000450045	2.91601	84466	MEGF10	0.297558	0.725155	biological_process
GO:0046755	viral budding	1	762	6	13332	0.00131234	0.000450045	2.91601	90678	LRSAM1	0.297558	0.725155	biological_process
GO:0006289	nucleotide-excision repair	1	762	6	13332	0.00131234	0.000450045	2.91601	22909	FAN1	0.297558	0.725155	biological_process
GO:0050687	negative regulation of defense response to virus	1	762	6	13332	0.00131234	0.000450045	2.91601	26146	TRAF3IP1	0.297558	0.725155	biological_process
GO:0031065	positive regulation of histone deacetylation	1	762	6	13332	0.00131234	0.000450045	2.91601	25836	NIPBL	0.297558	0.725155	biological_process
GO:0051272	positive regulation of cellular component movement	1	762	6	13332	0.00131234	0.000450045	2.91601	7422	VEGFA	0.297558	0.725155	biological_process
GO:0090084	negative regulation of inclusion body assembly	1	762	6	13332	0.00131234	0.000450045	2.91601	3300	DNAJB2	0.297558	0.725155	biological_process
GO:0002115	store-operated calcium entry	1	762	6	13332	0.00131234	0.000450045	2.91601	57620	STIM2	0.297558	0.725155	biological_process
GO:0006384	transcription initiation from RNA polymerase III promoter	1	762	6	13332	0.00131234	0.000450045	2.91601	27297	CRCP	0.297558	0.725155	biological_process
GO:0048743	positive regulation of skeletal muscle fiber development	1	762	6	13332	0.00131234	0.000450045	2.91601	6474	SHOX2	0.297558	0.725155	biological_process
GO:0000083	regulation of transcription involved in G1/S transition of mitotic cell cycle	1	762	6	13332	0.00131234	0.000450045	2.91601	4863	NPAT	0.297558	0.725155	biological_process
GO:0009967	positive regulation of signal transduction	1	762	6	13332	0.00131234	0.000450045	2.91601	80070	ADAMTS20	0.297558	0.725155	biological_process
GO:0007143	female meiotic nuclear division	1	762	6	13332	0.00131234	0.000450045	2.91601	10388	SYCP2	0.297558	0.725155	biological_process
GO:0045657	positive regulation of monocyte differentiation	1	762	6	13332	0.00131234	0.000450045	2.91601	1435	CSF1	0.297558	0.725155	biological_process
GO:0051004	regulation of lipoprotein lipase activity	1	762	6	13332	0.00131234	0.000450045	2.91601	5125	PCSK5	0.297558	0.725155	biological_process
GO:0002076	osteoblast development	1	762	6	13332	0.00131234	0.000450045	2.91601	5745	PTH1R	0.297558	0.725155	biological_process
GO:0000154	rRNA modification	1	762	6	13332	0.00131234	0.000450045	2.91601	51106	TFB1M	0.297558	0.725155	biological_process
GO:0061626	pharyngeal arch artery morphogenesis	1	762	6	13332	0.00131234	0.000450045	2.91601	3280	HES1	0.297558	0.725155	biological_process
GO:0000722	telomere maintenance via recombination	1	762	6	13332	0.00131234	0.000450045	2.91601	79677	SMC6	0.297558	0.725155	biological_process
GO:0048711	positive regulation of astrocyte differentiation	1	762	6	13332	0.00131234	0.000450045	2.91601	3280	HES1	0.297558	0.725155	biological_process
GO:0030071	regulation of mitotic metaphase/anaphase transition	1	762	6	13332	0.00131234	0.000450045	2.91601	10783	NEK6	0.297558	0.725155	biological_process
GO:0010564	regulation of cell cycle process	1	762	6	13332	0.00131234	0.000450045	2.91601	6662	SOX9	0.297558	0.725155	biological_process
GO:0042754	negative regulation of circadian rhythm	1	762	6	13332	0.00131234	0.000450045	2.91601	25942	SIN3A	0.297558	0.725155	biological_process
GO:0051451	myoblast migration	1	762	6	13332	0.00131234	0.000450045	2.91601	84466	MEGF10	0.297558	0.725155	biological_process
GO:0048667	cell morphogenesis involved in neuron differentiation	1	762	6	13332	0.00131234	0.000450045	2.91601	3280	HES1	0.297558	0.725155	biological_process
GO:0001709	cell fate determination	1	762	6	13332	0.00131234	0.000450045	2.91601	4855	NOTCH4	0.297558	0.725155	biological_process
GO:0042770	signal transduction in response to DNA damage	1	762	6	13332	0.00131234	0.000450045	2.91601	80254	CEP63	0.297558	0.725155	biological_process
GO:0000480	endonucleolytic cleavage in 5'-ETS of tricistronic rRNA transcript (SSU-rRNA, 5.8S rRNA, LSU-rRNA)	1	762	6	13332	0.00131234	0.000450045	2.91601	27340	UTP20	0.297558	0.725155	biological_process
GO:0008233	peptidase activity	5	715	63	12391	0.00699301	0.00508434	1.3754	5125;57188;175;5648;9719	PCSK5;ADAMTSL3;AGA;MASP1;ADAMTSL2	0.297938	0.750846	molecular_function
GO:0043023	ribosomal large subunit binding	1	715	6	12391	0.0013986	0.000484222	2.88834	92399	MRRF	0.300006	0.750846	molecular_function
GO:0070087	chromo shadow domain binding	1	715	6	12391	0.0013986	0.000484222	2.88834	25836	NIPBL	0.300006	0.750846	molecular_function
GO:0039706	co-receptor binding	1	715	6	12391	0.0013986	0.000484222	2.88834	7484	WNT9B	0.300006	0.750846	molecular_function
GO:0008508	bile acid:sodium symporter activity	1	715	6	12391	0.0013986	0.000484222	2.88834	347051	SLC10A5	0.300006	0.750846	molecular_function
GO:0019870	potassium channel inhibitor activity	1	715	6	12391	0.0013986	0.000484222	2.88834	65125	WNK1	0.300006	0.750846	molecular_function
GO:0008409	5'-3' exonuclease activity	1	715	6	12391	0.0013986	0.000484222	2.88834	22909	FAN1	0.300006	0.750846	molecular_function
GO:0050656	3'-phosphoadenosine 5'-phosphosulfate binding	1	715	6	12391	0.0013986	0.000484222	2.88834	51363	CHST15	0.300006	0.750846	molecular_function
GO:0001164	RNA polymerase I CORE element sequence-specific DNA binding	1	715	6	12391	0.0013986	0.000484222	2.88834	9014	TAF1B	0.300006	0.750846	molecular_function
GO:0016705	oxidoreductase activity, acting on paired donors, with incorporation or reduction of molecular oxygen	1	715	6	12391	0.0013986	0.000484222	2.88834	79676	OGFOD2	0.300006	0.750846	molecular_function
GO:0031419	cobalamin binding	1	715	6	12391	0.0013986	0.000484222	2.88834	25974	MMACHC	0.300006	0.750846	molecular_function
GO:0050733	RS domain binding	1	715	6	12391	0.0013986	0.000484222	2.88834	6651	SON	0.300006	0.750846	molecular_function
GO:0022820	potassium ion symporter activity	1	715	6	12391	0.0013986	0.000484222	2.88834	10723	SLC12A7	0.300006	0.750846	molecular_function
GO:0015277	kainate selective glutamate receptor activity	1	715	6	12391	0.0013986	0.000484222	2.88834	2901	GRIK5	0.300006	0.750846	molecular_function
GO:0015379	potassium:chloride symporter activity	1	715	6	12391	0.0013986	0.000484222	2.88834	10723	SLC12A7	0.300006	0.750846	molecular_function
GO:0048038	quinone binding	1	715	6	12391	0.0013986	0.000484222	2.88834	2110	ETFDH	0.300006	0.750846	molecular_function
GO:0070411	I-SMAD binding	1	715	6	12391	0.0013986	0.000484222	2.88834	4091	SMAD6	0.300006	0.750846	molecular_function
GO:0001671	ATPase activator activity	2	715	19	12391	0.0027972	0.00153337	1.82422	3300;150274	DNAJB2;HSCB	0.300615	0.750846	molecular_function
GO:0033613	activating transcription factor binding	2	715	19	12391	0.0027972	0.00153337	1.82422	10783;2551	NEK6;GABPA	0.300615	0.750846	molecular_function
GO:0048471	perinuclear region of cytoplasm	28	822	454	14857	0.0340633	0.030558	1.11471	94056;5797;6812;143187;23369;55626;9685;8417;9472;26019;53349;55755;23032;64419;9748;51542;2186;50619;10523;55898;8614;8742;7529;1435;253190;8502;25814;4864	SYAP1;PTPRM;STXBP1;VTI1A;PUM2;AMBRA1;CLINT1;STX7;AKAP6;UPF2;ZFYVE1;CDK5RAP2;USP33;MTMR14;SLK;VPS54;BPTF;DEF6;CHERP;UNC45A;STC2;TNFSF12;YWHAB;CSF1;SERHL2;PKP4;ATXN10;NPC1	0.302144	0.668238	cellular_component
GO:0006661	phosphatidylinositol biosynthetic process	5	762	64	13332	0.00656168	0.00480048	1.36688	55613;65977;22876;80230;64419	MTMR8;PLEKHA3;INPP5F;RUFY1;MTMR14	0.302464	0.725155	biological_process
GO:0009952	anterior/posterior pattern specification	5	762	64	13332	0.00656168	0.00480048	1.36688	5125;2186;3202;2926;3087	PCSK5;BPTF;HOXA5;GRSF1;HHEX	0.302464	0.725155	biological_process
GO:0007018	microtubule-based movement	5	762	64	13332	0.00656168	0.00480048	1.36688	347240;3895;3801;24137;26153	KIF24;KTN1;KIFC3;KIF4A;KIF26A	0.302464	0.725155	biological_process
GO:0030659	cytoplasmic vesicle membrane	8	822	115	14857	0.00973236	0.00774046	1.25734	399979;51375;9847;30011;3801;162;7529;26985	SNX19;SNX7;C2CD5;SH3KBP1;KIFC3;AP1B1;YWHAB;AP3M1	0.304175	0.668238	cellular_component
GO:0043687	post-translational protein modification	18	762	274	13332	0.023622	0.0205521	1.14938	55827;5689;3895;150684;8883;1000;56929;8614;340075;1435;79176;9039;55832;11275;29106;9040;4148;201595	DCAF6;PSMB1;KTN1;COMMD1;NAE1;CDH2;FEM1C;STC2;ARSI;CSF1;FBXL15;UBA3;CAND1;KLHL2;SCG3;UBE2M;MATN3;STT3B	0.304315	0.725155	biological_process
GO:0005876	spindle microtubule	2	822	20	14857	0.00243309	0.00134617	1.80742	24137;9611	KIF4A;NCOR1	0.304417	0.668238	cellular_component
GO:0005125	cytokine activity	6	715	79	12391	0.00839161	0.0063756	1.31621	1435;7422;2323;8742;10447;1489	CSF1;VEGFA;FLT3LG;TNFSF12;FAM3C;CTF1	0.304477	0.750846	molecular_function
GO:0007032	endosome organization	3	762	34	13332	0.00393701	0.00255026	1.54377	23317;25978;84376	DNAJC13;CHMP2B;HOOK3	0.3074	0.725155	biological_process
GO:0045892	negative regulation of transcription, DNA-templated	23	762	358	13332	0.0301837	0.0268527	1.12405	6595;51053;25942;81559;3087;23522;64750;9039;23598;25836;3280;54551;79697;124790;23013;4841;7529;6662;11244;9318;9421;55689;79656	SMARCA2;GMNN;SIN3A;TRIM11;HHEX;KAT6B;SMURF2;UBA3;PATZ1;NIPBL;HES1;MAGEL2;RIOX1;HEXIM2;SPEN;NONO;YWHAB;SOX9;ZHX1;COPS2;HAND1;YEATS2;BEND5	0.31017	0.725155	biological_process
GO:0018024	histone-lysine N-methyltransferase activity	3	715	34	12391	0.0041958	0.00274393	1.52912	55904;9757;29072	KMT2E;KMT2B;SETD2	0.312585	0.750846	molecular_function
GO:0007050	cell cycle arrest	6	762	81	13332	0.00787402	0.00607561	1.296	5571;5494;51719;8850;55904;2081	PRKAG1;PPM1A;CAB39;KAT2B;KMT2E;ERN1	0.317157	0.725155	biological_process
GO:0048538	thymus development	2	762	20	13332	0.00262467	0.00150015	1.74961	3280;8379	HES1;MAD1L1	0.318211	0.725155	biological_process
GO:0030010	establishment of cell polarity	2	762	20	13332	0.00262467	0.00150015	1.74961	4752;9638	NEK3;FEZ1	0.318211	0.725155	biological_process
GO:0040018	positive regulation of multicellular organism growth	2	762	20	13332	0.00262467	0.00150015	1.74961	1435;25836	CSF1;NIPBL	0.318211	0.725155	biological_process
GO:0035115	embryonic forelimb morphogenesis	2	762	20	13332	0.00262467	0.00150015	1.74961	6474;25836	SHOX2;NIPBL	0.318211	0.725155	biological_process
GO:0039702	viral budding via host ESCRT complex	2	762	20	13332	0.00262467	0.00150015	1.74961	137492;25978	VPS37A;CHMP2B	0.318211	0.725155	biological_process
GO:0043001	Golgi to plasma membrane protein transport	2	762	20	13332	0.00262467	0.00150015	1.74961	51125;23499	GOLGA7;MACF1	0.318211	0.725155	biological_process
GO:0045111	intermediate filament cytoskeleton	3	822	36	14857	0.00364964	0.0024231	1.50618	6595;90102;667	SMARCA2;PHLDB2;DST	0.320942	0.668238	cellular_component
GO:0046961	proton-transporting ATPase activity, rotational mechanism	2	715	20	12391	0.0027972	0.00161407	1.73301	23545;529	ATP6V0A2;ATP6V1E1	0.322337	0.750846	molecular_function
GO:0032452	histone demethylase activity	2	715	20	12391	0.0027972	0.00161407	1.73301	55818;51780	KDM3A;KDM3B	0.322337	0.750846	molecular_function
GO:0001570	vasculogenesis	3	762	35	13332	0.00393701	0.00262526	1.49966	3087;4643;83605	HHEX;MYO1E;CCM2	0.32335	0.725155	biological_process
GO:0045665	negative regulation of neuron differentiation	3	762	35	13332	0.00393701	0.00262526	1.49966	10363;25871;55755	HMG20A;NEPRO;CDK5RAP2	0.32335	0.725155	biological_process
GO:0016525	negative regulation of angiogenesis	3	762	35	13332	0.00393701	0.00262526	1.49966	3087;5797;3202	HHEX;PTPRM;HOXA5	0.32335	0.725155	biological_process
GO:0071339	MLL1 complex	2	822	21	14857	0.00243309	0.00141348	1.72135	51230;284058	PHF20;KANSL1	0.325193	0.668238	cellular_component
GO:0031226	intrinsic component of plasma membrane	2	822	21	14857	0.00243309	0.00141348	1.72135	5803;112	PTPRZ1;ADCY6	0.325193	0.668238	cellular_component
GO:0005682	U5 snRNP	2	822	21	14857	0.00243309	0.00141348	1.72135	23020;54957	SNRNP200;TXNL4B	0.325193	0.668238	cellular_component
GO:0030336	negative regulation of cell migration	5	762	66	13332	0.00656168	0.0049505	1.32546	79772;23189;57522;56254;64411	MCTP1;KANK1;SRGAP1;RNF20;ARAP3	0.325252	0.725155	biological_process
GO:0007409	axonogenesis	5	762	66	13332	0.00656168	0.0049505	1.32546	10939;8301;85440;57622;5803	AFG3L2;PICALM;DOCK7;LRFN1;PTPRZ1	0.325252	0.725155	biological_process
GO:0042147	retrograde transport, endosome to Golgi	5	762	66	13332	0.00656168	0.0049505	1.32546	54551;6643;143187;400;51542	MAGEL2;SNX2;VTI1A;ARL1;VPS54	0.325252	0.725155	biological_process
GO:0035064	methylated histone binding	4	715	50	12391	0.00559441	0.00403519	1.38641	23378;54556;81550;1105	RRP8;ING3;TDRD3;CHD1	0.326135	0.750846	molecular_function
GO:0005916	fascia adherens	1	822	7	14857	0.00121655	0.000471158	2.58203	1000	CDH2	0.328675	0.668238	cellular_component
GO:0005652	nuclear lamina	1	822	7	14857	0.00121655	0.000471158	2.58203	129401	NUP35	0.328675	0.668238	cellular_component
GO:0034388	Pwp2p-containing subcomplex of 90S preribosome	1	822	7	14857	0.00121655	0.000471158	2.58203	10885	WDR3	0.328675	0.668238	cellular_component
GO:0030991	intraciliary transport particle A	1	822	7	14857	0.00121655	0.000471158	2.58203	79809	TTC21B	0.328675	0.668238	cellular_component
GO:0034663	endoplasmic reticulum chaperone complex	1	822	7	14857	0.00121655	0.000471158	2.58203	10525	HYOU1	0.328675	0.668238	cellular_component
GO:0071437	invadopodium	1	822	7	14857	0.00121655	0.000471158	2.58203	134265	AFAP1L1	0.328675	0.668238	cellular_component
GO:0000307	cyclin-dependent protein kinase holoenzyme complex	1	822	7	14857	0.00121655	0.000471158	2.58203	92002	CCNQ	0.328675	0.668238	cellular_component
GO:0031256	leading edge membrane	1	822	7	14857	0.00121655	0.000471158	2.58203	81704	DOCK8	0.328675	0.668238	cellular_component
GO:0036057	slit diaphragm	1	822	7	14857	0.00121655	0.000471158	2.58203	8826	IQGAP1	0.328675	0.668238	cellular_component
GO:0016528	sarcoplasm	1	822	7	14857	0.00121655	0.000471158	2.58203	84062	DTNBP1	0.328675	0.668238	cellular_component
GO:0016591	DNA-directed RNA polymerase II, holoenzyme	1	822	7	14857	0.00121655	0.000471158	2.58203	23248	RPRD2	0.328675	0.668238	cellular_component
GO:0016272	prefoldin complex	1	822	7	14857	0.00121655	0.000471158	2.58203	7411	VBP1	0.328675	0.668238	cellular_component
GO:0031616	spindle pole centrosome	1	822	7	14857	0.00121655	0.000471158	2.58203	55171	TBCCD1	0.328675	0.668238	cellular_component
GO:0035068	micro-ribonucleoprotein complex	1	822	7	14857	0.00121655	0.000471158	2.58203	27327	TNRC6A	0.328675	0.668238	cellular_component
GO:0120103	centriolar subdistal appendage	1	822	7	14857	0.00121655	0.000471158	2.58203	11064	CNTRL	0.328675	0.668238	cellular_component
GO:0000779	condensed chromosome, centromeric region	1	822	7	14857	0.00121655	0.000471158	2.58203	64151	NCAPG	0.328675	0.668238	cellular_component
GO:0030123	AP-3 adaptor complex	1	822	7	14857	0.00121655	0.000471158	2.58203	27072	VPS41	0.328675	0.668238	cellular_component
GO:0014701	junctional sarcoplasmic reticulum membrane	1	822	7	14857	0.00121655	0.000471158	2.58203	9472	AKAP6	0.328675	0.668238	cellular_component
GO:0031462	Cul2-RING ubiquitin ligase complex	1	822	7	14857	0.00121655	0.000471158	2.58203	150684	COMMD1	0.328675	0.668238	cellular_component
GO:0042582	azurophil granule	1	822	7	14857	0.00121655	0.000471158	2.58203	8417	STX7	0.328675	0.668238	cellular_component
GO:0005518	collagen binding	3	715	35	12391	0.0041958	0.00282463	1.48543	150356;114897;4921	CHADL;C1QTNF1;DDR2	0.328698	0.750846	molecular_function
GO:0005044	scavenger receptor activity	3	715	35	12391	0.0041958	0.00282463	1.48543	84466;84547;4035	MEGF10;PGBD1;LRP1	0.328698	0.750846	molecular_function
GO:0003705	transcription factor activity, RNA polymerase II distal enhancer sequence-specific binding	3	715	35	12391	0.0041958	0.00282463	1.48543	7392;6662;9569	USF2;SOX9;GTF2IRD1	0.328698	0.750846	molecular_function
GO:0007179	transforming growth factor beta receptor signaling pathway	4	762	51	13332	0.00524934	0.00382538	1.37224	124857;8239;9040;4091	WFIKKN2;USP9X;UBE2M;SMAD6	0.333021	0.725155	biological_process
GO:0045732	positive regulation of protein catabolic process	4	762	51	13332	0.00524934	0.00382538	1.37224	6662;8742;23163;4035	SOX9;TNFSF12;GGA3;LRP1	0.333021	0.725155	biological_process
GO:0001503	ossification	4	762	51	13332	0.00524934	0.00382538	1.37224	6662;81621;4921;50964	SOX9;KAZALD1;DDR2;SOST	0.333021	0.725155	biological_process
GO:0007626	locomotory behavior	4	762	51	13332	0.00524934	0.00382538	1.37224	321;220;55236;1136	APBA2;ALDH1A3;UBA6;CHRNA3	0.333021	0.725155	biological_process
GO:0007411	axon guidance	9	762	131	13332	0.011811	0.00982598	1.20202	10371;9637;8828;30011;23032;10500;9638;23767;4917	SEMA3A;FEZ2;NRP2;SH3KBP1;USP33;SEMA6C;FEZ1;FLRT3;NTN3	0.333762	0.725155	biological_process
GO:0014704	intercalated disc	3	822	37	14857	0.00364964	0.00249041	1.46548	9472;1000;5239	AKAP6;CDH2;PGM5	0.336368	0.668238	cellular_component
GO:0097542	ciliary tip	3	822	37	14857	0.00364964	0.00249041	1.46548	79809;51626;26146	TTC21B;DYNC2LI1;TRAF3IP1	0.336368	0.668238	cellular_component
GO:0001649	osteoblast differentiation	5	762	67	13332	0.00656168	0.0050255	1.30568	6474;23317;57003;23020;25937	SHOX2;DNAJC13;CCDC47;SNRNP200;WWTR1	0.336716	0.725155	biological_process
GO:0002576	platelet degranulation	5	762	67	13332	0.00656168	0.0050255	1.30568	6812;3700;29106;10447;51571	STXBP1;ITIH4;SCG3;FAM3C;FAM49B	0.336716	0.725155	biological_process
GO:0042734	presynaptic membrane	4	822	53	14857	0.00486618	0.00356734	1.36409	815;9627;94056;2901	CAMK2A;SNCAIP;SYAP1;GRIK5	0.337067	0.668238	cellular_component
GO:0050774	negative regulation of dendrite morphogenesis	1	762	7	13332	0.00131234	0.000525053	2.49944	4776	NFATC4	0.337725	0.725155	biological_process
GO:0035562	negative regulation of chromatin binding	1	762	7	13332	0.00131234	0.000525053	2.49944	4776	NFATC4	0.337725	0.725155	biological_process
GO:0032466	negative regulation of cytokinesis	1	762	7	13332	0.00131234	0.000525053	2.49944	56155	TEX14	0.337725	0.725155	biological_process
GO:0035493	SNARE complex assembly	1	762	7	13332	0.00131234	0.000525053	2.49944	8674	VAMP4	0.337725	0.725155	biological_process
GO:0040037	negative regulation of fibroblast growth factor receptor signaling pathway	1	762	7	13332	0.00131234	0.000525053	2.49944	55959	SULF2	0.337725	0.725155	biological_process
GO:0010669	epithelial structure maintenance	1	762	7	13332	0.00131234	0.000525053	2.49944	9079	LDB2	0.337725	0.725155	biological_process
GO:0000389	mRNA 3'-splice site recognition	1	762	7	13332	0.00131234	0.000525053	2.49944	10569	SLU7	0.337725	0.725155	biological_process
GO:0070544	histone H3-K36 demethylation	1	762	7	13332	0.00131234	0.000525053	2.49944	79697	RIOX1	0.337725	0.725155	biological_process
GO:0048096	chromatin-mediated maintenance of transcription	1	762	7	13332	0.00131234	0.000525053	2.49944	9757	KMT2B	0.337725	0.725155	biological_process
GO:0033173	calcineurin-NFAT signaling cascade	1	762	7	13332	0.00131234	0.000525053	2.49944	4776	NFATC4	0.337725	0.725155	biological_process
GO:0070198	protein localization to chromosome, telomeric region	1	762	7	13332	0.00131234	0.000525053	2.49944	54984	PINX1	0.337725	0.725155	biological_process
GO:0006307	DNA dealkylation involved in DNA repair	1	762	7	13332	0.00131234	0.000525053	2.49944	79068	FTO	0.337725	0.725155	biological_process
GO:0043268	positive regulation of potassium ion transport	1	762	7	13332	0.00131234	0.000525053	2.49944	27347	STK39	0.337725	0.725155	biological_process
GO:0031641	regulation of myelination	1	762	7	13332	0.00131234	0.000525053	2.49944	5915	RARB	0.337725	0.725155	biological_process
GO:2000406	positive regulation of T cell migration	1	762	7	13332	0.00131234	0.000525053	2.49944	81704	DOCK8	0.337725	0.725155	biological_process
GO:1902004	positive regulation of amyloid-beta formation	1	762	7	13332	0.00131234	0.000525053	2.49944	8301	PICALM	0.337725	0.725155	biological_process
GO:0070886	positive regulation of calcineurin-NFAT signaling cascade	1	762	7	13332	0.00131234	0.000525053	2.49944	9472	AKAP6	0.337725	0.725155	biological_process
GO:0032835	glomerulus development	1	762	7	13332	0.00131234	0.000525053	2.49944	25937	WWTR1	0.337725	0.725155	biological_process
GO:0060340	positive regulation of type I interferon-mediated signaling pathway	1	762	7	13332	0.00131234	0.000525053	2.49944	26065	LSM14A	0.337725	0.725155	biological_process
GO:0034454	microtubule anchoring at centrosome	1	762	7	13332	0.00131234	0.000525053	2.49944	84376	HOOK3	0.337725	0.725155	biological_process
GO:0035194	posttranscriptional gene silencing by RNA	1	762	7	13332	0.00131234	0.000525053	2.49944	27327	TNRC6A	0.337725	0.725155	biological_process
GO:0042417	dopamine metabolic process	1	762	7	13332	0.00131234	0.000525053	2.49944	9627	SNCAIP	0.337725	0.725155	biological_process
GO:0060306	regulation of membrane repolarization	1	762	7	13332	0.00131234	0.000525053	2.49944	9472	AKAP6	0.337725	0.725155	biological_process
GO:0010944	negative regulation of transcription by competitive promoter binding	1	762	7	13332	0.00131234	0.000525053	2.49944	3087	HHEX	0.337725	0.725155	biological_process
GO:0042176	regulation of protein catabolic process	1	762	7	13332	0.00131234	0.000525053	2.49944	165324	UBXN2A	0.337725	0.725155	biological_process
GO:0006497	protein lipidation	1	762	7	13332	0.00131234	0.000525053	2.49944	56270	WDR45B	0.337725	0.725155	biological_process
GO:0090050	positive regulation of cell migration involved in sprouting angiogenesis	1	762	7	13332	0.00131234	0.000525053	2.49944	7422	VEGFA	0.337725	0.725155	biological_process
GO:0003073	regulation of systemic arterial blood pressure	1	762	7	13332	0.00131234	0.000525053	2.49944	170690	ADAMTS16	0.337725	0.725155	biological_process
GO:0097428	protein maturation by iron-sulfur cluster transfer	1	762	7	13332	0.00131234	0.000525053	2.49944	150274	HSCB	0.337725	0.725155	biological_process
GO:0019054	modulation by virus of host process	1	762	7	13332	0.00131234	0.000525053	2.49944	3840	KPNA4	0.337725	0.725155	biological_process
GO:0045104	intermediate filament cytoskeleton organization	1	762	7	13332	0.00131234	0.000525053	2.49944	667	DST	0.337725	0.725155	biological_process
GO:0035767	endothelial cell chemotaxis	1	762	7	13332	0.00131234	0.000525053	2.49944	7422	VEGFA	0.337725	0.725155	biological_process
GO:0010759	positive regulation of macrophage chemotaxis	1	762	7	13332	0.00131234	0.000525053	2.49944	1435	CSF1	0.337725	0.725155	biological_process
GO:0016540	protein autoprocessing	1	762	7	13332	0.00131234	0.000525053	2.49944	10939	AFG3L2	0.337725	0.725155	biological_process
GO:0061303	cornea development in camera-type eye	1	762	7	13332	0.00131234	0.000525053	2.49944	7484	WNT9B	0.337725	0.725155	biological_process
GO:0006284	base-excision repair	1	762	7	13332	0.00131234	0.000525053	2.49944	10075	HUWE1	0.337725	0.725155	biological_process
GO:0030539	male genitalia development	1	762	7	13332	0.00131234	0.000525053	2.49944	7484	WNT9B	0.337725	0.725155	biological_process
GO:0060765	regulation of androgen receptor signaling pathway	1	762	7	13332	0.00131234	0.000525053	2.49944	9667	SAFB2	0.337725	0.725155	biological_process
GO:0032324	molybdopterin cofactor biosynthetic process	1	762	7	13332	0.00131234	0.000525053	2.49944	27304	MOCS3	0.337725	0.725155	biological_process
GO:0016572	histone phosphorylation	1	762	7	13332	0.00131234	0.000525053	2.49944	9031	BAZ1B	0.337725	0.725155	biological_process
GO:0045651	positive regulation of macrophage differentiation	1	762	7	13332	0.00131234	0.000525053	2.49944	1435	CSF1	0.337725	0.725155	biological_process
GO:0046697	decidualization	1	762	7	13332	0.00131234	0.000525053	2.49944	8614	STC2	0.337725	0.725155	biological_process
GO:0018230	peptidyl-L-cysteine S-palmitoylation	1	762	7	13332	0.00131234	0.000525053	2.49944	51125	GOLGA7	0.337725	0.725155	biological_process
GO:0070262	peptidyl-serine dephosphorylation	1	762	7	13332	0.00131234	0.000525053	2.49944	5520	PPP2R2A	0.337725	0.725155	biological_process
GO:0060749	mammary gland alveolus development	1	762	7	13332	0.00131234	0.000525053	2.49944	3202	HOXA5	0.337725	0.725155	biological_process
GO:0030278	regulation of ossification	1	762	7	13332	0.00131234	0.000525053	2.49944	1435	CSF1	0.337725	0.725155	biological_process
GO:0071318	cellular response to ATP	1	762	7	13332	0.00131234	0.000525053	2.49944	10518	CIB2	0.337725	0.725155	biological_process
GO:0060324	face development	1	762	7	13332	0.00131234	0.000525053	2.49944	220	ALDH1A3	0.337725	0.725155	biological_process
GO:0007614	short-term memory	1	762	7	13332	0.00131234	0.000525053	2.49944	23394	ADNP	0.337725	0.725155	biological_process
GO:0001886	endothelial cell morphogenesis	1	762	7	13332	0.00131234	0.000525053	2.49944	4855	NOTCH4	0.337725	0.725155	biological_process
GO:0034340	response to type I interferon	1	762	7	13332	0.00131234	0.000525053	2.49944	29072	SETD2	0.337725	0.725155	biological_process
GO:0061179	negative regulation of insulin secretion involved in cellular response to glucose stimulus	1	762	7	13332	0.00131234	0.000525053	2.49944	9448	MAP4K4	0.337725	0.725155	biological_process
GO:0035066	positive regulation of histone acetylation	1	762	7	13332	0.00131234	0.000525053	2.49944	6871	TADA2A	0.337725	0.725155	biological_process
GO:0018023	peptidyl-lysine trimethylation	1	762	7	13332	0.00131234	0.000525053	2.49944	29072	SETD2	0.337725	0.725155	biological_process
GO:0006296	nucleotide-excision repair, DNA incision, 5'-to lesion	1	762	7	13332	0.00131234	0.000525053	2.49944	9557	CHD1L	0.337725	0.725155	biological_process
GO:0051561	positive regulation of mitochondrial calcium ion concentration	1	762	7	13332	0.00131234	0.000525053	2.49944	51024	FIS1	0.337725	0.725155	biological_process
GO:0022038	corpus callosum development	1	762	7	13332	0.00131234	0.000525053	2.49944	5802	PTPRS	0.337725	0.725155	biological_process
GO:0030837	negative regulation of actin filament polymerization	1	762	7	13332	0.00131234	0.000525053	2.49944	23189	KANK1	0.337725	0.725155	biological_process
GO:0036295	cellular response to increased oxygen levels	1	762	7	13332	0.00131234	0.000525053	2.49944	23545	ATP6V0A2	0.337725	0.725155	biological_process
GO:0030033	microvillus assembly	1	762	7	13332	0.00131234	0.000525053	2.49944	23043	TNIK	0.337725	0.725155	biological_process
GO:0090091	positive regulation of extracellular matrix disassembly	1	762	7	13332	0.00131234	0.000525053	2.49944	4921	DDR2	0.337725	0.725155	biological_process
GO:0006884	cell volume homeostasis	1	762	7	13332	0.00131234	0.000525053	2.49944	10723	SLC12A7	0.337725	0.725155	biological_process
GO:0045039	protein import into mitochondrial inner membrane	1	762	7	13332	0.00131234	0.000525053	2.49944	29928	TIMM22	0.337725	0.725155	biological_process
GO:0050678	regulation of epithelial cell proliferation	1	762	7	13332	0.00131234	0.000525053	2.49944	3280	HES1	0.337725	0.725155	biological_process
GO:0060425	lung morphogenesis	1	762	7	13332	0.00131234	0.000525053	2.49944	83931	STK40	0.337725	0.725155	biological_process
GO:0098742	cell-cell adhesion via plasma-membrane adhesion molecules	1	762	7	13332	0.00131234	0.000525053	2.49944	23767	FLRT3	0.337725	0.725155	biological_process
GO:0031119	tRNA pseudouridine synthesis	1	762	7	13332	0.00131234	0.000525053	2.49944	113000	RPUSD1	0.337725	0.725155	biological_process
GO:0048872	homeostasis of number of cells	1	762	7	13332	0.00131234	0.000525053	2.49944	1000	CDH2	0.337725	0.725155	biological_process
GO:1904948	midbrain dopaminergic neuron differentiation	1	762	7	13332	0.00131234	0.000525053	2.49944	7484	WNT9B	0.337725	0.725155	biological_process
GO:0031468	nuclear envelope reassembly	1	762	7	13332	0.00131234	0.000525053	2.49944	165324	UBXN2A	0.337725	0.725155	biological_process
GO:0032790	ribosome disassembly	1	762	7	13332	0.00131234	0.000525053	2.49944	92399	MRRF	0.337725	0.725155	biological_process
GO:0031113	regulation of microtubule polymerization	1	762	7	13332	0.00131234	0.000525053	2.49944	23271	CAMSAP2	0.337725	0.725155	biological_process
GO:0032237	activation of store-operated calcium channel activity	1	762	7	13332	0.00131234	0.000525053	2.49944	57620	STIM2	0.337725	0.725155	biological_process
GO:0006983	ER overload response	1	762	7	13332	0.00131234	0.000525053	2.49944	57003	CCDC47	0.337725	0.725155	biological_process
GO:0030968	endoplasmic reticulum unfolded protein response	3	762	36	13332	0.00393701	0.00270027	1.45801	26608;8614;55298	TBL2;STC2;RNF121	0.339301	0.725155	biological_process
GO:0008333	endosome to lysosome transport	3	762	36	13332	0.00393701	0.00270027	1.45801	27072;66008;84376	VPS41;TRAK2;HOOK3	0.339301	0.725155	biological_process
GO:0007254	JNK cascade	3	762	36	13332	0.00393701	0.00270027	1.45801	1852;5601;9459	DUSP9;MAPK9;ARHGEF6	0.339301	0.725155	biological_process
GO:0007157	heterophilic cell-cell adhesion via plasma membrane cell adhesion molecules	3	762	36	13332	0.00393701	0.00270027	1.45801	55714;25945;1000	TENM3;NECTIN3;CDH2	0.339301	0.725155	biological_process
GO:0031623	receptor internalization	2	762	21	13332	0.00262467	0.00157516	1.66629	8301;4035	PICALM;LRP1	0.339585	0.725155	biological_process
GO:0048706	embryonic skeletal system development	2	762	21	13332	0.00262467	0.00157516	1.66629	5125;55959	PCSK5;SULF2	0.339585	0.725155	biological_process
GO:0002027	regulation of heart rate	2	762	21	13332	0.00262467	0.00157516	1.66629	10265;10371	IRX5;SEMA3A	0.339585	0.725155	biological_process
GO:0006851	mitochondrial calcium ion transmembrane transport	2	762	21	13332	0.00262467	0.00157516	1.66629	10939;79085	AFG3L2;SLC25A23	0.339585	0.725155	biological_process
GO:0006446	regulation of translational initiation	2	762	21	13332	0.00262467	0.00157516	1.66629	22916;2733	NCBP2;GLE1	0.339585	0.725155	biological_process
GO:0015949	nucleobase-containing small molecule interconversion	2	762	21	13332	0.00262467	0.00157516	1.66629	56474;1503	CTPS2;CTPS1	0.339585	0.725155	biological_process
GO:0019933	cAMP-mediated signaling	2	762	21	13332	0.00262467	0.00157516	1.66629	6662;9472	SOX9;AKAP6	0.339585	0.725155	biological_process
GO:0090383	phagosome acidification	2	762	21	13332	0.00262467	0.00157516	1.66629	23545;529	ATP6V0A2;ATP6V1E1	0.339585	0.725155	biological_process
GO:0070740	tubulin-glutamic acid ligase activity	1	715	7	12391	0.0013986	0.000564926	2.47572	25809	TTLL1	0.340418	0.750846	molecular_function
GO:0016538	cyclin-dependent protein serine/threonine kinase regulator activity	1	715	7	12391	0.0013986	0.000564926	2.47572	92002	CCNQ	0.340418	0.750846	molecular_function
GO:0035925	mRNA 3'-UTR AU-rich region binding	1	715	7	12391	0.0013986	0.000564926	2.47572	8570	KHSRP	0.340418	0.750846	molecular_function
GO:0043422	protein kinase B binding	1	715	7	12391	0.0013986	0.000564926	2.47572	6430	SRSF5	0.340418	0.750846	molecular_function
GO:0052659	inositol-1,3,4,5-tetrakisphosphate 5-phosphatase activity	1	715	7	12391	0.0013986	0.000564926	2.47572	3632	INPP5A	0.340418	0.750846	molecular_function
GO:0008179	adenylate cyclase binding	1	715	7	12391	0.0013986	0.000564926	2.47572	9472	AKAP6	0.340418	0.750846	molecular_function
GO:0008097	5S rRNA binding	1	715	7	12391	0.0013986	0.000564926	2.47572	84154	RPF2	0.340418	0.750846	molecular_function
GO:0033558	protein deacetylase activity	1	715	7	12391	0.0013986	0.000564926	2.47572	25942	SIN3A	0.340418	0.750846	molecular_function
GO:0030619	U1 snRNA binding	1	715	7	12391	0.0013986	0.000564926	2.47572	25929	GEMIN5	0.340418	0.750846	molecular_function
GO:1990380	Lys48-specific deubiquitinase activity	1	715	7	12391	0.0013986	0.000564926	2.47572	55793	MINDY1	0.340418	0.750846	molecular_function
GO:0019208	phosphatase regulator activity	1	715	7	12391	0.0013986	0.000564926	2.47572	9839	ZEB2	0.340418	0.750846	molecular_function
GO:0044877	macromolecular complex binding	1	715	7	12391	0.0013986	0.000564926	2.47572	54984	PINX1	0.340418	0.750846	molecular_function
GO:0048019	receptor antagonist activity	1	715	7	12391	0.0013986	0.000564926	2.47572	124857	WFIKKN2	0.340418	0.750846	molecular_function
GO:0030215	semaphorin receptor binding	1	715	7	12391	0.0013986	0.000564926	2.47572	10371	SEMA3A	0.340418	0.750846	molecular_function
GO:0030911	TPR domain binding	1	715	7	12391	0.0013986	0.000564926	2.47572	66008	TRAK2	0.340418	0.750846	molecular_function
GO:0008190	eukaryotic initiation factor 4E binding	1	715	7	12391	0.0013986	0.000564926	2.47572	3087	HHEX	0.340418	0.750846	molecular_function
GO:0022850	serotonin-gated cation-selective channel activity	1	715	7	12391	0.0013986	0.000564926	2.47572	1136	CHRNA3	0.340418	0.750846	molecular_function
GO:0042623	ATPase activity, coupled	1	715	7	12391	0.0013986	0.000564926	2.47572	4643	MYO1E	0.340418	0.750846	molecular_function
GO:0008173	RNA methyltransferase activity	1	715	7	12391	0.0013986	0.000564926	2.47572	113802	HENMT1	0.340418	0.750846	molecular_function
GO:0070273	phosphatidylinositol-4-phosphate binding	2	715	21	12391	0.0027972	0.00169478	1.65048	54477;65977	PLEKHA5;PLEKHA3	0.343884	0.750846	molecular_function
GO:0031593	polyubiquitin modification-dependent protein binding	2	715	21	12391	0.0027972	0.00169478	1.65048	23172;3300	ABRAXAS2;DNAJB2	0.343884	0.750846	molecular_function
GO:0003707	steroid hormone receptor activity	3	715	36	12391	0.0041958	0.00290533	1.44417	10424;7181;5915	PGRMC2;NR2C1;RARB	0.344801	0.750846	molecular_function
GO:0001726	ruffle	5	822	70	14857	0.00608273	0.00471158	1.29101	8826;55616;11275;64419;64411	IQGAP1;ASAP3;KLHL2;MTMR14;ARAP3	0.345497	0.668238	cellular_component
GO:0035861	site of double-strand break	2	822	22	14857	0.00243309	0.00148078	1.64311	55719;79677	SLF2;SMC6	0.345803	0.668238	cellular_component
GO:0005875	microtubule associated complex	2	822	22	14857	0.00243309	0.00148078	1.64311	4130;7461	MAP1A;CLIP2	0.345803	0.668238	cellular_component
GO:0030687	preribosome, large subunit precursor	2	822	22	14857	0.00243309	0.00148078	1.64311	84549;117246	MAK16;FTSJ3	0.345803	0.668238	cellular_component
GO:0005689	U12-type spliceosomal complex	2	822	22	14857	0.00243309	0.00148078	1.64311	10081;11066	PDCD7;SNRNP35	0.345803	0.668238	cellular_component
GO:0010468	regulation of gene expression	5	762	68	13332	0.00656168	0.00510051	1.28648	165324;321;83931;4863;5601	UBXN2A;APBA2;STK40;NPAT;MAPK9	0.348212	0.727249	biological_process
GO:0006364	rRNA processing	11	762	166	13332	0.0144357	0.0124512	1.15938	57647;11103;10885;23378;57050;83732;22984;10200;27340;51010;55035	DHX37;KRR1;WDR3;RRP8;UTP3;RIOK1;PDCD11;MPHOSPH6;UTP20;EXOSC3;NOL8	0.350791	0.727249	biological_process
GO:0045211	postsynaptic membrane	11	822	172	14857	0.013382	0.011577	1.15591	2901;8777;84062;94056;1136;57689;25945;11346;57622;80725;1740	GRIK5;MPDZ;DTNBP1;SYAP1;CHRNA3;LRRC4C;NECTIN3;SYNPO;LRFN1;SRCIN1;DLG2	0.354527	0.668238	cellular_component
GO:0006605	protein targeting	3	762	37	13332	0.00393701	0.00277528	1.4186	9472;7529;66008	AKAP6;YWHAB;TRAK2	0.355226	0.727249	biological_process
GO:0000932	P-body	5	822	71	14857	0.00608273	0.00477889	1.27283	26065;80153;27327;55629;9924	LSM14A;EDC3;TNRC6A;PNRC2;PAN2	0.356629	0.668238	cellular_component
GO:0006811	ion transport	6	762	85	13332	0.00787402	0.00637564	1.23502	10723;285195;23200;65125;1136;65266	SLC12A7;SLC9A9;ATP11B;WNK1;CHRNA3;WNK4	0.358272	0.727249	biological_process
GO:0016032	viral process	14	762	217	13332	0.0183727	0.0162766	1.12878	5689;8777;6667;10616;23264;10762;129401;26057;22944;8850;29855;23013;7529;23352	PSMB1;MPDZ;SP1;RBCK1;ZC3H7B;NUP50;NUP35;ANKRD17;KIN;KAT2B;UBN1;SPEN;YWHAB;UBR4	0.359036	0.727249	biological_process
GO:0030176	integral component of endoplasmic reticulum membrane	6	822	88	14857	0.00729927	0.00592313	1.23233	51283;26608;7108;84255;51000;2081	BFAR;TBL2;TM7SF2;SLC37A3;SLC35B3;ERN1	0.360222	0.668238	cellular_component
GO:0071902	positive regulation of protein serine/threonine kinase activity	2	762	22	13332	0.00262467	0.00165017	1.59055	94056;51719	SYAP1;CAB39	0.360745	0.727249	biological_process
GO:0001707	mesoderm formation	2	762	22	13332	0.00262467	0.00165017	1.59055	9421;23499	HAND1;MACF1	0.360745	0.727249	biological_process
GO:0045773	positive regulation of axon extension	2	762	22	13332	0.00262467	0.00165017	1.59055	23394;23499	ADNP;MACF1	0.360745	0.727249	biological_process
GO:0007205	protein kinase C-activating G-protein coupled receptor signaling pathway	2	762	22	13332	0.00262467	0.00165017	1.59055	23683;4035	PRKD3;LRP1	0.360745	0.727249	biological_process
GO:0005154	epidermal growth factor receptor binding	2	715	22	12391	0.0027972	0.00177548	1.57546	6643;8723	SNX2;SNX4	0.365204	0.750846	molecular_function
GO:0000175	3'-5'-exoribonuclease activity	2	715	22	12391	0.0027972	0.00177548	1.57546	51010;9924	EXOSC3;PAN2	0.365204	0.750846	molecular_function
GO:0005507	copper ion binding	2	715	22	12391	0.0027972	0.00177548	1.57546	23394;150684	ADNP;COMMD1	0.365204	0.750846	molecular_function
GO:0034098	VCP-NPL4-UFD1 AAA ATPase complex	1	822	8	14857	0.00121655	0.000538467	2.25928	23197	FAF2	0.365835	0.668238	cellular_component
GO:0008290	F-actin capping protein complex	1	822	8	14857	0.00121655	0.000538467	2.25928	830	CAPZA2	0.365835	0.668238	cellular_component
GO:0097038	perinuclear endoplasmic reticulum	1	822	8	14857	0.00121655	0.000538467	2.25928	114880	OSBPL6	0.365835	0.668238	cellular_component
GO:0016580	Sin3 complex	1	822	8	14857	0.00121655	0.000538467	2.25928	25942	SIN3A	0.365835	0.668238	cellular_component
GO:0000791	euchromatin	1	822	8	14857	0.00121655	0.000538467	2.25928	1788	DNMT3A	0.365835	0.668238	cellular_component
GO:0070652	HAUS complex	1	822	8	14857	0.00121655	0.000538467	2.25928	93323	HAUS8	0.365835	0.668238	cellular_component
GO:0034362	low-density lipoprotein particle	1	822	8	14857	0.00121655	0.000538467	2.25928	51599	LSR	0.365835	0.668238	cellular_component
GO:0044798	nuclear transcription factor complex	1	822	8	14857	0.00121655	0.000538467	2.25928	6662	SOX9	0.365835	0.668238	cellular_component
GO:0005639	integral component of nuclear inner membrane	1	822	8	14857	0.00121655	0.000538467	2.25928	23592	LEMD3	0.365835	0.668238	cellular_component
GO:0031588	nucleotide-activated protein kinase complex	1	822	8	14857	0.00121655	0.000538467	2.25928	5571	PRKAG1	0.365835	0.668238	cellular_component
GO:0005915	zonula adherens	1	822	8	14857	0.00121655	0.000538467	2.25928	3801	KIFC3	0.365835	0.668238	cellular_component
GO:0097539	ciliary transition fiber	1	822	8	14857	0.00121655	0.000538467	2.25928	22897	CEP164	0.365835	0.668238	cellular_component
GO:0031080	nuclear pore outer ring	1	822	8	14857	0.00121655	0.000538467	2.25928	6396	SEC13	0.365835	0.668238	cellular_component
GO:0043130	ubiquitin binding	4	715	53	12391	0.00559441	0.0042773	1.30793	165324;23197;10616;91544	UBXN2A;FAF2;RBCK1;UBXN11	0.366149	0.750846	molecular_function
GO:0097546	ciliary base	2	822	23	14857	0.00243309	0.00154809	1.57167	261734;26146	NPHP4;TRAF3IP1	0.366201	0.668238	cellular_component
GO:0005859	muscle myosin complex	2	822	23	14857	0.00243309	0.00154809	1.57167	4626;4622	MYH8;MYH4	0.366201	0.668238	cellular_component
GO:0030198	extracellular matrix organization	9	762	135	13332	0.011811	0.010126	1.1664	81621;80070;6662;342371;4921;81577;9719;4148;3655	KAZALD1;ADAMTS20;SOX9;ATXN1L;DDR2;GFOD2;ADAMTSL2;MATN3;ITGA6	0.366412	0.727249	biological_process
GO:0001501	skeletal system development	6	762	86	13332	0.00787402	0.00645065	1.22066	6474;6662;6949;124857;5745;4148	SHOX2;SOX9;TCOF1;WFIKKN2;PTH1R;MATN3	0.368619	0.727249	biological_process
GO:0005929	cilium	10	822	157	14857	0.0121655	0.0105674	1.15122	26146;51626;95681;112;79809;54806;79955;200894;126731;51571	TRAF3IP1;DYNC2LI1;CEP41;ADCY6;TTC21B;AHI1;PDZD7;ARL13B;CCSAP;FAM49B	0.369863	0.669861	cellular_component
GO:0043204	perikaryon	6	822	89	14857	0.00729927	0.00599044	1.21849	5802;146713;2901;94056;11346;23774	PTPRS;RBFOX3;GRIK5;SYAP1;SYNPO;BRD1	0.370228	0.669861	cellular_component
GO:0048812	neuron projection morphogenesis	3	762	38	13332	0.00393701	0.00285029	1.38127	9448;84062;4752	MAP4K4;DTNBP1;NEK3	0.3711	0.727249	biological_process
GO:0016055	Wnt signaling pathway	9	762	136	13332	0.011811	0.010201	1.15783	154810;23043;84870;23499;5494;7484;50964;85409;3087	AMOTL1;TNIK;RSPO3;MACF1;PPM1A;WNT9B;SOST;NKD2;HHEX	0.374632	0.727249	biological_process
GO:0018105	peptidyl-serine phosphorylation	7	762	103	13332	0.00918635	0.00772577	1.18905	1195;10783;22983;51719;27347;51231;5601	CLK1;NEK6;MAST1;CAB39;STK39;VRK3;MAPK9	0.374861	0.727249	biological_process
GO:0031234	extrinsic component of cytoplasmic side of plasma membrane	4	822	56	14857	0.00486618	0.00376927	1.29101	8826;94056;10160;9267	IQGAP1;SYAP1;FARP1;CYTH1	0.375383	0.676323	cellular_component
GO:0007220	Notch receptor processing	1	762	8	13332	0.00131234	0.00060006	2.18701	4855	NOTCH4	0.375598	0.727249	biological_process
GO:0033234	negative regulation of protein sumoylation	1	762	8	13332	0.00131234	0.00060006	2.18701	10363	HMG20A	0.375598	0.727249	biological_process
GO:0055008	cardiac muscle tissue morphogenesis	1	762	8	13332	0.00131234	0.00060006	2.18701	129446	XIRP2	0.375598	0.727249	biological_process
GO:0051601	exocyst localization	1	762	8	13332	0.00131234	0.00060006	2.18701	91828	EXOC3L4	0.375598	0.727249	biological_process
GO:0046686	response to cadmium ion	1	762	8	13332	0.00131234	0.00060006	2.18701	4864	NPC1	0.375598	0.727249	biological_process
GO:0051123	RNA polymerase II transcriptional preinitiation complex assembly	1	762	8	13332	0.00131234	0.00060006	2.18701	6875	TAF4B	0.375598	0.727249	biological_process
GO:2001256	regulation of store-operated calcium entry	1	762	8	13332	0.00131234	0.00060006	2.18701	8614	STC2	0.375598	0.727249	biological_process
GO:0042953	lipoprotein transport	1	762	8	13332	0.00131234	0.00060006	2.18701	4035	LRP1	0.375598	0.727249	biological_process
GO:0046622	positive regulation of organ growth	1	762	8	13332	0.00131234	0.00060006	2.18701	3142	HLX	0.375598	0.727249	biological_process
GO:0003143	embryonic heart tube morphogenesis	1	762	8	13332	0.00131234	0.00060006	2.18701	3280	HES1	0.375598	0.727249	biological_process
GO:0030301	cholesterol transport	1	762	8	13332	0.00131234	0.00060006	2.18701	4864	NPC1	0.375598	0.727249	biological_process
GO:0051281	positive regulation of release of sequestered calcium ion into cytosol	1	762	8	13332	0.00131234	0.00060006	2.18701	9472	AKAP6	0.375598	0.727249	biological_process
GO:0006473	protein acetylation	1	762	8	13332	0.00131234	0.00060006	2.18701	8850	KAT2B	0.375598	0.727249	biological_process
GO:0070197	meiotic attachment of telomere to nuclear envelope	1	762	8	13332	0.00131234	0.00060006	2.18701	23592	LEMD3	0.375598	0.727249	biological_process
GO:0071243	cellular response to arsenic-containing substance	1	762	8	13332	0.00131234	0.00060006	2.18701	10105	PPIF	0.375598	0.727249	biological_process
GO:0008637	apoptotic mitochondrial changes	1	762	8	13332	0.00131234	0.00060006	2.18701	10105	PPIF	0.375598	0.727249	biological_process
GO:0010971	positive regulation of G2/M transition of mitotic cell cycle	1	762	8	13332	0.00131234	0.00060006	2.18701	25942	SIN3A	0.375598	0.727249	biological_process
GO:0043277	apoptotic cell clearance	1	762	8	13332	0.00131234	0.00060006	2.18701	4035	LRP1	0.375598	0.727249	biological_process
GO:0097120	receptor localization to synapse	1	762	8	13332	0.00131234	0.00060006	2.18701	1740	DLG2	0.375598	0.727249	biological_process
GO:0006474	N-terminal protein amino acid acetylation	1	762	8	13332	0.00131234	0.00060006	2.18701	80155	NAA15	0.375598	0.727249	biological_process
GO:0016574	histone ubiquitination	1	762	8	13332	0.00131234	0.00060006	2.18701	10075	HUWE1	0.375598	0.727249	biological_process
GO:0010591	regulation of lamellipodium assembly	1	762	8	13332	0.00131234	0.00060006	2.18701	55909	BIN3	0.375598	0.727249	biological_process
GO:1902018	negative regulation of cilium assembly	1	762	8	13332	0.00131234	0.00060006	2.18701	115704	EVI5L	0.375598	0.727249	biological_process
GO:0051256	mitotic spindle midzone assembly	1	762	8	13332	0.00131234	0.00060006	2.18701	24137	KIF4A	0.375598	0.727249	biological_process
GO:0042026	protein refolding	1	762	8	13332	0.00131234	0.00060006	2.18701	3300	DNAJB2	0.375598	0.727249	biological_process
GO:0042104	positive regulation of activated T cell proliferation	1	762	8	13332	0.00131234	0.00060006	2.18701	11148	HHLA2	0.375598	0.727249	biological_process
GO:0051145	smooth muscle cell differentiation	1	762	8	13332	0.00131234	0.00060006	2.18701	4776	NFATC4	0.375598	0.727249	biological_process
GO:0048853	forebrain morphogenesis	1	762	8	13332	0.00131234	0.00060006	2.18701	3087	HHEX	0.375598	0.727249	biological_process
GO:0010470	regulation of gastrulation	1	762	8	13332	0.00131234	0.00060006	2.18701	90102	PHLDB2	0.375598	0.727249	biological_process
GO:0010833	telomere maintenance via telomere lengthening	1	762	8	13332	0.00131234	0.00060006	2.18701	3104	ZBTB48	0.375598	0.727249	biological_process
GO:0007178	transmembrane receptor protein serine/threonine kinase signaling pathway	1	762	8	13332	0.00131234	0.00060006	2.18701	151742	PPM1L	0.375598	0.727249	biological_process
GO:0001561	fatty acid alpha-oxidation	1	762	8	13332	0.00131234	0.00060006	2.18701	55825	PECR	0.375598	0.727249	biological_process
GO:1904153	negative regulation of retrograde protein transport, ER to cytosol	1	762	8	13332	0.00131234	0.00060006	2.18701	27248	ERLEC1	0.375598	0.727249	biological_process
GO:0046855	inositol phosphate dephosphorylation	1	762	8	13332	0.00131234	0.00060006	2.18701	3632	INPP5A	0.375598	0.727249	biological_process
GO:0042574	retinal metabolic process	1	762	8	13332	0.00131234	0.00060006	2.18701	220	ALDH1A3	0.375598	0.727249	biological_process
GO:0098789	pre-mRNA cleavage required for polyadenylation	1	762	8	13332	0.00131234	0.00060006	2.18701	22916	NCBP2	0.375598	0.727249	biological_process
GO:0021846	cell proliferation in forebrain	1	762	8	13332	0.00131234	0.00060006	2.18701	9839	ZEB2	0.375598	0.727249	biological_process
GO:0072520	seminiferous tubule development	1	762	8	13332	0.00131234	0.00060006	2.18701	9985	REC8	0.375598	0.727249	biological_process
GO:0001892	embryonic placenta development	1	762	8	13332	0.00131234	0.00060006	2.18701	2186	BPTF	0.375598	0.727249	biological_process
GO:0018026	peptidyl-lysine monomethylation	1	762	8	13332	0.00131234	0.00060006	2.18701	29072	SETD2	0.375598	0.727249	biological_process
GO:0070072	vacuolar proton-transporting V-type ATPase complex assembly	1	762	8	13332	0.00131234	0.00060006	2.18701	23545	ATP6V0A2	0.375598	0.727249	biological_process
GO:0035269	protein O-linked mannosylation	1	762	8	13332	0.00131234	0.00060006	2.18701	10329	RXYLT1	0.375598	0.727249	biological_process
GO:0043304	regulation of mast cell degranulation	1	762	8	13332	0.00131234	0.00060006	2.18701	57102	C12orf4	0.375598	0.727249	biological_process
GO:0045198	establishment of epithelial cell apical/basal polarity	1	762	8	13332	0.00131234	0.00060006	2.18701	6939	TCF15	0.375598	0.727249	biological_process
GO:0021756	striatum development	1	762	8	13332	0.00131234	0.00060006	2.18701	5915	RARB	0.375598	0.727249	biological_process
GO:0070848	response to growth factor	1	762	8	13332	0.00131234	0.00060006	2.18701	306	ANXA3	0.375598	0.727249	biological_process
GO:0032434	regulation of proteasomal ubiquitin-dependent protein catabolic process	1	762	8	13332	0.00131234	0.00060006	2.18701	150684	COMMD1	0.375598	0.727249	biological_process
GO:0034475	U4 snRNA 3'-end processing	1	762	8	13332	0.00131234	0.00060006	2.18701	51010	EXOSC3	0.375598	0.727249	biological_process
GO:0030949	positive regulation of vascular endothelial growth factor receptor signaling pathway	1	762	8	13332	0.00131234	0.00060006	2.18701	7422	VEGFA	0.375598	0.727249	biological_process
GO:0003279	cardiac septum development	1	762	8	13332	0.00131234	0.00060006	2.18701	5125	PCSK5	0.375598	0.727249	biological_process
GO:0045725	positive regulation of glycogen biosynthetic process	1	762	8	13332	0.00131234	0.00060006	2.18701	114898	C1QTNF2	0.375598	0.727249	biological_process
GO:0045899	positive regulation of RNA polymerase II transcriptional preinitiation complex assembly	1	762	8	13332	0.00131234	0.00060006	2.18701	55832	CAND1	0.375598	0.727249	biological_process
GO:0060644	mammary gland epithelial cell differentiation	1	762	8	13332	0.00131234	0.00060006	2.18701	3202	HOXA5	0.375598	0.727249	biological_process
GO:0021702	cerebellar Purkinje cell differentiation	1	762	8	13332	0.00131234	0.00060006	2.18701	8925	HERC1	0.375598	0.727249	biological_process
GO:0061036	positive regulation of cartilage development	1	762	8	13332	0.00131234	0.00060006	2.18701	6662	SOX9	0.375598	0.727249	biological_process
GO:0006956	complement activation	1	762	8	13332	0.00131234	0.00060006	2.18701	5648	MASP1	0.375598	0.727249	biological_process
GO:0048854	brain morphogenesis	1	762	8	13332	0.00131234	0.00060006	2.18701	1000	CDH2	0.375598	0.727249	biological_process
GO:2000637	positive regulation of gene silencing by miRNA	1	762	8	13332	0.00131234	0.00060006	2.18701	23369	PUM2	0.375598	0.727249	biological_process
GO:0006465	signal peptide processing	1	762	8	13332	0.00131234	0.00060006	2.18701	5125	PCSK5	0.375598	0.727249	biological_process
GO:0030502	negative regulation of bone mineralization	1	762	8	13332	0.00131234	0.00060006	2.18701	6662	SOX9	0.375598	0.727249	biological_process
GO:0001817	regulation of cytokine production	1	762	8	13332	0.00131234	0.00060006	2.18701	8826	IQGAP1	0.375598	0.727249	biological_process
GO:0033627	cell adhesion mediated by integrin	1	762	8	13332	0.00131234	0.00060006	2.18701	3655	ITGA6	0.375598	0.727249	biological_process
GO:0006515	protein quality control for misfolded or incompletely synthesized proteins	1	762	8	13332	0.00131234	0.00060006	2.18701	55768	NGLY1	0.375598	0.727249	biological_process
GO:0002089	lens morphogenesis in camera-type eye	1	762	8	13332	0.00131234	0.00060006	2.18701	25945	NECTIN3	0.375598	0.727249	biological_process
GO:0060088	auditory receptor cell stereocilium organization	1	762	8	13332	0.00131234	0.00060006	2.18701	79955	PDZD7	0.375598	0.727249	biological_process
GO:0005484	SNAP receptor activity	3	715	38	12391	0.0041958	0.00306674	1.36816	8674;8417;143187	VAMP4;STX7;VTI1A	0.376878	0.750846	molecular_function
GO:0019894	kinesin binding	3	715	38	12391	0.0041958	0.00306674	1.36816	3895;10783;66008	KTN1;NEK6;TRAK2	0.376878	0.750846	molecular_function
GO:0030628	pre-mRNA 3'-splice site binding	1	715	8	12391	0.0013986	0.00064563	2.16626	10569	SLU7	0.378499	0.750846	molecular_function
GO:0044548	S100 protein binding	1	715	8	12391	0.0013986	0.00064563	2.16626	8826	IQGAP1	0.378499	0.750846	molecular_function
GO:0071933	Arp2/3 complex binding	1	715	8	12391	0.0013986	0.00064563	2.16626	10788	IQGAP2	0.378499	0.750846	molecular_function
GO:0005520	insulin-like growth factor binding	1	715	8	12391	0.0013986	0.00064563	2.16626	81621	KAZALD1	0.378499	0.750846	molecular_function
GO:0043295	glutathione binding	1	715	8	12391	0.0013986	0.00064563	2.16626	25974	MMACHC	0.378499	0.750846	molecular_function
GO:0005537	mannose binding	1	715	8	12391	0.0013986	0.00064563	2.16626	3998	LMAN1	0.378499	0.750846	molecular_function
GO:0017110	nucleoside-diphosphatase activity	1	715	8	12391	0.0013986	0.00064563	2.16626	9583	ENTPD4	0.378499	0.750846	molecular_function
GO:0001222	transcription corepressor binding	1	715	8	12391	0.0013986	0.00064563	2.16626	10783	NEK6	0.378499	0.750846	molecular_function
GO:0017070	U6 snRNA binding	1	715	8	12391	0.0013986	0.00064563	2.16626	55696	RBM22	0.378499	0.750846	molecular_function
GO:0038191	neuropilin binding	1	715	8	12391	0.0013986	0.00064563	2.16626	10371	SEMA3A	0.378499	0.750846	molecular_function
GO:0097157	pre-mRNA intronic binding	1	715	8	12391	0.0013986	0.00064563	2.16626	6662	SOX9	0.378499	0.750846	molecular_function
GO:0008469	histone-arginine N-methyltransferase activity	1	715	8	12391	0.0013986	0.00064563	2.16626	10419	PRMT5	0.378499	0.750846	molecular_function
GO:0051864	histone demethylase activity (H3-K36 specific)	1	715	8	12391	0.0013986	0.00064563	2.16626	79697	RIOX1	0.378499	0.750846	molecular_function
GO:0089720	caspase binding	1	715	8	12391	0.0013986	0.00064563	2.16626	51283	BFAR	0.378499	0.750846	molecular_function
GO:0031435	mitogen-activated protein kinase kinase kinase binding	1	715	8	12391	0.0013986	0.00064563	2.16626	23328	SASH1	0.378499	0.750846	molecular_function
GO:0102391	decanoate--CoA ligase activity	1	715	8	12391	0.0013986	0.00064563	2.16626	51703	ACSL5	0.378499	0.750846	molecular_function
GO:0045295	gamma-catenin binding	1	715	8	12391	0.0013986	0.00064563	2.16626	1000	CDH2	0.378499	0.750846	molecular_function
GO:0004300	enoyl-CoA hydratase activity	1	715	8	12391	0.0013986	0.00064563	2.16626	1632	ECI1	0.378499	0.750846	molecular_function
GO:0016757	transferase activity, transferring glycosyl groups	1	715	8	12391	0.0013986	0.00064563	2.16626	79712	GTDC1	0.378499	0.750846	molecular_function
GO:0004520	endodeoxyribonuclease activity	1	715	8	12391	0.0013986	0.00064563	2.16626	84083	ZRANB3	0.378499	0.750846	molecular_function
GO:0008553	hydrogen-exporting ATPase activity, phosphorylative mechanism	1	715	8	12391	0.0013986	0.00064563	2.16626	529	ATP6V1E1	0.378499	0.750846	molecular_function
GO:0043274	phospholipase binding	1	715	8	12391	0.0013986	0.00064563	2.16626	6812	STXBP1	0.378499	0.750846	molecular_function
GO:0030306	ADP-ribosylation factor binding	1	715	8	12391	0.0013986	0.00064563	2.16626	23163	GGA3	0.378499	0.750846	molecular_function
GO:0030274	LIM domain binding	1	715	8	12391	0.0013986	0.00064563	2.16626	9079	LDB2	0.378499	0.750846	molecular_function
GO:0006457	protein folding	8	762	120	13332	0.0104987	0.0090009	1.1664	55768;10450;3998;4820;25822;10105;51061;7411	NGLY1;PPIE;LMAN1;NKTR;DNAJB5;PPIF;TXNDC11;VBP1	0.37943	0.727281	biological_process
GO:0003730	mRNA 3'-UTR binding	4	715	54	12391	0.00559441	0.004358	1.28371	23369;25929;56254;9810	PUM2;GEMIN5;RNF20;RNF40	0.379479	0.750846	molecular_function
GO:0005819	spindle	6	822	90	14857	0.00729927	0.00605775	1.20495	22832;9857;54984;8379;126731;11083	CEP162;CEP350;PINX1;MAD1L1;CCSAP;DIDO1	0.380244	0.682078	cellular_component
GO:0000245	spliceosomal complex assembly	2	762	23	13332	0.00262467	0.00172517	1.5214	54957;51340	TXNL4B;CRNKL1	0.381648	0.727281	biological_process
GO:0016339	calcium-dependent cell-cell adhesion via plasma membrane cell adhesion molecules	2	762	23	13332	0.00262467	0.00172517	1.5214	421;1000	ARVCF;CDH2	0.381648	0.727281	biological_process
GO:0036297	interstrand cross-link repair	2	762	23	13332	0.00262467	0.00172517	1.5214	22909;29089	FAN1;UBE2T	0.381648	0.727281	biological_process
GO:0043507	positive regulation of JUN kinase activity	2	762	23	13332	0.00262467	0.00172517	1.5214	23328;9839	SASH1;ZEB2	0.381648	0.727281	biological_process
GO:0009725	response to hormone	2	762	23	13332	0.00262467	0.00172517	1.5214	7079;23054	TIMP4;NCOA6	0.381648	0.727281	biological_process
GO:0043588	skin development	2	762	23	13332	0.00262467	0.00172517	1.5214	3655;6939	ITGA6;TCF15	0.381648	0.727281	biological_process
GO:0007040	lysosome organization	2	762	23	13332	0.00262467	0.00172517	1.5214	84376;79158	HOOK3;GNPTAB	0.381648	0.727281	biological_process
GO:0034332	adherens junction organization	2	762	23	13332	0.00262467	0.00172517	1.5214	25945;1000	NECTIN3;CDH2	0.381648	0.727281	biological_process
GO:0005637	nuclear inner membrane	3	822	40	14857	0.00364964	0.00269233	1.35557	23592;2081;23200	LEMD3;ERN1;ATP11B	0.382436	0.682078	cellular_component
GO:0051726	regulation of cell cycle	4	762	55	13332	0.00524934	0.00412541	1.27244	6430;9039;91750;6651	SRSF5;UBA3;LIN52;SON	0.385833	0.727281	biological_process
GO:0017048	Rho GTPase binding	2	715	23	12391	0.0027972	0.00185619	1.50696	23002;10788	DAAM1;IQGAP2	0.386252	0.750846	molecular_function
GO:0001102	RNA polymerase II activating transcription factor binding	2	715	23	12391	0.0027972	0.00185619	1.50696	9611;25942	NCOR1;SIN3A	0.386252	0.750846	molecular_function
GO:0030331	estrogen receptor binding	2	715	23	12391	0.0027972	0.00185619	1.50696	23054;9325	NCOA6;TRIP4	0.386252	0.750846	molecular_function
GO:0032391	photoreceptor connecting cilium	2	822	24	14857	0.00243309	0.0016154	1.50618	4867;261734	NPHP1;NPHP4	0.386347	0.682078	cellular_component
GO:0031305	integral component of mitochondrial inner membrane	2	822	24	14857	0.00243309	0.0016154	1.50618	2110;60386	ETFDH;SLC25A19	0.386347	0.682078	cellular_component
GO:0032880	regulation of protein localization	3	762	39	13332	0.00393701	0.00292529	1.34585	8301;9910;3300	PICALM;RABGAP1L;DNAJB2	0.386899	0.727281	biological_process
GO:0006461	protein complex assembly	6	762	88	13332	0.00787402	0.00660066	1.19291	25929;51053;6662;830;27229;3280	GEMIN5;GMNN;SOX9;CAPZA2;TUBGCP4;HES1	0.389339	0.727281	biological_process
GO:0010008	endosome membrane	10	822	160	14857	0.0121655	0.0107693	1.12964	137492;6643;150684;23545;23317;84062;23163;89853;27072;83891	VPS37A;SNX2;COMMD1;ATP6V0A2;DNAJC13;DTNBP1;GGA3;MVB12B;VPS41;SNX25	0.392404	0.682078	cellular_component
GO:0050660	flavin adenine dinucleotide binding	3	715	39	12391	0.0041958	0.00314745	1.33308	79400;2110;54920	NOX5;ETFDH;DUS2	0.392801	0.750846	molecular_function
GO:0048306	calcium-dependent protein binding	3	715	39	12391	0.0041958	0.00314745	1.33308	306;5648;55696	ANXA3;MASP1;RBM22	0.392801	0.750846	molecular_function
GO:0019886	antigen processing and presentation of exogenous peptide antigen via MHC class II	5	762	72	13332	0.00656168	0.00540054	1.215	6396;830;24137;162;26153	SEC13;CAPZA2;KIF4A;AP1B1;KIF26A	0.394307	0.727281	biological_process
GO:0005768	endosome	12	822	195	14857	0.0145985	0.0131251	1.11226	8674;54551;23301;6643;8417;529;51375;143187;80230;9135;10092;93643	VAMP4;MAGEL2;EHBP1;SNX2;STX7;ATP6V1E1;SNX7;VTI1A;RUFY1;RABEP1;ARPC5;TJAP1	0.394567	0.682078	cellular_component
GO:0001725	stress fiber	3	822	41	14857	0.00364964	0.00275964	1.3225	23002;5239;129446	DAAM1;PGM5;XIRP2	0.39765	0.682078	cellular_component
GO:0035578	azurophil granule lumen	4	822	58	14857	0.00486618	0.00390388	1.2465	387921;23197;175;55313	NHLRC3;FAF2;AGA;CPPED1	0.400836	0.682078	cellular_component
GO:0031083	BLOC-1 complex	1	822	9	14857	0.00121655	0.000605775	2.00825	84062	DTNBP1	0.40094	0.682078	cellular_component
GO:0045178	basal part of cell	1	822	9	14857	0.00121655	0.000605775	2.00825	85440	DOCK7	0.40094	0.682078	cellular_component
GO:0070449	elongin complex	1	822	9	14857	0.00121655	0.000605775	2.00825	6924	ELOA	0.40094	0.682078	cellular_component
GO:0032797	SMN complex	1	822	9	14857	0.00121655	0.000605775	2.00825	25929	GEMIN5	0.40094	0.682078	cellular_component
GO:0043296	apical junction complex	1	822	9	14857	0.00121655	0.000605775	2.00825	25945	NECTIN3	0.40094	0.682078	cellular_component
GO:0044233	ER-mitochondrion membrane contact site	1	822	9	14857	0.00121655	0.000605775	2.00825	53349	ZFYVE1	0.40094	0.682078	cellular_component
GO:0042981	regulation of apoptotic process	10	762	156	13332	0.0131234	0.0117012	1.12154	58517;8883;6662;23043;4750;64342;7188;23181;9748;27347	RBM25;NAE1;SOX9;TNIK;NEK1;HS1BP3;TRAF5;DIP2A;SLK;STK39	0.401082	0.727281	biological_process
GO:0006352	DNA-templated transcription, initiation	2	762	24	13332	0.00262467	0.00180018	1.45801	23054;8467	NCOA6;SMARCA5	0.402253	0.727281	biological_process
GO:0009790	embryo development	2	762	24	13332	0.00262467	0.00180018	1.45801	4855;5601	NOTCH4;MAPK9	0.402253	0.727281	biological_process
GO:0060325	face morphogenesis	2	762	24	13332	0.00262467	0.00180018	1.45801	29123;25836	ANKRD11;NIPBL	0.402253	0.727281	biological_process
GO:0034260	negative regulation of GTPase activity	2	762	24	13332	0.00262467	0.00180018	1.45801	51291;23143	GMIP;LRCH1	0.402253	0.727281	biological_process
GO:0045494	photoreceptor cell maintenance	2	762	24	13332	0.00262467	0.00180018	1.45801	10518;261734	CIB2;NPHP4	0.402253	0.727281	biological_process
GO:0007612	learning	3	762	40	13332	0.00393701	0.0030003	1.3122	55236;590;342371	UBA6;BCHE;ATXN1L	0.402602	0.727281	biological_process
GO:0051879	Hsp90 protein binding	2	715	24	12391	0.0027972	0.00193689	1.44417	55898;2081	UNC45A;ERN1	0.406989	0.750846	molecular_function
GO:0071310	cellular response to organic substance	1	762	9	13332	0.00131234	0.000675068	1.94401	5601	MAPK9	0.411307	0.727281	biological_process
GO:1904263	positive regulation of TORC1 signaling	1	762	9	13332	0.00131234	0.000675068	1.94401	6396	SEC13	0.411307	0.727281	biological_process
GO:0034427	nuclear-transcribed mRNA catabolic process, exonucleolytic, 3'-5'	1	762	9	13332	0.00131234	0.000675068	1.94401	51010	EXOSC3	0.411307	0.727281	biological_process
GO:0050918	positive chemotaxis	1	762	9	13332	0.00131234	0.000675068	1.94401	7422	VEGFA	0.411307	0.727281	biological_process
GO:1901800	positive regulation of proteasomal protein catabolic process	1	762	9	13332	0.00131234	0.000675068	1.94401	9810	RNF40	0.411307	0.727281	biological_process
GO:0014059	regulation of dopamine secretion	1	762	9	13332	0.00131234	0.000675068	1.94401	84062	DTNBP1	0.411307	0.727281	biological_process
GO:0061158	3'-UTR-mediated mRNA destabilization	1	762	9	13332	0.00131234	0.000675068	1.94401	8570	KHSRP	0.411307	0.727281	biological_process
GO:0016051	carbohydrate biosynthetic process	1	762	9	13332	0.00131234	0.000675068	1.94401	50515	CHST11	0.411307	0.727281	biological_process
GO:0033235	positive regulation of protein sumoylation	1	762	9	13332	0.00131234	0.000675068	1.94401	8554	PIAS1	0.411307	0.727281	biological_process
GO:0003351	epithelial cilium movement	1	762	9	13332	0.00131234	0.000675068	1.94401	25809	TTLL1	0.411307	0.727281	biological_process
GO:0032233	positive regulation of actin filament bundle assembly	1	762	9	13332	0.00131234	0.000675068	1.94401	11346	SYNPO	0.411307	0.727281	biological_process
GO:0070911	global genome nucleotide-excision repair	1	762	9	13332	0.00131234	0.000675068	1.94401	9557	CHD1L	0.411307	0.727281	biological_process
GO:0060322	head development	1	762	9	13332	0.00131234	0.000675068	1.94401	23767	FLRT3	0.411307	0.727281	biological_process
GO:0034058	endosomal vesicle fusion	1	762	9	13332	0.00131234	0.000675068	1.94401	27072	VPS41	0.411307	0.727281	biological_process
GO:0080009	mRNA methylation	1	762	9	13332	0.00131234	0.000675068	1.94401	57721	METTL14	0.411307	0.727281	biological_process
GO:0007263	nitric oxide mediated signal transduction	1	762	9	13332	0.00131234	0.000675068	1.94401	2983	GUCY1B1	0.411307	0.727281	biological_process
GO:0000288	nuclear-transcribed mRNA catabolic process, deadenylation-dependent decay	1	762	9	13332	0.00131234	0.000675068	1.94401	4850	CNOT4	0.411307	0.727281	biological_process
GO:0003203	endocardial cushion morphogenesis	1	762	9	13332	0.00131234	0.000675068	1.94401	6662	SOX9	0.411307	0.727281	biological_process
GO:2000678	negative regulation of transcription regulatory region DNA binding	1	762	9	13332	0.00131234	0.000675068	1.94401	25942	SIN3A	0.411307	0.727281	biological_process
GO:0016486	peptide hormone processing	1	762	9	13332	0.00131234	0.000675068	1.94401	5125	PCSK5	0.411307	0.727281	biological_process
GO:0032786	positive regulation of DNA-templated transcription, elongation	1	762	9	13332	0.00131234	0.000675068	1.94401	9984	THOC1	0.411307	0.727281	biological_process
GO:0008334	histone mRNA metabolic process	1	762	9	13332	0.00131234	0.000675068	1.94401	22916	NCBP2	0.411307	0.727281	biological_process
GO:0035909	aorta morphogenesis	1	762	9	13332	0.00131234	0.000675068	1.94401	4035	LRP1	0.411307	0.727281	biological_process
GO:0090110	cargo loading into COPII-coated vesicle	1	762	9	13332	0.00131234	0.000675068	1.94401	6396	SEC13	0.411307	0.727281	biological_process
GO:0006903	vesicle targeting	1	762	9	13332	0.00131234	0.000675068	1.94401	60412	EXOC4	0.411307	0.727281	biological_process
GO:0010717	regulation of epithelial to mesenchymal transition	1	762	9	13332	0.00131234	0.000675068	1.94401	90102	PHLDB2	0.411307	0.727281	biological_process
GO:0051016	barbed-end actin filament capping	1	762	9	13332	0.00131234	0.000675068	1.94401	830	CAPZA2	0.411307	0.727281	biological_process
GO:0060009	Sertoli cell development	1	762	9	13332	0.00131234	0.000675068	1.94401	6662	SOX9	0.411307	0.727281	biological_process
GO:0060707	trophoblast giant cell differentiation	1	762	9	13332	0.00131234	0.000675068	1.94401	9421	HAND1	0.411307	0.727281	biological_process
GO:0021591	ventricular system development	1	762	9	13332	0.00131234	0.000675068	1.94401	79809	TTC21B	0.411307	0.727281	biological_process
GO:0035195	gene silencing by miRNA	1	762	9	13332	0.00131234	0.000675068	1.94401	27327	TNRC6A	0.411307	0.727281	biological_process
GO:0006518	peptide metabolic process	1	762	9	13332	0.00131234	0.000675068	1.94401	4285	MIPEP	0.411307	0.727281	biological_process
GO:0045717	negative regulation of fatty acid biosynthetic process	1	762	9	13332	0.00131234	0.000675068	1.94401	10613	ERLIN1	0.411307	0.727281	biological_process
GO:0030224	monocyte differentiation	1	762	9	13332	0.00131234	0.000675068	1.94401	7422	VEGFA	0.411307	0.727281	biological_process
GO:2000378	negative regulation of reactive oxygen species metabolic process	1	762	9	13332	0.00131234	0.000675068	1.94401	23408	SIRT5	0.411307	0.727281	biological_process
GO:0061157	mRNA destabilization	1	762	9	13332	0.00131234	0.000675068	1.94401	57721	METTL14	0.411307	0.727281	biological_process
GO:0042098	T cell proliferation	1	762	9	13332	0.00131234	0.000675068	1.94401	1503	CTPS1	0.411307	0.727281	biological_process
GO:0071361	cellular response to ethanol	1	762	9	13332	0.00131234	0.000675068	1.94401	1788	DNMT3A	0.411307	0.727281	biological_process
GO:0045672	positive regulation of osteoclast differentiation	1	762	9	13332	0.00131234	0.000675068	1.94401	1435	CSF1	0.411307	0.727281	biological_process
GO:0001921	positive regulation of receptor recycling	1	762	9	13332	0.00131234	0.000675068	1.94401	22876	INPP5F	0.411307	0.727281	biological_process
GO:0042347	negative regulation of NF-kappaB import into nucleus	1	762	9	13332	0.00131234	0.000675068	1.94401	5494	PPM1A	0.411307	0.727281	biological_process
GO:0050910	detection of mechanical stimulus involved in sensory perception of sound	1	762	9	13332	0.00131234	0.000675068	1.94401	79955	PDZD7	0.411307	0.727281	biological_process
GO:0006359	regulation of transcription from RNA polymerase III promoter	1	762	9	13332	0.00131234	0.000675068	1.94401	7629	ZNF76	0.411307	0.727281	biological_process
GO:0050884	neuromuscular process controlling posture	1	762	9	13332	0.00131234	0.000675068	1.94401	6939	TCF15	0.411307	0.727281	biological_process
GO:0035136	forelimb morphogenesis	1	762	9	13332	0.00131234	0.000675068	1.94401	25836	NIPBL	0.411307	0.727281	biological_process
GO:1901381	positive regulation of potassium ion transmembrane transport	1	762	9	13332	0.00131234	0.000675068	1.94401	9472	AKAP6	0.411307	0.727281	biological_process
GO:0045598	regulation of fat cell differentiation	1	762	9	13332	0.00131234	0.000675068	1.94401	3280	HES1	0.411307	0.727281	biological_process
GO:0046579	positive regulation of Ras protein signal transduction	1	762	9	13332	0.00131234	0.000675068	1.94401	1435	CSF1	0.411307	0.727281	biological_process
GO:0050870	positive regulation of T cell activation	1	762	9	13332	0.00131234	0.000675068	1.94401	51571	FAM49B	0.411307	0.727281	biological_process
GO:1900006	positive regulation of dendrite development	1	762	9	13332	0.00131234	0.000675068	1.94401	8826	IQGAP1	0.411307	0.727281	biological_process
GO:2000234	positive regulation of rRNA processing	1	762	9	13332	0.00131234	0.000675068	1.94401	83732	RIOK1	0.411307	0.727281	biological_process
GO:0022409	positive regulation of cell-cell adhesion	1	762	9	13332	0.00131234	0.000675068	1.94401	3655	ITGA6	0.411307	0.727281	biological_process
GO:0050930	induction of positive chemotaxis	1	762	9	13332	0.00131234	0.000675068	1.94401	7422	VEGFA	0.411307	0.727281	biological_process
GO:0008206	bile acid metabolic process	1	762	9	13332	0.00131234	0.000675068	1.94401	4864	NPC1	0.411307	0.727281	biological_process
GO:0050658	RNA transport	1	762	9	13332	0.00131234	0.000675068	1.94401	9793	CKAP5	0.411307	0.727281	biological_process
GO:0030728	ovulation	1	762	9	13332	0.00131234	0.000675068	1.94401	9757	KMT2B	0.411307	0.727281	biological_process
GO:0051639	actin filament network formation	1	762	9	13332	0.00131234	0.000675068	1.94401	10092	ARPC5	0.411307	0.727281	biological_process
GO:0048485	sympathetic nervous system development	1	762	9	13332	0.00131234	0.000675068	1.94401	10371	SEMA3A	0.411307	0.727281	biological_process
GO:0006768	biotin metabolic process	1	762	9	13332	0.00131234	0.000675068	1.94401	56922	MCCC1	0.411307	0.727281	biological_process
GO:0007264	small GTPase mediated signal transduction	7	762	107	13332	0.00918635	0.0080258	1.1446	81704;58477;57514;400;85440;200894;5877	DOCK8;SRPRB;ARHGAP31;ARL1;DOCK7;ARL13B;RABIF	0.412815	0.727281	biological_process
GO:0045294	alpha-catenin binding	1	715	9	12391	0.0013986	0.000726334	1.92556	1000	CDH2	0.414385	0.750846	molecular_function
GO:0033130	acetylcholine receptor binding	1	715	9	12391	0.0013986	0.000726334	1.92556	165324	UBXN2A	0.414385	0.750846	molecular_function
GO:0015075	ion transmembrane transporter activity	1	715	9	12391	0.0013986	0.000726334	1.92556	23200	ATP11B	0.414385	0.750846	molecular_function
GO:0042301	phosphate ion binding	1	715	9	12391	0.0013986	0.000726334	1.92556	5009	OTC	0.414385	0.750846	molecular_function
GO:0005041	low-density lipoprotein receptor activity	1	715	9	12391	0.0013986	0.000726334	1.92556	4035	LRP1	0.414385	0.750846	molecular_function
GO:0034236	protein kinase A catalytic subunit binding	1	715	9	12391	0.0013986	0.000726334	1.92556	6662	SOX9	0.414385	0.750846	molecular_function
GO:0017111	nucleoside-triphosphatase activity	1	715	9	12391	0.0013986	0.000726334	1.92556	9583	ENTPD4	0.414385	0.750846	molecular_function
GO:0004702	signal transducer, downstream of receptor, with serine/threonine kinase activity	1	715	9	12391	0.0013986	0.000726334	1.92556	27347	STK39	0.414385	0.750846	molecular_function
GO:0042800	histone methyltransferase activity (H3-K4 specific)	1	715	9	12391	0.0013986	0.000726334	1.92556	9757	KMT2B	0.414385	0.750846	molecular_function
GO:0043495	protein membrane anchor	1	715	9	12391	0.0013986	0.000726334	1.92556	9472	AKAP6	0.414385	0.750846	molecular_function
GO:1904264	ubiquitin protein ligase activity involved in ERAD pathway	1	715	9	12391	0.0013986	0.000726334	1.92556	7844	RNF103	0.414385	0.750846	molecular_function
GO:0030291	protein serine/threonine kinase inhibitor activity	1	715	9	12391	0.0013986	0.000726334	1.92556	65125	WNK1	0.414385	0.750846	molecular_function
GO:0050811	GABA receptor binding	1	715	9	12391	0.0013986	0.000726334	1.92556	66008	TRAK2	0.414385	0.750846	molecular_function
GO:0015279	store-operated calcium channel activity	1	715	9	12391	0.0013986	0.000726334	1.92556	57620	STIM2	0.414385	0.750846	molecular_function
GO:0008285	negative regulation of cell proliferation	15	762	243	13332	0.019685	0.0182268	1.08	6425;6595;53820;3300;5915;79893;10523;590;54984;55626;8850;4091;5745;51621;27340	SFRP5;SMARCA2;RIPPLY3;DNAJB2;RARB;GGNBP2;CHERP;BCHE;PINX1;AMBRA1;KAT2B;SMAD6;PTH1R;KLF13;UTP20	0.417228	0.727281	biological_process
GO:0008013	beta-catenin binding	4	715	57	12391	0.00559441	0.00460011	1.21615	6662;283149;1000;23189	SOX9;BCL9L;CDH2;KANK1	0.419237	0.750846	molecular_function
GO:0030049	muscle filament sliding	2	762	25	13332	0.00262467	0.00187519	1.39969	4626;4622	MYH8;MYH4	0.422525	0.727281	biological_process
GO:0006513	protein monoubiquitination	2	762	25	13332	0.00262467	0.00187519	1.39969	29089;10075	UBE2T;HUWE1	0.422525	0.727281	biological_process
GO:0030032	lamellipodium assembly	2	762	25	13332	0.00262467	0.00187519	1.39969	50649;9459	ARHGEF4;ARHGEF6	0.422525	0.727281	biological_process
GO:0030030	cell projection organization	2	762	25	13332	0.00262467	0.00187519	1.39969	49856;4867	WRAP73;NPHP1	0.422525	0.727281	biological_process
GO:0048705	skeletal system morphogenesis	2	762	25	13332	0.00262467	0.00187519	1.39969	29123;6939	ANKRD11;TCF15	0.422525	0.727281	biological_process
GO:0001654	eye development	2	762	25	13332	0.00262467	0.00187519	1.39969	56006;64093	SMG9;SMOC1	0.422525	0.727281	biological_process
GO:0007052	mitotic spindle organization	2	762	25	13332	0.00262467	0.00187519	1.39969	10403;55726	NDC80;INTS13	0.422525	0.727281	biological_process
GO:0000289	nuclear-transcribed mRNA poly(A) tail shortening	2	762	25	13332	0.00262467	0.00187519	1.39969	4850;9924	CNOT4;PAN2	0.422525	0.727281	biological_process
GO:0005930	axoneme	5	822	77	14857	0.00608273	0.00518274	1.17365	26146;51626;55626;200894;126731	TRAF3IP1;DYNC2LI1;AMBRA1;ARL13B;CCSAP	0.423374	0.712934	cellular_component
GO:0005793	endoplasmic reticulum-Golgi intermediate compartment	4	822	60	14857	0.00486618	0.0040385	1.20495	11196;4925;3998;2804	SEC23IP;NUCB2;LMAN1;GOLGB1	0.426099	0.712934	cellular_component
GO:0015276	ligand-gated ion channel activity	2	715	25	12391	0.0027972	0.00201759	1.38641	2901;1136	GRIK5;CHRNA3	0.427379	0.750846	molecular_function
GO:0072659	protein localization to plasma membrane	7	762	109	13332	0.00918635	0.00817582	1.1236	84668;23167;1000;23043;6812;9847;85409	FAM126A;EFR3A;CDH2;TNIK;STXBP1;C2CD5;NKD2	0.431753	0.727281	biological_process
GO:0003777	microtubule motor activity	4	715	58	12391	0.00559441	0.00468082	1.19518	24137;347240;26153;3801	KIF4A;KIF24;KIF26A;KIFC3	0.432368	0.750846	molecular_function
GO:0030904	retromer complex	1	822	10	14857	0.00121655	0.000673083	1.80742	6643	SNX2	0.434105	0.712934	cellular_component
GO:0005798	Golgi-associated vesicle	1	822	10	14857	0.00121655	0.000673083	1.80742	27072	VPS41	0.434105	0.712934	cellular_component
GO:0000124	SAGA complex	1	822	10	14857	0.00121655	0.000673083	1.80742	55578	SUPT20H	0.434105	0.712934	cellular_component
GO:0044224	juxtaparanode region of axon	1	822	10	14857	0.00121655	0.000673083	1.80742	1740	DLG2	0.434105	0.712934	cellular_component
GO:0042641	actomyosin	1	822	10	14857	0.00121655	0.000673083	1.80742	8850	KAT2B	0.434105	0.712934	cellular_component
GO:0072546	ER membrane protein complex	1	822	10	14857	0.00121655	0.000673083	1.80742	10328	EMC8	0.434105	0.712934	cellular_component
GO:0005721	pericentric heterochromatin	1	822	10	14857	0.00121655	0.000673083	1.80742	9031	BAZ1B	0.434105	0.712934	cellular_component
GO:0016787	hydrolase activity	5	715	75	12391	0.00699301	0.00605278	1.15534	93081;246269;253190;10741;83732	TEX30;AFG1L;SERHL2;RBBP9;RIOK1	0.436934	0.750846	molecular_function
GO:0007286	spermatid development	4	762	59	13332	0.00524934	0.00442544	1.18617	25945;23762;9985;114792	NECTIN3;OSBP2;REC8;KLHL32	0.43809	0.727281	biological_process
GO:0031463	Cul3-RING ubiquitin ligase complex	4	822	61	14857	0.00486618	0.00410581	1.18519	11275;151230;25948;114792	KLHL2;KLHL23;KBTBD2;KLHL32	0.438631	0.717607	cellular_component
GO:0000910	cytokinesis	2	762	26	13332	0.00262467	0.0019502	1.34585	79400;55909	NOX5;BIN3	0.442437	0.727281	biological_process
GO:0006891	intra-Golgi vesicle-mediated transport	2	762	26	13332	0.00262467	0.0019502	1.34585	2802;143187	GOLGA3;VTI1A	0.442437	0.727281	biological_process
GO:0015991	ATP hydrolysis coupled proton transport	2	762	26	13332	0.00262467	0.0019502	1.34585	23545;529	ATP6V0A2;ATP6V1E1	0.442437	0.727281	biological_process
GO:0014068	positive regulation of phosphatidylinositol 3-kinase signaling	2	762	26	13332	0.00262467	0.0019502	1.34585	6662;79899	SOX9;PRR5L	0.442437	0.727281	biological_process
GO:0030218	erythrocyte differentiation	2	762	26	13332	0.00262467	0.0019502	1.34585	55904;8444	KMT2E;DYRK3	0.442437	0.727281	biological_process
GO:0060348	bone development	2	762	26	13332	0.00262467	0.0019502	1.34585	55959;29123	SULF2;ANKRD11	0.442437	0.727281	biological_process
GO:0007049	cell cycle	14	762	230	13332	0.0183727	0.0172517	1.06498	55213;9910;91750;8239;168451;84552;9236;9874;83937;4750;23708;126731;54971;54957	RCBTB1;RABGAP1L;LIN52;USP9X;THAP5;PARD6G;CCPG1;TLK1;RASSF4;NEK1;GSPT2;CCSAP;BANP;TXNL4B	0.443514	0.727281	biological_process
GO:0000228	nuclear chromosome	2	822	27	14857	0.00243309	0.00181733	1.33883	54984;10592	PINX1;SMC2	0.444952	0.72517	cellular_component
GO:2001234	negative regulation of apoptotic signaling pathway	1	762	10	13332	0.00131234	0.000750075	1.74961	56917	MEIS3	0.444977	0.727281	biological_process
GO:2001275	positive regulation of glucose import in response to insulin stimulus	1	762	10	13332	0.00131234	0.000750075	1.74961	9847	C2CD5	0.444977	0.727281	biological_process
GO:0000338	protein deneddylation	1	762	10	13332	0.00131234	0.000750075	1.74961	9318	COPS2	0.444977	0.727281	biological_process
GO:0006621	protein retention in ER lumen	1	762	10	13332	0.00131234	0.000750075	1.74961	2901	GRIK5	0.444977	0.727281	biological_process
GO:0061053	somite development	1	762	10	13332	0.00131234	0.000750075	1.74961	5930	RBBP6	0.444977	0.727281	biological_process
GO:1904646	cellular response to amyloid-beta	1	762	10	13332	0.00131234	0.000750075	1.74961	4035	LRP1	0.444977	0.727281	biological_process
GO:1902188	positive regulation of viral release from host cell	1	762	10	13332	0.00131234	0.000750075	1.74961	25978	CHMP2B	0.444977	0.727281	biological_process
GO:0007288	sperm axoneme assembly	1	762	10	13332	0.00131234	0.000750075	1.74961	25809	TTLL1	0.444977	0.727281	biological_process
GO:0048169	regulation of long-term neuronal synaptic plasticity	1	762	10	13332	0.00131234	0.000750075	1.74961	11346	SYNPO	0.444977	0.727281	biological_process
GO:0035563	positive regulation of chromatin binding	1	762	10	13332	0.00131234	0.000750075	1.74961	51053	GMNN	0.444977	0.727281	biological_process
GO:1902895	positive regulation of pri-miRNA transcription from RNA polymerase II promoter	1	762	10	13332	0.00131234	0.000750075	1.74961	4091	SMAD6	0.444977	0.727281	biological_process
GO:0048714	positive regulation of oligodendrocyte differentiation	1	762	10	13332	0.00131234	0.000750075	1.74961	10419	PRMT5	0.444977	0.727281	biological_process
GO:0032958	inositol phosphate biosynthetic process	1	762	10	13332	0.00131234	0.000750075	1.74961	9677	PPIP5K1	0.444977	0.727281	biological_process
GO:0010288	response to lead ion	1	762	10	13332	0.00131234	0.000750075	1.74961	1788	DNMT3A	0.444977	0.727281	biological_process
GO:1903077	negative regulation of protein localization to plasma membrane	1	762	10	13332	0.00131234	0.000750075	1.74961	8301	PICALM	0.444977	0.727281	biological_process
GO:0006346	methylation-dependent chromatin silencing	1	762	10	13332	0.00131234	0.000750075	1.74961	1788	DNMT3A	0.444977	0.727281	biological_process
GO:0048514	blood vessel morphogenesis	1	762	10	13332	0.00131234	0.000750075	1.74961	1000	CDH2	0.444977	0.727281	biological_process
GO:0032780	negative regulation of ATPase activity	1	762	10	13332	0.00131234	0.000750075	1.74961	10105	PPIF	0.444977	0.727281	biological_process
GO:0033344	cholesterol efflux	1	762	10	13332	0.00131234	0.000750075	1.74961	4864	NPC1	0.444977	0.727281	biological_process
GO:0051382	kinetochore assembly	1	762	10	13332	0.00131234	0.000750075	1.74961	23126	POGZ	0.444977	0.727281	biological_process
GO:0001829	trophectodermal cell differentiation	1	762	10	13332	0.00131234	0.000750075	1.74961	9421	HAND1	0.444977	0.727281	biological_process
GO:0032793	positive regulation of CREB transcription factor activity	1	762	10	13332	0.00131234	0.000750075	1.74961	7422	VEGFA	0.444977	0.727281	biological_process
GO:0008156	negative regulation of DNA replication	1	762	10	13332	0.00131234	0.000750075	1.74961	51053	GMNN	0.444977	0.727281	biological_process
GO:0010762	regulation of fibroblast migration	1	762	10	13332	0.00131234	0.000750075	1.74961	79899	PRR5L	0.444977	0.727281	biological_process
GO:0046328	regulation of JNK cascade	1	762	10	13332	0.00131234	0.000750075	1.74961	9448	MAP4K4	0.444977	0.727281	biological_process
GO:0006996	organelle organization	1	762	10	13332	0.00131234	0.000750075	1.74961	24137	KIF4A	0.444977	0.727281	biological_process
GO:0070131	positive regulation of mitochondrial translation	1	762	10	13332	0.00131234	0.000750075	1.74961	55005	RMND1	0.444977	0.727281	biological_process
GO:0042755	eating behavior	1	762	10	13332	0.00131234	0.000750075	1.74961	6939	TCF15	0.444977	0.727281	biological_process
GO:0016126	sterol biosynthetic process	1	762	10	13332	0.00131234	0.000750075	1.74961	7108	TM7SF2	0.444977	0.727281	biological_process
GO:0035970	peptidyl-threonine dephosphorylation	1	762	10	13332	0.00131234	0.000750075	1.74961	5494	PPM1A	0.444977	0.727281	biological_process
GO:0072001	renal system development	1	762	10	13332	0.00131234	0.000750075	1.74961	3655	ITGA6	0.444977	0.727281	biological_process
GO:0042346	positive regulation of NF-kappaB import into nucleus	1	762	10	13332	0.00131234	0.000750075	1.74961	10616	RBCK1	0.444977	0.727281	biological_process
GO:0008643	carbohydrate transport	1	762	10	13332	0.00131234	0.000750075	1.74961	84255	SLC37A3	0.444977	0.727281	biological_process
GO:0060037	pharyngeal system development	1	762	10	13332	0.00131234	0.000750075	1.74961	53820	RIPPLY3	0.444977	0.727281	biological_process
GO:0043523	regulation of neuron apoptotic process	1	762	10	13332	0.00131234	0.000750075	1.74961	8883	NAE1	0.444977	0.727281	biological_process
GO:0032332	positive regulation of chondrocyte differentiation	1	762	10	13332	0.00131234	0.000750075	1.74961	6662	SOX9	0.444977	0.727281	biological_process
GO:1904322	cellular response to forskolin	1	762	10	13332	0.00131234	0.000750075	1.74961	112	ADCY6	0.444977	0.727281	biological_process
GO:2001222	regulation of neuron migration	1	762	10	13332	0.00131234	0.000750075	1.74961	9860	LRIG2	0.444977	0.727281	biological_process
GO:0048168	regulation of neuronal synaptic plasticity	1	762	10	13332	0.00131234	0.000750075	1.74961	79772	MCTP1	0.444977	0.727281	biological_process
GO:0046785	microtubule polymerization	1	762	10	13332	0.00131234	0.000750075	1.74961	9793	CKAP5	0.444977	0.727281	biological_process
GO:0032515	negative regulation of phosphoprotein phosphatase activity	1	762	10	13332	0.00131234	0.000750075	1.74961	57718	PPP4R4	0.444977	0.727281	biological_process
GO:1900745	positive regulation of p38MAPK cascade	1	762	10	13332	0.00131234	0.000750075	1.74961	23328	SASH1	0.444977	0.727281	biological_process
GO:0045010	actin nucleation	1	762	10	13332	0.00131234	0.000750075	1.74961	10093	ARPC4	0.444977	0.727281	biological_process
GO:0032801	receptor catabolic process	1	762	10	13332	0.00131234	0.000750075	1.74961	83891	SNX25	0.444977	0.727281	biological_process
GO:0031167	rRNA methylation	1	762	10	13332	0.00131234	0.000750075	1.74961	117246	FTSJ3	0.444977	0.727281	biological_process
GO:2000737	negative regulation of stem cell differentiation	1	762	10	13332	0.00131234	0.000750075	1.74961	3280	HES1	0.444977	0.727281	biological_process
GO:0001836	release of cytochrome c from mitochondria	1	762	10	13332	0.00131234	0.000750075	1.74961	51024	FIS1	0.444977	0.727281	biological_process
GO:0001708	cell fate specification	1	762	10	13332	0.00131234	0.000750075	1.74961	6662	SOX9	0.444977	0.727281	biological_process
GO:0002042	cell migration involved in sprouting angiogenesis	1	762	10	13332	0.00131234	0.000750075	1.74961	7422	VEGFA	0.444977	0.727281	biological_process
GO:0050709	negative regulation of protein secretion	1	762	10	13332	0.00131234	0.000750075	1.74961	80725	SRCIN1	0.444977	0.727281	biological_process
GO:0032727	positive regulation of interferon-alpha production	1	762	10	13332	0.00131234	0.000750075	1.74961	29072	SETD2	0.444977	0.727281	biological_process
GO:0050773	regulation of dendrite development	1	762	10	13332	0.00131234	0.000750075	1.74961	23271	CAMSAP2	0.444977	0.727281	biological_process
GO:0000447	endonucleolytic cleavage in ITS1 to separate SSU-rRNA from 5.8S rRNA and LSU-rRNA from tricistronic rRNA transcript (SSU-rRNA, 5.8S rRNA, LSU-rRNA)	1	762	10	13332	0.00131234	0.000750075	1.74961	27340	UTP20	0.444977	0.727281	biological_process
GO:0051895	negative regulation of focal adhesion assembly	1	762	10	13332	0.00131234	0.000750075	1.74961	90102	PHLDB2	0.444977	0.727281	biological_process
GO:0010954	positive regulation of protein processing	1	762	10	13332	0.00131234	0.000750075	1.74961	85409	NKD2	0.444977	0.727281	biological_process
GO:0003333	amino acid transmembrane transport	1	762	10	13332	0.00131234	0.000750075	1.74961	146167	SLC38A8	0.444977	0.727281	biological_process
GO:0034453	microtubule anchoring	1	762	10	13332	0.00131234	0.000750075	1.74961	9857	CEP350	0.444977	0.727281	biological_process
GO:0051403	stress-activated MAPK cascade	1	762	10	13332	0.00131234	0.000750075	1.74961	83605	CCM2	0.444977	0.727281	biological_process
GO:0061631	ubiquitin conjugating enzyme activity	2	715	26	12391	0.0027972	0.0020983	1.33308	118424;29089	UBE2J2;UBE2T	0.447394	0.750846	molecular_function
GO:0051219	phosphoprotein binding	2	715	26	12391	0.0027972	0.0020983	1.33308	26608;7529	TBL2;YWHAB	0.447394	0.750846	molecular_function
GO:0030544	Hsp70 protein binding	2	715	26	12391	0.0027972	0.0020983	1.33308	2081;3300	ERN1;DNAJB2	0.447394	0.750846	molecular_function
GO:0051020	GTPase binding	2	715	26	12391	0.0027972	0.0020983	1.33308	27072;55626	VPS41;AMBRA1	0.447394	0.750846	molecular_function
GO:0004535	poly(A)-specific ribonuclease activity	1	715	10	12391	0.0013986	0.000807037	1.73301	9924	PAN2	0.448201	0.750846	molecular_function
GO:0004697	protein kinase C activity	1	715	10	12391	0.0013986	0.000807037	1.73301	23683	PRKD3	0.448201	0.750846	molecular_function
GO:0015248	sterol transporter activity	1	715	10	12391	0.0013986	0.000807037	1.73301	4864	NPC1	0.448201	0.750846	molecular_function
GO:0017154	semaphorin receptor activity	1	715	10	12391	0.0013986	0.000807037	1.73301	8828	NRP2	0.448201	0.750846	molecular_function
GO:0001965	G-protein alpha-subunit binding	1	715	10	12391	0.0013986	0.000807037	1.73301	5999	RGS4	0.448201	0.750846	molecular_function
GO:0031957	very long-chain fatty acid-CoA ligase activity	1	715	10	12391	0.0013986	0.000807037	1.73301	197322	ACSF3	0.448201	0.750846	molecular_function
GO:0004016	adenylate cyclase activity	1	715	10	12391	0.0013986	0.000807037	1.73301	112	ADCY6	0.448201	0.750846	molecular_function
GO:0050431	transforming growth factor beta binding	1	715	10	12391	0.0013986	0.000807037	1.73301	124857	WFIKKN2	0.448201	0.750846	molecular_function
GO:0004620	phospholipase activity	1	715	10	12391	0.0013986	0.000807037	1.73301	11196	SEC23IP	0.448201	0.750846	molecular_function
GO:0017017	MAP kinase tyrosine/serine/threonine phosphatase activity	1	715	10	12391	0.0013986	0.000807037	1.73301	1852	DUSP9	0.448201	0.750846	molecular_function
GO:0016209	antioxidant activity	1	715	10	12391	0.0013986	0.000807037	1.73301	51780	KDM3B	0.448201	0.750846	molecular_function
GO:0000982	transcription factor activity, RNA polymerase II proximal promoter sequence-specific DNA binding	1	715	10	12391	0.0013986	0.000807037	1.73301	6667	SP1	0.448201	0.750846	molecular_function
GO:0005528	FK506 binding	1	715	10	12391	0.0013986	0.000807037	1.73301	55033	FKBP14	0.448201	0.750846	molecular_function
GO:0042166	acetylcholine binding	1	715	10	12391	0.0013986	0.000807037	1.73301	1136	CHRNA3	0.448201	0.750846	molecular_function
GO:0035257	nuclear hormone receptor binding	1	715	10	12391	0.0013986	0.000807037	1.73301	9611	NCOR1	0.448201	0.750846	molecular_function
GO:0002161	aminoacyl-tRNA editing activity	1	715	10	12391	0.0013986	0.000807037	1.73301	23395	LARS2	0.448201	0.750846	molecular_function
GO:0000339	RNA cap binding	1	715	10	12391	0.0013986	0.000807037	1.73301	22916	NCBP2	0.448201	0.750846	molecular_function
GO:0007165	signal transduction	37	762	628	13332	0.0485564	0.0471047	1.03082	408;8883;5797;9258;4867;4921;6425;55714;5915;64093;1136;90678;64411;9938;9462;8227;5571;57758;9637;7188;8742;10788;23143;726;90525;5662;2669;3097;10526;9984;6662;8826;2323;261734;83937;57522;9064	ARRB1;NAE1;PTPRM;MFHAS1;NPHP1;DDR2;SFRP5;TENM3;RARB;SMOC1;CHRNA3;LRSAM1;ARAP3;ARHGAP25;RASAL2;AKAP17A;PRKAG1;SCUBE2;FEZ2;TRAF5;TNFSF12;IQGAP2;LRCH1;CAPN5;SHF;PSD;GEM;HIVEP2;IPO8;THOC1;SOX9;IQGAP1;FLT3LG;NPHP4;RASSF4;SRGAP1;MAP3K6	0.448271	0.727281	biological_process
GO:0051082	unfolded protein binding	5	715	76	12391	0.00699301	0.00613348	1.14014	10939;3300;3998;25822;27248	AFG3L2;DNAJB2;LMAN1;DNAJB5;ERLEC1	0.448401	0.750846	molecular_function
GO:0001947	heart looping	3	762	43	13332	0.00393701	0.00322532	1.22066	54806;9421;200894	AHI1;HAND1;ARL13B	0.44893	0.727281	biological_process
GO:0006606	protein import into nucleus	3	762	43	13332	0.00393701	0.00322532	1.22066	10762;64901;10526	NUP50;RANBP17;IPO8	0.44893	0.727281	biological_process
GO:0000045	autophagosome assembly	3	762	43	13332	0.00393701	0.00322532	1.22066	165324;55626;64422	UBXN2A;AMBRA1;ATG3	0.44893	0.727281	biological_process
GO:0007368	determination of left/right symmetry	3	762	43	13332	0.00393701	0.00322532	1.22066	5125;162;51626	PCSK5;AP1B1;DYNC2LI1	0.44893	0.727281	biological_process
GO:0060333	interferon-gamma-mediated signaling pathway	3	762	43	13332	0.00393701	0.00322532	1.22066	10475;7726;3660	TRIM38;TRIM26;IRF2	0.44893	0.727281	biological_process
GO:0019216	regulation of lipid metabolic process	4	762	60	13332	0.00524934	0.00450045	1.1664	51599;23054;9611;25942	LSR;NCOA6;NCOR1;SIN3A	0.45097	0.727281	biological_process
GO:0031966	mitochondrial membrane	4	822	62	14857	0.00486618	0.00417312	1.16608	29078;246269;2110;51241	NDUFAF4;AFG1L;ETFDH;COX16	0.451082	0.725332	cellular_component
GO:0006914	autophagy	6	762	94	13332	0.00787402	0.00705071	1.11677	55578;25851;143187;90678;27072;4864	SUPT20H;TECPR1;VTI1A;LRSAM1;VPS41;NPC1	0.451213	0.727281	biological_process
GO:0090630	activation of GTPase activity	5	762	77	13332	0.00656168	0.00577558	1.13611	9910;85440;9712;125058;115704	RABGAP1L;DOCK7;USP6NL;TBC1D16;EVI5L	0.451446	0.727281	biological_process
GO:0061024	membrane organization	5	762	77	13332	0.00656168	0.00577558	1.13611	8674;10093;30011;10092;7529	VAMP4;ARPC4;SH3KBP1;ARPC5;YWHAB	0.451446	0.727281	biological_process
GO:0004872	receptor activity	8	715	127	12391	0.0111888	0.0102494	1.09166	4035;2983;7181;8828;4855;25945;4864;9862	LRP1;GUCY1B1;NR2C1;NRP2;NOTCH4;NECTIN3;NPC1;MED24	0.451716	0.750952	molecular_function
GO:0043066	negative regulation of apoptotic process	17	762	284	13332	0.0223097	0.0213021	1.0473	51283;50515;8444;7422;25942;6662;5915;83931;6651;10105;8554;54806;80155;4091;9448;10388;80070	BFAR;CHST11;DYRK3;VEGFA;SIN3A;SOX9;RARB;STK40;SON;PPIF;PIAS1;AHI1;NAA15;SMAD6;MAP4K4;SYCP2;ADAMTS20	0.457914	0.727281	biological_process
GO:0005543	phospholipid binding	4	715	60	12391	0.00559441	0.00484222	1.15534	5009;5662;129401;2733	OTC;PSD;NUP35;GLE1	0.458371	0.750952	molecular_function
GO:0020037	heme binding	4	715	60	12391	0.00559441	0.00484222	1.15534	79400;10424;8614;2983	NOX5;PGRMC2;STC2;GUCY1B1	0.458371	0.750952	molecular_function
GO:0019900	kinase binding	4	715	60	12391	0.00559441	0.00484222	1.15534	7205;1740;9832;51719	TRIP6;DLG2;JAKMIP2;CAB39	0.458371	0.750952	molecular_function
GO:0045202	synapse	9	822	151	14857	0.0109489	0.0101636	1.07727	51299;23732;1837;30011;80725;1838;6645;140689;60412	NRN1;FRRS1L;DTNA;SH3KBP1;SRCIN1;DTNB;SNTB2;CBLN4;EXOC4	0.458401	0.725332	cellular_component
GO:0042407	cristae formation	2	762	27	13332	0.00262467	0.0020252	1.296	10939;55735	AFG3L2;DNAJC11	0.461962	0.727281	biological_process
GO:0042552	myelination	2	762	27	13332	0.00262467	0.0020252	1.296	10939;84668	AFG3L2;FAM126A	0.461962	0.727281	biological_process
GO:0048839	inner ear development	2	762	27	13332	0.00262467	0.0020252	1.296	168667;83605	BMPER;CCM2	0.461962	0.727281	biological_process
GO:0007257	activation of JUN kinase activity	2	762	27	13332	0.00262467	0.0020252	1.296	9064;2081	MAP3K6;ERN1	0.461962	0.727281	biological_process
GO:0051781	positive regulation of cell division	2	762	27	13332	0.00262467	0.0020252	1.296	64762;7422	GAREM1;VEGFA	0.461962	0.727281	biological_process
GO:0006378	mRNA polyadenylation	2	762	27	13332	0.00262467	0.0020252	1.296	2926;8189	GRSF1;SYMPK	0.461962	0.727281	biological_process
GO:0034709	methylosome	1	822	11	14857	0.00121655	0.000740392	1.64311	10419	PRMT5	0.465436	0.725332	cellular_component
GO:0001673	male germ cell nucleus	1	822	11	14857	0.00121655	0.000740392	1.64311	9985	REC8	0.465436	0.725332	cellular_component
GO:0034361	very-low-density lipoprotein particle	1	822	11	14857	0.00121655	0.000740392	1.64311	51599	LSR	0.465436	0.725332	cellular_component
GO:0000177	cytoplasmic exosome (RNase complex)	1	822	11	14857	0.00121655	0.000740392	1.64311	51010	EXOSC3	0.465436	0.725332	cellular_component
GO:0019774	proteasome core complex, beta-subunit complex	1	822	11	14857	0.00121655	0.000740392	1.64311	5689	PSMB1	0.465436	0.725332	cellular_component
GO:0031143	pseudopodium	1	822	11	14857	0.00121655	0.000740392	1.64311	408	ARRB1	0.465436	0.725332	cellular_component
GO:0031235	intrinsic component of the cytoplasmic side of the plasma membrane	1	822	11	14857	0.00121655	0.000740392	1.64311	9462	RASAL2	0.465436	0.725332	cellular_component
GO:0017119	Golgi transport complex	1	822	11	14857	0.00121655	0.000740392	1.64311	2802	GOLGA3	0.465436	0.725332	cellular_component
GO:0042581	specific granule	1	822	11	14857	0.00121655	0.000740392	1.64311	306	ANXA3	0.465436	0.725332	cellular_component
GO:0045334	clathrin-coated endocytic vesicle	1	822	11	14857	0.00121655	0.000740392	1.64311	22876	INPP5F	0.465436	0.725332	cellular_component
GO:0043022	ribosome binding	3	715	44	12391	0.0041958	0.00355096	1.1816	25929;79631;80155	GEMIN5;EFL1;NAA15	0.470427	0.750952	molecular_function
GO:0019903	protein phosphatase binding	3	715	44	12391	0.0041958	0.00355096	1.1816	8826;51231;1000	IQGAP1;VRK3;CDH2	0.470427	0.750952	molecular_function
GO:0030036	actin cytoskeleton organization	6	762	96	13332	0.00787402	0.00720072	1.0935	9922;261734;4867;23002;129446;10092	IQSEC1;NPHP4;NPHP1;DAAM1;XIRP2;ARPC5	0.471565	0.727281	biological_process
GO:0007596	blood coagulation	6	762	96	13332	0.00787402	0.00720072	1.0935	81704;84062;3660;3998;221037;830	DOCK8;DTNBP1;IRF2;LMAN1;JMJD1C;CAPZA2	0.471565	0.727281	biological_process
GO:0042803	protein homodimerization activity	33	715	559	12391	0.0461538	0.0451134	1.02306	150684;6643;166785;5648;79955;10518;3087;23767;55714;25974;22876;2998;7511;9748;3280;23281;6667;5119;7181;667;8614;7392;2081;9135;1435;9810;2323;25945;220;9421;5745;22994;25937	COMMD1;SNX2;MMAA;MASP1;PDZD7;CIB2;HHEX;FLRT3;TENM3;MMACHC;INPP5F;GYS2;XPNPEP1;SLK;HES1;MTUS2;SP1;CHMP1A;NR2C1;DST;STC2;USF2;ERN1;RABEP1;CSF1;RNF40;FLT3LG;NECTIN3;ALDH1A3;HAND1;PTH1R;CEP131;WWTR1	0.472024	0.750952	molecular_function
GO:0007420	brain development	9	762	148	13332	0.011811	0.0111011	1.06395	2186;56006;266727;7545;342371;55755;57050;25836;23054	BPTF;SMG9;MDGA1;ZIC1;ATXN1L;CDK5RAP2;UTP3;NIPBL;NCOA6	0.473426	0.727281	biological_process
GO:0016605	PML body	4	822	64	14857	0.00486618	0.00430773	1.12964	29855;7181;8554;79677	UBN1;NR2C1;PIAS1;SMC6	0.475705	0.73864	cellular_component
GO:0006396	RNA processing	4	762	62	13332	0.00524934	0.00465047	1.12878	57647;3189;10180;9984	DHX37;HNRNPH3;RBM6;THOC1	0.47643	0.727281	biological_process
GO:0010633	negative regulation of epithelial cell migration	1	762	11	13332	0.00131234	0.000825083	1.59055	10371	SEMA3A	0.476724	0.727281	biological_process
GO:0007342	fusion of sperm to egg plasma membrane involved in single fertilization	1	762	11	13332	0.00131234	0.000825083	1.59055	147650	SPACA6	0.476724	0.727281	biological_process
GO:0007004	telomere maintenance via telomerase	1	762	11	13332	0.00131234	0.000825083	1.59055	54984	PINX1	0.476724	0.727281	biological_process
GO:0016559	peroxisome fission	1	762	11	13332	0.00131234	0.000825083	1.59055	51024	FIS1	0.476724	0.727281	biological_process
GO:0030517	negative regulation of axon extension	1	762	11	13332	0.00131234	0.000825083	1.59055	5802	PTPRS	0.476724	0.727281	biological_process
GO:2000786	positive regulation of autophagosome assembly	1	762	11	13332	0.00131234	0.000825083	1.59055	90678	LRSAM1	0.476724	0.727281	biological_process
GO:1900740	positive regulation of protein insertion into mitochondrial membrane involved in apoptotic signaling pathway	1	762	11	13332	0.00131234	0.000825083	1.59055	7529	YWHAB	0.476724	0.727281	biological_process
GO:0015012	heparan sulfate proteoglycan biosynthetic process	1	762	11	13332	0.00131234	0.000825083	1.59055	26035	GLCE	0.476724	0.727281	biological_process
GO:0034063	stress granule assembly	1	762	11	13332	0.00131234	0.000825083	1.59055	23369	PUM2	0.476724	0.727281	biological_process
GO:0030902	hindbrain development	1	762	11	13332	0.00131234	0.000825083	1.59055	54806	AHI1	0.476724	0.727281	biological_process
GO:0045662	negative regulation of myoblast differentiation	1	762	11	13332	0.00131234	0.000825083	1.59055	6662	SOX9	0.476724	0.727281	biological_process
GO:0008630	intrinsic apoptotic signaling pathway in response to DNA damage	1	762	11	13332	0.00131234	0.000825083	1.59055	4776	NFATC4	0.476724	0.727281	biological_process
GO:0050769	positive regulation of neurogenesis	1	762	11	13332	0.00131234	0.000825083	1.59055	23013	SPEN	0.476724	0.727281	biological_process
GO:0071383	cellular response to steroid hormone stimulus	1	762	11	13332	0.00131234	0.000825083	1.59055	4864	NPC1	0.476724	0.727281	biological_process
GO:0006241	CTP biosynthetic process	1	762	11	13332	0.00131234	0.000825083	1.59055	1503	CTPS1	0.476724	0.727281	biological_process
GO:1901216	positive regulation of neuron death	1	762	11	13332	0.00131234	0.000825083	1.59055	8301	PICALM	0.476724	0.727281	biological_process
GO:0080111	DNA demethylation	1	762	11	13332	0.00131234	0.000825083	1.59055	79068	FTO	0.476724	0.727281	biological_process
GO:0001659	temperature homeostasis	1	762	11	13332	0.00131234	0.000825083	1.59055	79068	FTO	0.476724	0.727281	biological_process
GO:1900025	negative regulation of substrate adhesion-dependent cell spreading	1	762	11	13332	0.00131234	0.000825083	1.59055	23189	KANK1	0.476724	0.727281	biological_process
GO:0042307	positive regulation of protein import into nucleus	1	762	11	13332	0.00131234	0.000825083	1.59055	7545	ZIC1	0.476724	0.727281	biological_process
GO:0043508	negative regulation of JUN kinase activity	1	762	11	13332	0.00131234	0.000825083	1.59055	64853	AIDA	0.476724	0.727281	biological_process
GO:0006336	DNA replication-independent nucleosome assembly	1	762	11	13332	0.00131234	0.000825083	1.59055	29855	UBN1	0.476724	0.727281	biological_process
GO:0032897	negative regulation of viral transcription	1	762	11	13332	0.00131234	0.000825083	1.59055	81559	TRIM11	0.476724	0.727281	biological_process
GO:0035904	aorta development	1	762	11	13332	0.00131234	0.000825083	1.59055	4091	SMAD6	0.476724	0.727281	biological_process
GO:0014898	cardiac muscle hypertrophy in response to stress	1	762	11	13332	0.00131234	0.000825083	1.59055	22876	INPP5F	0.476724	0.727281	biological_process
GO:0061098	positive regulation of protein tyrosine kinase activity	1	762	11	13332	0.00131234	0.000825083	1.59055	80725	SRCIN1	0.476724	0.727281	biological_process
GO:0061001	regulation of dendritic spine morphogenesis	1	762	11	13332	0.00131234	0.000825083	1.59055	80725	SRCIN1	0.476724	0.727281	biological_process
GO:0034497	protein localization to phagophore assembly site	1	762	11	13332	0.00131234	0.000825083	1.59055	56270	WDR45B	0.476724	0.727281	biological_process
GO:0071380	cellular response to prostaglandin E stimulus	1	762	11	13332	0.00131234	0.000825083	1.59055	112	ADCY6	0.476724	0.727281	biological_process
GO:0070372	regulation of ERK1 and ERK2 cascade	1	762	11	13332	0.00131234	0.000825083	1.59055	10419	PRMT5	0.476724	0.727281	biological_process
GO:0070266	necroptotic process	1	762	11	13332	0.00131234	0.000825083	1.59055	10105	PPIF	0.476724	0.727281	biological_process
GO:0030099	myeloid cell differentiation	1	762	11	13332	0.00131234	0.000825083	1.59055	23054	NCOA6	0.476724	0.727281	biological_process
GO:0034067	protein localization to Golgi apparatus	1	762	11	13332	0.00131234	0.000825083	1.59055	400	ARL1	0.476724	0.727281	biological_process
GO:0019068	virion assembly	1	762	11	13332	0.00131234	0.000825083	1.59055	9712	USP6NL	0.476724	0.727281	biological_process
GO:0010951	negative regulation of endopeptidase activity	1	762	11	13332	0.00131234	0.000825083	1.59055	5271	SERPINB8	0.476724	0.727281	biological_process
GO:2000010	positive regulation of protein localization to cell surface	1	762	11	13332	0.00131234	0.000825083	1.59055	9860	LRIG2	0.476724	0.727281	biological_process
GO:0010001	glial cell differentiation	1	762	11	13332	0.00131234	0.000825083	1.59055	1000	CDH2	0.476724	0.727281	biological_process
GO:1903076	regulation of protein localization to plasma membrane	1	762	11	13332	0.00131234	0.000825083	1.59055	8417	STX7	0.476724	0.727281	biological_process
GO:0001541	ovarian follicle development	1	762	11	13332	0.00131234	0.000825083	1.59055	9757	KMT2B	0.476724	0.727281	biological_process
GO:0048870	cell motility	1	762	11	13332	0.00131234	0.000825083	1.59055	667	DST	0.476724	0.727281	biological_process
GO:0051209	release of sequestered calcium ion into cytosol	1	762	11	13332	0.00131234	0.000825083	1.59055	10523	CHERP	0.476724	0.727281	biological_process
GO:0007259	JAK-STAT cascade	1	762	11	13332	0.00131234	0.000825083	1.59055	8554	PIAS1	0.476724	0.727281	biological_process
GO:0006171	cAMP biosynthetic process	1	762	11	13332	0.00131234	0.000825083	1.59055	112	ADCY6	0.476724	0.727281	biological_process
GO:0035902	response to immobilization stress	1	762	11	13332	0.00131234	0.000825083	1.59055	23774	BRD1	0.476724	0.727281	biological_process
GO:0007292	female gamete generation	1	762	11	13332	0.00131234	0.000825083	1.59055	8239	USP9X	0.476724	0.727281	biological_process
GO:0016226	iron-sulfur cluster assembly	1	762	11	13332	0.00131234	0.000825083	1.59055	150274	HSCB	0.476724	0.727281	biological_process
GO:0002098	tRNA wobble uridine modification	1	762	11	13332	0.00131234	0.000825083	1.59055	27304	MOCS3	0.476724	0.727281	biological_process
GO:0006940	regulation of smooth muscle contraction	1	762	11	13332	0.00131234	0.000825083	1.59055	1136	CHRNA3	0.476724	0.727281	biological_process
GO:1900181	negative regulation of protein localization to nucleus	1	762	11	13332	0.00131234	0.000825083	1.59055	25942	SIN3A	0.476724	0.727281	biological_process
GO:0051602	response to electrical stimulus	1	762	11	13332	0.00131234	0.000825083	1.59055	23774	BRD1	0.476724	0.727281	biological_process
GO:0060996	dendritic spine development	1	762	11	13332	0.00131234	0.000825083	1.59055	55236	UBA6	0.476724	0.727281	biological_process
GO:0038061	NIK/NF-kappaB signaling	3	762	45	13332	0.00393701	0.00337534	1.1664	5689;9040;9039	PSMB1;UBE2M;UBA3	0.478994	0.728504	biological_process
GO:0070628	proteasome binding	1	715	11	12391	0.0013986	0.000887741	1.57546	3300	DNAJB2	0.480068	0.750952	molecular_function
GO:0005351	sugar:proton symporter activity	1	715	11	12391	0.0013986	0.000887741	1.57546	55032	SLC35A5	0.480068	0.750952	molecular_function
GO:0019955	cytokine binding	1	715	11	12391	0.0013986	0.000887741	1.57546	8828	NRP2	0.480068	0.750952	molecular_function
GO:0008093	cytoskeletal adaptor activity	1	715	11	12391	0.0013986	0.000887741	1.57546	55909	BIN3	0.480068	0.750952	molecular_function
GO:0008757	S-adenosylmethionine-dependent methyltransferase activity	1	715	11	12391	0.0013986	0.000887741	1.57546	23378	RRP8	0.480068	0.750952	molecular_function
GO:0015464	acetylcholine receptor activity	1	715	11	12391	0.0013986	0.000887741	1.57546	1136	CHRNA3	0.480068	0.750952	molecular_function
GO:0004527	exonuclease activity	1	715	11	12391	0.0013986	0.000887741	1.57546	79033	ERI3	0.480068	0.750952	molecular_function
GO:0001972	retinoic acid binding	1	715	11	12391	0.0013986	0.000887741	1.57546	286256	LCN12	0.480068	0.750952	molecular_function
GO:0015386	potassium:proton antiporter activity	1	715	11	12391	0.0013986	0.000887741	1.57546	285195	SLC9A9	0.480068	0.750952	molecular_function
GO:0035326	enhancer binding	1	715	11	12391	0.0013986	0.000887741	1.57546	6662	SOX9	0.480068	0.750952	molecular_function
GO:0051019	mitogen-activated protein kinase binding	1	715	11	12391	0.0013986	0.000887741	1.57546	8826	IQGAP1	0.480068	0.750952	molecular_function
GO:0019789	SUMO transferase activity	1	715	11	12391	0.0013986	0.000887741	1.57546	8554	PIAS1	0.480068	0.750952	molecular_function
GO:0004385	guanylate kinase activity	1	715	11	12391	0.0013986	0.000887741	1.57546	1740	DLG2	0.480068	0.750952	molecular_function
GO:0004029	aldehyde dehydrogenase (NAD) activity	1	715	11	12391	0.0013986	0.000887741	1.57546	220	ALDH1A3	0.480068	0.750952	molecular_function
GO:0006409	tRNA export from nucleus	2	762	28	13332	0.00262467	0.00210021	1.24972	10762;129401	NUP50;NUP35	0.481079	0.728504	biological_process
GO:0030100	regulation of endocytosis	2	762	28	13332	0.00262467	0.00210021	1.24972	8301;80230	PICALM;RUFY1	0.481079	0.728504	biological_process
GO:0042531	positive regulation of tyrosine phosphorylation of STAT protein	2	762	28	13332	0.00262467	0.00210021	1.24972	3280;1489	HES1;CTF1	0.481079	0.728504	biological_process
GO:0001942	hair follicle development	2	762	28	13332	0.00262467	0.00210021	1.24972	6662;9079	SOX9;LDB2	0.481079	0.728504	biological_process
GO:0046034	ATP metabolic process	2	762	28	13332	0.00262467	0.00210021	1.24972	4626;4622	MYH8;MYH4	0.481079	0.728504	biological_process
GO:0033572	transferrin transport	2	762	28	13332	0.00262467	0.00210021	1.24972	23545;529	ATP6V0A2;ATP6V1E1	0.481079	0.728504	biological_process
GO:0070301	cellular response to hydrogen peroxide	2	762	28	13332	0.00262467	0.00210021	1.24972	10105;55139	PPIF;ANKZF1	0.481079	0.728504	biological_process
GO:0043005	neuron projection	10	822	172	14857	0.0121655	0.011577	1.05083	55714;84668;9810;84062;8826;85440;30011;80725;10677;5601	TENM3;FAM126A;RNF40;DTNBP1;IQGAP1;DOCK7;SH3KBP1;SRCIN1;AVIL;MAPK9	0.482555	0.746562	cellular_component
GO:0030276	clathrin binding	3	715	45	12391	0.0041958	0.00363167	1.15534	8301;162;9685	PICALM;AP1B1;CLINT1	0.485432	0.756971	molecular_function
GO:0007568	aging	4	762	63	13332	0.00524934	0.00472547	1.11086	5745;4035;1788;25942	PTH1R;LRP1;DNMT3A;SIN3A	0.48899	0.732731	biological_process
GO:0006325	chromatin organization	3	762	46	13332	0.00393701	0.00345035	1.14105	6595;10363;58499	SMARCA2;HMG20A;ZNF462	0.493736	0.732731	biological_process
GO:0006874	cellular calcium ion homeostasis	3	762	46	13332	0.00393701	0.00345035	1.14105	8614;10523;57620	STC2;CHERP;STIM2	0.493736	0.732731	biological_process
GO:0000082	G1/S transition of mitotic cell cycle	3	762	46	13332	0.00393701	0.00345035	1.14105	51379;5001;8554	CRLF3;ORC5;PIAS1	0.493736	0.732731	biological_process
GO:0000176	nuclear exosome (RNase complex)	1	822	12	14857	0.00121655	0.0008077	1.50618	51010	EXOSC3	0.495034	0.746924	cellular_component
GO:0005845	mRNA cap binding complex	1	822	12	14857	0.00121655	0.0008077	1.50618	22916	NCBP2	0.495034	0.746924	cellular_component
GO:0036038	MKS complex	1	822	12	14857	0.00121655	0.0008077	1.50618	54806	AHI1	0.495034	0.746924	cellular_component
GO:0016471	vacuolar proton-transporting V-type ATPase complex	1	822	12	14857	0.00121655	0.0008077	1.50618	23545	ATP6V0A2	0.495034	0.746924	cellular_component
GO:0030532	small nuclear ribonucleoprotein complex	1	822	12	14857	0.00121655	0.0008077	1.50618	10569	SLU7	0.495034	0.746924	cellular_component
GO:0005614	interstitial matrix	1	822	12	14857	0.00121655	0.0008077	1.50618	81621	KAZALD1	0.495034	0.746924	cellular_component
GO:0005790	smooth endoplasmic reticulum	1	822	12	14857	0.00121655	0.0008077	1.50618	10525	HYOU1	0.495034	0.746924	cellular_component
GO:0043488	regulation of mRNA stability	5	762	81	13332	0.00656168	0.00607561	1.08	5689;8570;23369;51010;7529	PSMB1;KHSRP;PUM2;EXOSC3;YWHAB	0.496103	0.732731	biological_process
GO:0046982	protein heterodimerization activity	21	715	357	12391	0.0293706	0.0288112	1.01942	10363;6643;8883;6875;79955;2551;4801;3985;55714;6949;9039;10592;10419;10388;4855;7392;6662;11244;25945;9421;10051	HMG20A;SNX2;NAE1;TAF4B;PDZD7;GABPA;NFYB;LIMK2;TENM3;TCOF1;UBA3;SMC2;PRMT5;SYCP2;NOTCH4;USF2;SOX9;ZHX1;NECTIN3;HAND1;SMC4	0.496341	0.762089	molecular_function
GO:0031047	gene silencing by RNA	2	762	29	13332	0.00262467	0.00217522	1.20663	22916;113802	NCBP2;HENMT1	0.499773	0.732731	biological_process
GO:0006904	vesicle docking involved in exocytosis	2	762	29	13332	0.00262467	0.00217522	1.20663	6812;60412	STXBP1;EXOC4	0.499773	0.732731	biological_process
GO:0071345	cellular response to cytokine stimulus	2	762	29	13332	0.00262467	0.00217522	1.20663	9472;8570	AKAP6;KHSRP	0.499773	0.732731	biological_process
GO:0001756	somitogenesis	2	762	29	13332	0.00262467	0.00217522	1.20663	9839;6939	ZEB2;TCF15	0.499773	0.732731	biological_process
GO:0008542	visual learning	2	762	29	13332	0.00262467	0.00217522	1.20663	8554;11346	PIAS1;SYNPO	0.499773	0.732731	biological_process
GO:0000166	nucleotide binding	3	715	46	12391	0.0041958	0.00371237	1.13022	27297;5001;9557	CRCP;ORC5;CHD1L	0.500229	0.762089	molecular_function
GO:0030665	clathrin-coated vesicle membrane	2	822	30	14857	0.00243309	0.00201925	1.20495	8674;162	VAMP4;AP1B1	0.500301	0.752214	cellular_component
GO:0043123	positive regulation of I-kappaB kinase/NF-kappaB signaling	6	762	99	13332	0.00787402	0.00742574	1.06037	10616;5494;10783;7188;26057;10475	RBCK1;PPM1A;NEK6;TRAF5;ANKRD17;TRIM38	0.501677	0.732731	biological_process
GO:0043025	neuronal cell body	13	822	229	14857	0.0158151	0.0154136	1.02605	9627;8301;4035;22876;143187;66008;1136;80725;9860;9638;25814;23394;306	SNCAIP;PICALM;LRP1;INPP5F;VTI1A;TRAK2;CHRNA3;SRCIN1;LRIG2;FEZ1;ATXN10;ADNP;ANXA3	0.502892	0.753455	cellular_component
GO:0060122	inner ear receptor cell stereocilium organization	1	762	12	13332	0.00131234	0.00090009	1.45801	3280	HES1	0.506657	0.732731	biological_process
GO:0043388	positive regulation of DNA binding	1	762	12	13332	0.00131234	0.00090009	1.45801	3280	HES1	0.506657	0.732731	biological_process
GO:0051693	actin filament capping	1	762	12	13332	0.00131234	0.00090009	1.45801	10677	AVIL	0.506657	0.732731	biological_process
GO:0015986	ATP synthesis coupled proton transport	1	762	12	13332	0.00131234	0.00090009	1.45801	23545	ATP6V0A2	0.506657	0.732731	biological_process
GO:0051604	protein maturation	1	762	12	13332	0.00131234	0.00090009	1.45801	175	AGA	0.506657	0.732731	biological_process
GO:0051149	positive regulation of muscle cell differentiation	1	762	12	13332	0.00131234	0.00090009	1.45801	1000	CDH2	0.506657	0.732731	biological_process
GO:0035278	miRNA mediated inhibition of translation	1	762	12	13332	0.00131234	0.00090009	1.45801	27327	TNRC6A	0.506657	0.732731	biological_process
GO:0048280	vesicle fusion with Golgi apparatus	1	762	12	13332	0.00131234	0.00090009	1.45801	143187	VTI1A	0.506657	0.732731	biological_process
GO:0042573	retinoic acid metabolic process	1	762	12	13332	0.00131234	0.00090009	1.45801	220	ALDH1A3	0.506657	0.732731	biological_process
GO:0007035	vacuolar acidification	1	762	12	13332	0.00131234	0.00090009	1.45801	23545	ATP6V0A2	0.506657	0.732731	biological_process
GO:0002218	activation of innate immune response	1	762	12	13332	0.00131234	0.00090009	1.45801	25942	SIN3A	0.506657	0.732731	biological_process
GO:0051928	positive regulation of calcium ion transport	1	762	12	13332	0.00131234	0.00090009	1.45801	57620	STIM2	0.506657	0.732731	biological_process
GO:0048844	artery morphogenesis	1	762	12	13332	0.00131234	0.00090009	1.45801	3280	HES1	0.506657	0.732731	biological_process
GO:0015074	DNA integration	1	762	12	13332	0.00131234	0.00090009	1.45801	6018	RLF	0.506657	0.732731	biological_process
GO:0010906	regulation of glucose metabolic process	1	762	12	13332	0.00131234	0.00090009	1.45801	114897	C1QTNF1	0.506657	0.732731	biological_process
GO:0014850	response to muscle activity	1	762	12	13332	0.00131234	0.00090009	1.45801	51024	FIS1	0.506657	0.732731	biological_process
GO:0043278	response to morphine	1	762	12	13332	0.00131234	0.00090009	1.45801	5520	PPP2R2A	0.506657	0.732731	biological_process
GO:0035584	calcium-mediated signaling using intracellular calcium source	1	762	12	13332	0.00131234	0.00090009	1.45801	51024	FIS1	0.506657	0.732731	biological_process
GO:0035116	embryonic hindlimb morphogenesis	1	762	12	13332	0.00131234	0.00090009	1.45801	5915	RARB	0.506657	0.732731	biological_process
GO:0010821	regulation of mitochondrion organization	1	762	12	13332	0.00131234	0.00090009	1.45801	51024	FIS1	0.506657	0.732731	biological_process
GO:0045807	positive regulation of endocytosis	1	762	12	13332	0.00131234	0.00090009	1.45801	4035	LRP1	0.506657	0.732731	biological_process
GO:0042157	lipoprotein metabolic process	1	762	12	13332	0.00131234	0.00090009	1.45801	4035	LRP1	0.506657	0.732731	biological_process
GO:1901741	positive regulation of myoblast fusion	1	762	12	13332	0.00131234	0.00090009	1.45801	2323	FLT3LG	0.506657	0.732731	biological_process
GO:0031018	endocrine pancreas development	1	762	12	13332	0.00131234	0.00090009	1.45801	6662	SOX9	0.506657	0.732731	biological_process
GO:0017015	regulation of transforming growth factor beta receptor signaling pathway	1	762	12	13332	0.00131234	0.00090009	1.45801	64750	SMURF2	0.506657	0.732731	biological_process
GO:1904380	endoplasmic reticulum mannose trimming	1	762	12	13332	0.00131234	0.00090009	1.45801	7844	RNF103	0.506657	0.732731	biological_process
GO:0001954	positive regulation of cell-matrix adhesion	1	762	12	13332	0.00131234	0.00090009	1.45801	1435	CSF1	0.506657	0.732731	biological_process
GO:0051642	centrosome localization	1	762	12	13332	0.00131234	0.00090009	1.45801	55726	INTS13	0.506657	0.732731	biological_process
GO:0050690	regulation of defense response to virus by virus	1	762	12	13332	0.00131234	0.00090009	1.45801	162	AP1B1	0.506657	0.732731	biological_process
GO:0048024	regulation of mRNA splicing, via spliceosome	1	762	12	13332	0.00131234	0.00090009	1.45801	6651	SON	0.506657	0.732731	biological_process
GO:0006622	protein targeting to lysosome	1	762	12	13332	0.00131234	0.00090009	1.45801	26985	AP3M1	0.506657	0.732731	biological_process
GO:0009303	rRNA transcription	1	762	12	13332	0.00131234	0.00090009	1.45801	64425	POLR1E	0.506657	0.732731	biological_process
GO:0000380	alternative mRNA splicing, via spliceosome	1	762	12	13332	0.00131234	0.00090009	1.45801	10569	SLU7	0.506657	0.732731	biological_process
GO:0001556	oocyte maturation	1	762	12	13332	0.00131234	0.00090009	1.45801	9985	REC8	0.506657	0.732731	biological_process
GO:0010586	miRNA metabolic process	1	762	12	13332	0.00131234	0.00090009	1.45801	8570	KHSRP	0.506657	0.732731	biological_process
GO:0006939	smooth muscle contraction	1	762	12	13332	0.00131234	0.00090009	1.45801	6525	SMTN	0.506657	0.732731	biological_process
GO:0042572	retinol metabolic process	1	762	12	13332	0.00131234	0.00090009	1.45801	220	ALDH1A3	0.506657	0.732731	biological_process
GO:0032006	regulation of TOR signaling	1	762	12	13332	0.00131234	0.00090009	1.45801	9675	TTI1	0.506657	0.732731	biological_process
GO:0021527	spinal cord association neuron differentiation	1	762	12	13332	0.00131234	0.00090009	1.45801	266727	MDGA1	0.506657	0.732731	biological_process
GO:0010575	positive regulation of vascular endothelial growth factor production	1	762	12	13332	0.00131234	0.00090009	1.45801	55959	SULF2	0.506657	0.732731	biological_process
GO:0043565	sequence-specific DNA binding	18	715	307	12391	0.0251748	0.024776	1.0161	6621;6474;9667;2186;3097;10782;3280;6667;9839;7392;153572;10265;7629;3142;3087;4801;56917;2804	SNAPC4;SHOX2;SAFB2;BPTF;HIVEP2;ZNF274;HES1;SP1;ZEB2;USF2;IRX2;IRX5;ZNF76;HLX;HHEX;NFYB;MEIS3;GOLGB1	0.507297	0.762089	molecular_function
GO:0030496	midbody	7	822	121	14857	0.00851582	0.00814431	1.04562	80817;84062;8826;24137;8502;56155;2669	CEP44;DTNBP1;IQGAP1;KIF4A;PKP4;TEX14;GEM	0.507348	0.757013	cellular_component
GO:0051291	protein heterooligomerization	3	762	47	13332	0.00393701	0.00352535	1.11677	56922;51719;7529	MCCC1;CAB39;YWHAB	0.508267	0.73312	biological_process
GO:0000724	double-strand break repair via homologous recombination	3	762	47	13332	0.00393701	0.00352535	1.11677	22909;9985;79677	FAN1;REC8;SMC6	0.508267	0.73312	biological_process
GO:0008543	fibroblast growth factor receptor signaling pathway	3	762	47	13332	0.00393701	0.00352535	1.11677	22916;8826;23767	NCBP2;IQGAP1;FLRT3	0.508267	0.73312	biological_process
GO:0008301	DNA binding, bending	1	715	12	12391	0.0013986	0.000968445	1.44417	3087	HHEX	0.510096	0.762089	molecular_function
GO:0016805	dipeptidase activity	1	715	12	12391	0.0013986	0.000968445	1.44417	9805	SCRN1	0.510096	0.762089	molecular_function
GO:0010314	phosphatidylinositol-5-phosphate binding	1	715	12	12391	0.0013986	0.000968445	1.44417	54477	PLEKHA5	0.510096	0.762089	molecular_function
GO:0009982	pseudouridine synthase activity	1	715	12	12391	0.0013986	0.000968445	1.44417	113000	RPUSD1	0.510096	0.762089	molecular_function
GO:0042056	chemoattractant activity	1	715	12	12391	0.0013986	0.000968445	1.44417	7422	VEGFA	0.510096	0.762089	molecular_function
GO:0005247	voltage-gated chloride channel activity	1	715	12	12391	0.0013986	0.000968445	1.44417	1181	CLCN2	0.510096	0.762089	molecular_function
GO:0036002	pre-mRNA binding	1	715	12	12391	0.0013986	0.000968445	1.44417	55696	RBM22	0.510096	0.762089	molecular_function
GO:0042809	vitamin D receptor binding	1	715	12	12391	0.0013986	0.000968445	1.44417	9862	MED24	0.510096	0.762089	molecular_function
GO:0050750	low-density lipoprotein particle receptor binding	1	715	12	12391	0.0013986	0.000968445	1.44417	8301	PICALM	0.510096	0.762089	molecular_function
GO:0043236	laminin binding	1	715	12	12391	0.0013986	0.000968445	1.44417	3655	ITGA6	0.510096	0.762089	molecular_function
GO:0005104	fibroblast growth factor receptor binding	1	715	12	12391	0.0013986	0.000968445	1.44417	23767	FLRT3	0.510096	0.762089	molecular_function
GO:0042127	regulation of cell proliferation	6	762	100	13332	0.00787402	0.00750075	1.04976	50515;10741;6662;8554;3087;9891	CHST11;RBBP9;SOX9;PIAS1;HHEX;NUAK1	0.511582	0.737254	biological_process
GO:0031514	motile cilium	4	822	67	14857	0.00486618	0.00450966	1.07906	4867;23002;51626;200894	NPHP1;DAAM1;DYNC2LI1;ARL13B	0.511807	0.757013	cellular_component
GO:0031410	cytoplasmic vesicle	10	822	176	14857	0.0121655	0.0118463	1.02694	408;154810;8777;25851;253190;79893;9583;667;9712;85409	ARRB1;AMOTL1;MPDZ;TECPR1;SERHL2;GGNBP2;ENTPD4;DST;USP6NL;NKD2	0.512073	0.757013	cellular_component
GO:0042277	peptide binding	3	715	47	12391	0.0041958	0.00379308	1.10617	5125;23394;5229	PCSK5;ADNP;PGGT1B	0.514807	0.764549	molecular_function
GO:0004860	protein kinase inhibitor activity	3	715	47	12391	0.0041958	0.00379308	1.10617	23767;54920;57689	FLRT3;DUS2;LRRC4C	0.514807	0.764549	molecular_function
GO:0016592	mediator complex	2	822	31	14857	0.00243309	0.00208656	1.16608	9862;55090	MED24;MED9	0.517948	0.757013	cellular_component
GO:0032481	positive regulation of type I interferon production	2	762	30	13332	0.00262467	0.00225023	1.1664	55718;27297	POLR3E;CRCP	0.518028	0.741331	biological_process
GO:0009612	response to mechanical stimulus	2	762	30	13332	0.00262467	0.00225023	1.1664	5601;50964	MAPK9;SOST	0.518028	0.741331	biological_process
GO:0016070	RNA metabolic process	2	762	30	13332	0.00262467	0.00225023	1.1664	22916;57062	NCBP2;DDX24	0.518028	0.741331	biological_process
GO:0006869	lipid transport	2	762	30	13332	0.00262467	0.00225023	1.1664	114880;23762	OSBPL6;OSBP2	0.518028	0.741331	biological_process
GO:0043406	positive regulation of MAP kinase activity	2	762	30	13332	0.00262467	0.00225023	1.1664	8826;7422	IQGAP1;VEGFA	0.518028	0.741331	biological_process
GO:0042149	cellular response to glucose starvation	2	762	30	13332	0.00262467	0.00225023	1.1664	23378;26608	RRP8;TBL2	0.518028	0.741331	biological_process
GO:0045600	positive regulation of fat cell differentiation	2	762	30	13332	0.00262467	0.00225023	1.1664	94056;55252	SYAP1;ASXL2	0.518028	0.741331	biological_process
GO:0007611	learning or memory	2	762	30	13332	0.00262467	0.00225023	1.1664	8301;5803	PICALM;PTPRZ1	0.518028	0.741331	biological_process
GO:0097440	apical dendrite	1	822	13	14857	0.00121655	0.000875008	1.39032	23762	OSBP2	0.522995	0.757013	cellular_component
GO:0031672	A band	1	822	13	14857	0.00121655	0.000875008	1.39032	8850	KAT2B	0.522995	0.757013	cellular_component
GO:0044306	neuron projection terminus	1	822	13	14857	0.00121655	0.000875008	1.39032	143187	VTI1A	0.522995	0.757013	cellular_component
GO:0016327	apicolateral plasma membrane	1	822	13	14857	0.00121655	0.000875008	1.39032	8777	MPDZ	0.522995	0.757013	cellular_component
GO:0005779	integral component of peroxisomal membrane	1	822	13	14857	0.00121655	0.000875008	1.39032	51024	FIS1	0.522995	0.757013	cellular_component
GO:0043186	P granule	1	822	13	14857	0.00121655	0.000875008	1.39032	113802	HENMT1	0.522995	0.757013	cellular_component
GO:0043065	positive regulation of apoptotic process	10	762	173	13332	0.0131234	0.0129763	1.01133	56259;5915;50649;5601;23567;220;54556;3202;3655;9459	CTNNBL1;RARB;ARHGEF4;MAPK9;ZNF346;ALDH1A3;ING3;HOXA5;ITGA6;ARHGEF6	0.531996	0.741575	biological_process
GO:0003779	actin binding	13	715	224	12391	0.0181818	0.0180776	1.00576	10093;667;23499;11346;830;23002;11275;10788;6645;6525;10092;10677;129446	ARPC4;DST;MACF1;SYNPO;CAPZA2;DAAM1;KLHL2;IQGAP2;SNTB2;SMTN;ARPC5;AVIL;XIRP2	0.532638	0.776468	molecular_function
GO:0006796	phosphate-containing compound metabolic process	1	762	13	13332	0.00131234	0.000975098	1.34585	5464	PPA1	0.534879	0.741575	biological_process
GO:0030970	retrograde protein transport, ER to cytosol	1	762	13	13332	0.00131234	0.000975098	1.34585	23197	FAF2	0.534879	0.741575	biological_process
GO:0050771	negative regulation of axonogenesis	1	762	13	13332	0.00131234	0.000975098	1.34585	66008	TRAK2	0.534879	0.741575	biological_process
GO:0050767	regulation of neurogenesis	1	762	13	13332	0.00131234	0.000975098	1.34585	85440	DOCK7	0.534879	0.741575	biological_process
GO:0010880	regulation of release of sequestered calcium ion into cytosol by sarcoplasmic reticulum	1	762	13	13332	0.00131234	0.000975098	1.34585	9472	AKAP6	0.534879	0.741575	biological_process
GO:0006379	mRNA cleavage	1	762	13	13332	0.00131234	0.000975098	1.34585	2081	ERN1	0.534879	0.741575	biological_process
GO:0000470	maturation of LSU-rRNA	1	762	13	13332	0.00131234	0.000975098	1.34585	84549	MAK16	0.534879	0.741575	biological_process
GO:0007043	cell-cell junction assembly	1	762	13	13332	0.00131234	0.000975098	1.34585	8502	PKP4	0.534879	0.741575	biological_process
GO:0045737	positive regulation of cyclin-dependent protein serine/threonine kinase activity	1	762	13	13332	0.00131234	0.000975098	1.34585	92002	CCNQ	0.534879	0.741575	biological_process
GO:0090398	cellular senescence	1	762	13	13332	0.00131234	0.000975098	1.34585	79677	SMC6	0.534879	0.741575	biological_process
GO:0042327	positive regulation of phosphorylation	1	762	13	13332	0.00131234	0.000975098	1.34585	3655	ITGA6	0.534879	0.741575	biological_process
GO:0090190	positive regulation of branching involved in ureteric bud morphogenesis	1	762	13	13332	0.00131234	0.000975098	1.34585	6662	SOX9	0.534879	0.741575	biological_process
GO:0016254	preassembly of GPI anchor in ER membrane	1	762	13	13332	0.00131234	0.000975098	1.34585	9488	PIGB	0.534879	0.741575	biological_process
GO:0006259	DNA metabolic process	1	762	13	13332	0.00131234	0.000975098	1.34585	79033	ERI3	0.534879	0.741575	biological_process
GO:0031069	hair follicle morphogenesis	1	762	13	13332	0.00131234	0.000975098	1.34585	92344	GORAB	0.534879	0.741575	biological_process
GO:0045453	bone resorption	1	762	13	13332	0.00131234	0.000975098	1.34585	5745	PTH1R	0.534879	0.741575	biological_process
GO:0007212	dopamine receptor signaling pathway	1	762	13	13332	0.00131234	0.000975098	1.34585	112	ADCY6	0.534879	0.741575	biological_process
GO:0070371	ERK1 and ERK2 cascade	1	762	13	13332	0.00131234	0.000975098	1.34585	6662	SOX9	0.534879	0.741575	biological_process
GO:2000379	positive regulation of reactive oxygen species metabolic process	1	762	13	13332	0.00131234	0.000975098	1.34585	79400	NOX5	0.534879	0.741575	biological_process
GO:0010596	negative regulation of endothelial cell migration	1	762	13	13332	0.00131234	0.000975098	1.34585	5797	PTPRM	0.534879	0.741575	biological_process
GO:0051568	histone H3-K4 methylation	1	762	13	13332	0.00131234	0.000975098	1.34585	9757	KMT2B	0.534879	0.741575	biological_process
GO:0001502	cartilage condensation	1	762	13	13332	0.00131234	0.000975098	1.34585	6662	SOX9	0.534879	0.741575	biological_process
GO:0051560	mitochondrial calcium ion homeostasis	1	762	13	13332	0.00131234	0.000975098	1.34585	10939	AFG3L2	0.534879	0.741575	biological_process
GO:0045664	regulation of neuron differentiation	1	762	13	13332	0.00131234	0.000975098	1.34585	55755	CDK5RAP2	0.534879	0.741575	biological_process
GO:0080182	histone H3-K4 trimethylation	1	762	13	13332	0.00131234	0.000975098	1.34585	9757	KMT2B	0.534879	0.741575	biological_process
GO:0000077	DNA damage checkpoint	1	762	13	13332	0.00131234	0.000975098	1.34585	80254	CEP63	0.534879	0.741575	biological_process
GO:0046039	GTP metabolic process	1	762	13	13332	0.00131234	0.000975098	1.34585	79631	EFL1	0.534879	0.741575	biological_process
GO:0007141	male meiosis I	1	762	13	13332	0.00131234	0.000975098	1.34585	9985	REC8	0.534879	0.741575	biological_process
GO:0098719	sodium ion import across plasma membrane	1	762	13	13332	0.00131234	0.000975098	1.34585	285195	SLC9A9	0.534879	0.741575	biological_process
GO:0030518	intracellular steroid hormone receptor signaling pathway	1	762	13	13332	0.00131234	0.000975098	1.34585	9862	MED24	0.534879	0.741575	biological_process
GO:0031954	positive regulation of protein autophosphorylation	1	762	13	13332	0.00131234	0.000975098	1.34585	7422	VEGFA	0.534879	0.741575	biological_process
GO:0035108	limb morphogenesis	1	762	13	13332	0.00131234	0.000975098	1.34585	5125	PCSK5	0.534879	0.741575	biological_process
GO:0034383	low-density lipoprotein particle clearance	1	762	13	13332	0.00131234	0.000975098	1.34585	4864	NPC1	0.534879	0.741575	biological_process
GO:0045184	establishment of protein localization	2	762	31	13332	0.00262467	0.00232523	1.12878	90102;79955	PHLDB2;PDZD7	0.535833	0.741575	biological_process
GO:0010507	negative regulation of autophagy	2	762	31	13332	0.00262467	0.00232523	1.12878	55613;8925	MTMR8;HERC1	0.535833	0.741575	biological_process
GO:0051216	cartilage development	2	762	31	13332	0.00262467	0.00232523	1.12878	6662;55959	SOX9;SULF2	0.535833	0.741575	biological_process
GO:0030900	forebrain development	2	762	31	13332	0.00262467	0.00232523	1.12878	5101;29072	PCDH9;SETD2	0.535833	0.741575	biological_process
GO:0046426	negative regulation of JAK-STAT cascade	2	762	31	13332	0.00262467	0.00232523	1.12878	23767;57689	FLRT3;LRRC4C	0.535833	0.741575	biological_process
GO:0018107	peptidyl-threonine phosphorylation	3	762	49	13332	0.00393701	0.00367537	1.07119	1195;65125;27347	CLK1;WNK1;STK39	0.536655	0.742087	biological_process
GO:0005085	guanyl-nucleotide exchange factor activity	5	715	84	12391	0.00699301	0.00677911	1.03155	81704;50649;85440;5877;9459	DOCK8;ARHGEF4;DOCK7;RABIF;ARHGEF6	0.53733	0.776468	molecular_function
GO:0004714	transmembrane receptor protein tyrosine kinase activity	1	715	13	12391	0.0013986	0.00104915	1.33308	4921	DDR2	0.538392	0.776468	molecular_function
GO:0008157	protein phosphatase 1 binding	1	715	13	12391	0.0013986	0.00104915	1.33308	11215	AKAP11	0.538392	0.776468	molecular_function
GO:0004467	long-chain fatty acid-CoA ligase activity	1	715	13	12391	0.0013986	0.00104915	1.33308	51703	ACSL5	0.538392	0.776468	molecular_function
GO:0044389	ubiquitin-like protein ligase binding	1	715	13	12391	0.0013986	0.00104915	1.33308	9325	TRIP4	0.538392	0.776468	molecular_function
GO:0008253	5'-nucleotidase activity	1	715	13	12391	0.0013986	0.00104915	1.33308	64943	NT5DC2	0.538392	0.776468	molecular_function
GO:0005496	steroid binding	1	715	13	12391	0.0013986	0.00104915	1.33308	10424	PGRMC2	0.538392	0.776468	molecular_function
GO:0015385	sodium:proton antiporter activity	1	715	13	12391	0.0013986	0.00104915	1.33308	285195	SLC9A9	0.538392	0.776468	molecular_function
GO:0016706	oxidoreductase activity, acting on paired donors, with incorporation or reduction of molecular oxygen, 2-oxoglutarate as one donor, and incorporation of one atom each of oxygen into both donors	1	715	13	12391	0.0013986	0.00104915	1.33308	79697	RIOX1	0.538392	0.776468	molecular_function
GO:0005109	frizzled binding	2	715	31	12391	0.0027972	0.00250182	1.11807	84870;7484	RSPO3;WNT9B	0.541118	0.778149	molecular_function
GO:0016579	protein deubiquitination	11	762	192	13332	0.0144357	0.0144014	1.00238	84196;5689;23172;8239;4798;64750;23032;55230;8850;55252;79913	USP48;PSMB1;ABRAXAS2;USP9X;NFRKB;SMURF2;USP33;USP40;KAT2B;ASXL2;ACTR5	0.541255	0.747816	biological_process
GO:0016740	transferase activity	4	715	67	12391	0.00559441	0.00540715	1.03463	10475;51136;81786;7726	TRIM38;RNFT1;TRIM7;TRIM26	0.545603	0.778904	molecular_function
GO:0005765	lysosomal membrane	13	822	236	14857	0.0158151	0.0158848	0.995613	8417;23250;80700;25851;529;4035;23317;6396;23545;162;27072;4864;26985	STX7;ATP11A;UBXN6;TECPR1;ATP6V1E1;LRP1;DNAJC13;SEC13;ATP6V0A2;AP1B1;VPS41;NPC1;AP3M1	0.547391	0.783031	cellular_component
GO:0042393	histone binding	5	715	85	12391	0.00699301	0.00685982	1.01942	6595;56254;9031;55689;23774	SMARCA2;RNF20;BAZ1B;YEATS2;BRD1	0.547996	0.778904	molecular_function
GO:0070382	exocytic vesicle	1	822	14	14857	0.00121655	0.000942317	1.29101	85409	NKD2	0.549409	0.783031	cellular_component
GO:0016234	inclusion body	1	822	14	14857	0.00121655	0.000942317	1.29101	3300	DNAJB2	0.549409	0.783031	cellular_component
GO:0000795	synaptonemal complex	1	822	14	14857	0.00121655	0.000942317	1.29101	10388	SYCP2	0.549409	0.783031	cellular_component
GO:0007204	positive regulation of cytosolic calcium ion concentration	4	762	68	13332	0.00524934	0.00510051	1.02918	5745;10518;114897;51024	PTH1R;CIB2;C1QTNF1;FIS1	0.549753	0.749872	biological_process
GO:0060071	Wnt signaling pathway, planar cell polarity pathway	4	762	68	13332	0.00524934	0.00510051	1.02918	64750;23002;5689;7484	SMURF2;DAAM1;PSMB1;WNT9B	0.549753	0.749872	biological_process
GO:0007224	smoothened signaling pathway	3	762	50	13332	0.00393701	0.00375038	1.04976	3280;79809;200894	HES1;TTC21B;ARL13B	0.550495	0.749872	biological_process
GO:0005783	endoplasmic reticulum	39	822	712	14857	0.0474453	0.0479235	0.99002	165324;2901;51024;10613;283999;11196;6782;4925;160335;26608;53349;64342;51703;7844;54920;79400;7108;3895;55959;8614;175;10525;51061;118424;23197;2081;9933;57620;27067;79772;51283;23037;23250;23200;256691;7555;57003;4864;201595	UBXN2A;GRIK5;FIS1;ERLIN1;TMEM235;SEC23IP;HSPA13;NUCB2;TMTC2;TBL2;ZFYVE1;HS1BP3;ACSL5;RNF103;DUS2;NOX5;TM7SF2;KTN1;SULF2;STC2;AGA;HYOU1;TXNDC11;UBE2J2;FAF2;ERN1;PUM3;STIM2;STAU2;MCTP1;BFAR;PDZD2;ATP11A;ATP11B;MAMDC2;CNBP;CCDC47;NPC1;STT3B	0.550872	0.783031	cellular_component
GO:0030173	integral component of Golgi membrane	2	822	33	14857	0.00243309	0.00222118	1.09541	51000;9583	SLC35B3;ENTPD4	0.551973	0.783031	cellular_component
GO:0097190	apoptotic signaling pathway	2	762	32	13332	0.00262467	0.00240024	1.0935	11083;8742	DIDO1;TNFSF12	0.55318	0.749872	biological_process
GO:0035914	skeletal muscle cell differentiation	2	762	32	13332	0.00262467	0.00240024	1.0935	283149;9318	BCL9L;COPS2	0.55318	0.749872	biological_process
GO:0050885	neuromuscular process controlling balance	2	762	32	13332	0.00262467	0.00240024	1.0935	220;8925	ALDH1A3;HERC1	0.55318	0.749872	biological_process
GO:0006909	phagocytosis	2	762	32	13332	0.00262467	0.00240024	1.0935	306;4035	ANXA3;LRP1	0.55318	0.749872	biological_process
GO:0071560	cellular response to transforming growth factor beta stimulus	2	762	32	13332	0.00262467	0.00240024	1.0935	6662;5494	SOX9;PPM1A	0.55318	0.749872	biological_process
GO:0032543	mitochondrial translation	2	762	32	13332	0.00262467	0.00240024	1.0935	23395;84273	LARS2;NOA1	0.55318	0.749872	biological_process
GO:0032355	response to estradiol	2	762	32	13332	0.00262467	0.00240024	1.0935	6812;1788	STXBP1;DNMT3A	0.55318	0.749872	biological_process
GO:0060548	negative regulation of cell death	2	762	32	13332	0.00262467	0.00240024	1.0935	4864;54920	NPC1;DUS2	0.55318	0.749872	biological_process
GO:0006915	apoptotic process	19	762	336	13332	0.0249344	0.0252025	0.989361	10081;6425;26586;10884;30011;9748;84273;79400;10371;56259;79886;10783;7188;8742;90525;9135;51283;9984;9459	PDCD7;SFRP5;CKAP2;MRPS30;SH3KBP1;SLK;NOA1;NOX5;SEMA3A;CTNNBL1;CAAP1;NEK6;TRAF5;TNFSF12;SHF;RABEP1;BFAR;THOC1;ARHGEF6	0.553599	0.749872	biological_process
GO:0016301	kinase activity	3	715	50	12391	0.0041958	0.00403519	1.0398	23683;4750;27347	PRKD3;NEK1;STK39	0.55712	0.778904	molecular_function
GO:0007275	multicellular organism development	22	762	390	13332	0.0288714	0.0292529	0.986957	26065;57645;54870;10447;6425;128553;23181;54971;7596;57758;54993;51663;22994;81621;9569;9202;3097;54535;7469;7484;3142;421	LSM14A;POGK;QRICH1;FAM3C;SFRP5;TSHZ2;DIP2A;BANP;ZNF45;SCUBE2;ZSCAN2;ZFR;CEP131;KAZALD1;GTF2IRD1;ZMYM4;HIVEP2;CCHCR1;NELFA;WNT9B;HLX;ARVCF	0.557585	0.749872	biological_process
GO:0008138	protein tyrosine/serine/threonine phosphatase activity	2	715	32	12391	0.0027972	0.00258252	1.08313	11156;1852	PTP4A3;DUSP9	0.558496	0.778904	molecular_function
GO:0048568	embryonic organ development	1	762	14	13332	0.00131234	0.00105011	1.24972	5930	RBBP6	0.56149	0.749872	biological_process
GO:0034614	cellular response to reactive oxygen species	1	762	14	13332	0.00131234	0.00105011	1.24972	5601	MAPK9	0.56149	0.749872	biological_process
GO:0048565	digestive tract development	1	762	14	13332	0.00131234	0.00105011	1.24972	3655	ITGA6	0.56149	0.749872	biological_process
GO:0035567	non-canonical Wnt signaling pathway	1	762	14	13332	0.00131234	0.00105011	1.24972	6425	SFRP5	0.56149	0.749872	biological_process
GO:0010803	regulation of tumor necrosis factor-mediated signaling pathway	1	762	14	13332	0.00131234	0.00105011	1.24972	10616	RBCK1	0.56149	0.749872	biological_process
GO:0006744	ubiquinone biosynthetic process	1	762	14	13332	0.00131234	0.00105011	1.24972	93058	COQ10A	0.56149	0.749872	biological_process
GO:0030217	T cell differentiation	1	762	14	13332	0.00131234	0.00105011	1.24972	23598	PATZ1	0.56149	0.749872	biological_process
GO:0016310	phosphorylation	1	762	14	13332	0.00131234	0.00105011	1.24972	3985	LIMK2	0.56149	0.749872	biological_process
GO:0030316	osteoclast differentiation	1	762	14	13332	0.00131234	0.00105011	1.24972	1435	CSF1	0.56149	0.749872	biological_process
GO:0060292	long term synaptic depression	1	762	14	13332	0.00131234	0.00105011	1.24972	6812	STXBP1	0.56149	0.749872	biological_process
GO:1900087	positive regulation of G1/S transition of mitotic cell cycle	1	762	14	13332	0.00131234	0.00105011	1.24972	26057	ANKRD17	0.56149	0.749872	biological_process
GO:0034199	activation of protein kinase A activity	1	762	14	13332	0.00131234	0.00105011	1.24972	112	ADCY6	0.56149	0.749872	biological_process
GO:0001676	long-chain fatty acid metabolic process	1	762	14	13332	0.00131234	0.00105011	1.24972	51703	ACSL5	0.56149	0.749872	biological_process
GO:0051085	chaperone cofactor-dependent protein refolding	1	762	14	13332	0.00131234	0.00105011	1.24972	27433	TOR2A	0.56149	0.749872	biological_process
GO:0001824	blastocyst development	1	762	14	13332	0.00131234	0.00105011	1.24972	9421	HAND1	0.56149	0.749872	biological_process
GO:0030500	regulation of bone mineralization	1	762	14	13332	0.00131234	0.00105011	1.24972	4921	DDR2	0.56149	0.749872	biological_process
GO:2000145	regulation of cell motility	1	762	14	13332	0.00131234	0.00105011	1.24972	22876	INPP5F	0.56149	0.749872	biological_process
GO:2001244	positive regulation of intrinsic apoptotic signaling pathway	1	762	14	13332	0.00131234	0.00105011	1.24972	51024	FIS1	0.56149	0.749872	biological_process
GO:0050770	regulation of axonogenesis	1	762	14	13332	0.00131234	0.00105011	1.24972	57689	LRRC4C	0.56149	0.749872	biological_process
GO:0048593	camera-type eye morphogenesis	1	762	14	13332	0.00131234	0.00105011	1.24972	55714	TENM3	0.56149	0.749872	biological_process
GO:0090200	positive regulation of release of cytochrome c from mitochondria	1	762	14	13332	0.00131234	0.00105011	1.24972	10105	PPIF	0.56149	0.749872	biological_process
GO:0033539	fatty acid beta-oxidation using acyl-CoA dehydrogenase	1	762	14	13332	0.00131234	0.00105011	1.24972	2110	ETFDH	0.56149	0.749872	biological_process
GO:0042274	ribosomal small subunit biogenesis	1	762	14	13332	0.00131234	0.00105011	1.24972	83732	RIOK1	0.56149	0.749872	biological_process
GO:0006337	nucleosome disassembly	1	762	14	13332	0.00131234	0.00105011	1.24972	6599	SMARCC1	0.56149	0.749872	biological_process
GO:2001243	negative regulation of intrinsic apoptotic signaling pathway	1	762	14	13332	0.00131234	0.00105011	1.24972	10105	PPIF	0.56149	0.749872	biological_process
GO:0032502	developmental process	1	762	14	13332	0.00131234	0.00105011	1.24972	5520	PPP2R2A	0.56149	0.749872	biological_process
GO:0050873	brown fat cell differentiation	1	762	14	13332	0.00131234	0.00105011	1.24972	3655	ITGA6	0.56149	0.749872	biological_process
GO:0007093	mitotic cell cycle checkpoint	1	762	14	13332	0.00131234	0.00105011	1.24972	8379	MAD1L1	0.56149	0.749872	biological_process
GO:0008286	insulin receptor signaling pathway	3	762	51	13332	0.00393701	0.00382538	1.02918	23545;529;6599	ATP6V0A2;ATP6V1E1;SMARCC1	0.564087	0.751505	biological_process
GO:0051321	meiotic cell cycle	3	762	51	13332	0.00393701	0.00382538	1.02918	27229;9985;114791	TUBGCP4;REC8;TUBGCP5	0.564087	0.751505	biological_process
GO:0008584	male gonad development	3	762	51	13332	0.00393701	0.00382538	1.02918	6662;23598;114792	SOX9;PATZ1;KLHL32	0.564087	0.751505	biological_process
GO:0005212	structural constituent of eye lens	1	715	14	12391	0.0013986	0.00112985	1.23786	631	BFSP1	0.565057	0.778904	molecular_function
GO:0003746	translation elongation factor activity	1	715	14	12391	0.0013986	0.00112985	1.23786	79631	EFL1	0.565057	0.778904	molecular_function
GO:0097602	cullin family protein binding	1	715	14	12391	0.0013986	0.00112985	1.23786	84259	DCUN1D5	0.565057	0.778904	molecular_function
GO:0045504	dynein heavy chain binding	1	715	14	12391	0.0013986	0.00112985	1.23786	51626	DYNC2LI1	0.565057	0.778904	molecular_function
GO:0008574	ATP-dependent microtubule motor activity, plus-end-directed	1	715	14	12391	0.0013986	0.00112985	1.23786	24137	KIF4A	0.565057	0.778904	molecular_function
GO:0008198	ferrous iron binding	1	715	14	12391	0.0013986	0.00112985	1.23786	79068	FTO	0.565057	0.778904	molecular_function
GO:0004198	calcium-dependent cysteine-type endopeptidase activity	1	715	14	12391	0.0013986	0.00112985	1.23786	726	CAPN5	0.565057	0.778904	molecular_function
GO:0051393	alpha-actinin binding	1	715	14	12391	0.0013986	0.00112985	1.23786	129446	XIRP2	0.565057	0.778904	molecular_function
GO:0034237	protein kinase A regulatory subunit binding	1	715	14	12391	0.0013986	0.00112985	1.23786	9472	AKAP6	0.565057	0.778904	molecular_function
GO:0016779	nucleotidyltransferase activity	1	715	14	12391	0.0013986	0.00112985	1.23786	27304	MOCS3	0.565057	0.778904	molecular_function
GO:0001191	transcriptional repressor activity, RNA polymerase II transcription factor binding	1	715	14	12391	0.0013986	0.00112985	1.23786	23013	SPEN	0.565057	0.778904	molecular_function
GO:0003151	outflow tract morphogenesis	2	762	33	13332	0.00262467	0.00247525	1.06037	3280;25836	HES1;NIPBL	0.570064	0.756396	biological_process
GO:1905515	non-motile cilium assembly	2	762	33	13332	0.00262467	0.00247525	1.06037	92344;200894	GORAB;ARL13B	0.570064	0.756396	biological_process
GO:0006418	tRNA aminoacylation for protein translation	2	762	33	13332	0.00262467	0.00247525	1.06037	5464;23395	PPA1;LARS2	0.570064	0.756396	biological_process
GO:0006879	cellular iron ion homeostasis	2	762	33	13332	0.00262467	0.00247525	1.06037	55832;23545	CAND1;ATP6V0A2	0.570064	0.756396	biological_process
GO:0016485	protein processing	2	762	33	13332	0.00262467	0.00247525	1.06037	5125;10939	PCSK5;AFG3L2	0.570064	0.756396	biological_process
GO:0001077	transcriptional activator activity, RNA polymerase II proximal promoter sequence-specific DNA binding	10	715	177	12391	0.013986	0.0142846	0.9791	6667;6662;23036;7545;3202;23598;2551;51621;56917;6939	SP1;SOX9;ZNF292;ZIC1;HOXA5;PATZ1;GABPA;KLF13;MEIS3;TCF15	0.573953	0.788987	molecular_function
GO:0008180	COP9 signalosome	1	822	15	14857	0.00121655	0.00100963	1.20495	9318	COPS2	0.574363	0.796276	cellular_component
GO:0097060	synaptic membrane	1	822	15	14857	0.00121655	0.00100963	1.20495	23767	FLRT3	0.574363	0.796276	cellular_component
GO:0034719	SMN-Sm protein complex	1	822	15	14857	0.00121655	0.00100963	1.20495	25929	GEMIN5	0.574363	0.796276	cellular_component
GO:0000159	protein phosphatase type 2A complex	1	822	15	14857	0.00121655	0.00100963	1.20495	5520	PPP2R2A	0.574363	0.796276	cellular_component
GO:0031674	I band	1	822	15	14857	0.00121655	0.00100963	1.20495	8850	KAT2B	0.574363	0.796276	cellular_component
GO:0034704	calcium channel complex	1	822	15	14857	0.00121655	0.00100963	1.20495	9472	AKAP6	0.574363	0.796276	cellular_component
GO:0034045	phagophore assembly site membrane	1	822	15	14857	0.00121655	0.00100963	1.20495	56270	WDR45B	0.574363	0.796276	cellular_component
GO:0016477	cell migration	7	762	125	13332	0.00918635	0.00937594	0.97978	1000;55616;30011;23032;3202;3280;10092	CDH2;ASAP3;SH3KBP1;USP33;HOXA5;HES1;ARPC5	0.577284	0.758667	biological_process
GO:0051015	actin filament binding	7	715	124	12391	0.00979021	0.0100073	0.97831	4643;23499;4626;4622;10788;7739;10677	MYO1E;MACF1;MYH8;MYH4;IQGAP2;ZNF185;AVIL	0.578992	0.79167	molecular_function
GO:0016491	oxidoreductase activity	4	715	70	12391	0.00559441	0.00564926	0.99029	81577;2110;25974;55068	GFOD2;ETFDH;MMACHC;ENOX1	0.580698	0.79167	molecular_function
GO:0031594	neuromuscular junction	2	822	35	14857	0.00243309	0.00235579	1.03281	10518;9325	CIB2;TRIP4	0.584266	0.807384	cellular_component
GO:0019722	calcium-mediated signaling	2	762	34	13332	0.00262467	0.00255026	1.02918	79772;11123	MCTP1;RCAN3	0.586481	0.758667	biological_process
GO:0042060	wound healing	2	762	34	13332	0.00262467	0.00255026	1.02918	131566;23499	DCBLD2;MACF1	0.586481	0.758667	biological_process
GO:0008203	cholesterol metabolic process	2	762	34	13332	0.00262467	0.00255026	1.02918	4864;10613	NPC1;ERLIN1	0.586481	0.758667	biological_process
GO:0051402	neuron apoptotic process	1	762	15	13332	0.00131234	0.00112511	1.1664	8883	NAE1	0.586579	0.758667	biological_process
GO:0002040	sprouting angiogenesis	1	762	15	13332	0.00131234	0.00112511	1.1664	84870	RSPO3	0.586579	0.758667	biological_process
GO:2000114	regulation of establishment of cell polarity	1	762	15	13332	0.00131234	0.00112511	1.1664	23189	KANK1	0.586579	0.758667	biological_process
GO:0006123	mitochondrial electron transport, cytochrome c to oxygen	1	762	15	13332	0.00131234	0.00112511	1.1664	246269	AFG1L	0.586579	0.758667	biological_process
GO:0001937	negative regulation of endothelial cell proliferation	1	762	15	13332	0.00131234	0.00112511	1.1664	5797	PTPRM	0.586579	0.758667	biological_process
GO:0007595	lactation	1	762	15	13332	0.00131234	0.00112511	1.1664	7392	USF2	0.586579	0.758667	biological_process
GO:0031290	retinal ganglion cell axon guidance	1	762	15	13332	0.00131234	0.00112511	1.1664	5797	PTPRM	0.586579	0.758667	biological_process
GO:0001508	action potential	1	762	15	13332	0.00131234	0.00112511	1.1664	9472	AKAP6	0.586579	0.758667	biological_process
GO:0033137	negative regulation of peptidyl-serine phosphorylation	1	762	15	13332	0.00131234	0.00112511	1.1664	22876	INPP5F	0.586579	0.758667	biological_process
GO:0006376	mRNA splice site selection	1	762	15	13332	0.00131234	0.00112511	1.1664	6430	SRSF5	0.586579	0.758667	biological_process
GO:0001974	blood vessel remodeling	1	762	15	13332	0.00131234	0.00112511	1.1664	84870	RSPO3	0.586579	0.758667	biological_process
GO:0006096	glycolytic process	1	762	15	13332	0.00131234	0.00112511	1.1664	55526	DHTKD1	0.586579	0.758667	biological_process
GO:0035025	positive regulation of Rho protein signal transduction	1	762	15	13332	0.00131234	0.00112511	1.1664	10161	LPAR6	0.586579	0.758667	biological_process
GO:0045921	positive regulation of exocytosis	1	762	15	13332	0.00131234	0.00112511	1.1664	6812	STXBP1	0.586579	0.758667	biological_process
GO:0043552	positive regulation of phosphatidylinositol 3-kinase activity	1	762	15	13332	0.00131234	0.00112511	1.1664	55626	AMBRA1	0.586579	0.758667	biological_process
GO:0002028	regulation of sodium ion transport	1	762	15	13332	0.00131234	0.00112511	1.1664	65125	WNK1	0.586579	0.758667	biological_process
GO:0030163	protein catabolic process	1	762	15	13332	0.00131234	0.00112511	1.1664	90678	LRSAM1	0.586579	0.758667	biological_process
GO:0045931	positive regulation of mitotic cell cycle	1	762	15	13332	0.00131234	0.00112511	1.1664	26073	POLDIP2	0.586579	0.758667	biological_process
GO:0032438	melanosome organization	1	762	15	13332	0.00131234	0.00112511	1.1664	84062	DTNBP1	0.586579	0.758667	biological_process
GO:0035249	synaptic transmission, glutamatergic	1	762	15	13332	0.00131234	0.00112511	1.1664	2901	GRIK5	0.586579	0.758667	biological_process
GO:0048741	skeletal muscle fiber development	1	762	15	13332	0.00131234	0.00112511	1.1664	55909	BIN3	0.586579	0.758667	biological_process
GO:0035307	positive regulation of protein dephosphorylation	1	762	15	13332	0.00131234	0.00112511	1.1664	8189	SYMPK	0.586579	0.758667	biological_process
GO:0034587	piRNA metabolic process	1	762	15	13332	0.00131234	0.00112511	1.1664	113802	HENMT1	0.586579	0.758667	biological_process
GO:0048663	neuron fate commitment	1	762	15	13332	0.00131234	0.00112511	1.1664	25925	ZNF521	0.586579	0.758667	biological_process
GO:0042542	response to hydrogen peroxide	1	762	15	13332	0.00131234	0.00112511	1.1664	3840	KPNA4	0.586579	0.758667	biological_process
GO:0030705	cytoskeleton-dependent intracellular transport	1	762	15	13332	0.00131234	0.00112511	1.1664	84376	HOOK3	0.586579	0.758667	biological_process
GO:0006892	post-Golgi vesicle-mediated transport	1	762	15	13332	0.00131234	0.00112511	1.1664	5877	RABIF	0.586579	0.758667	biological_process
GO:0030111	regulation of Wnt signaling pathway	1	762	15	13332	0.00131234	0.00112511	1.1664	84870	RSPO3	0.586579	0.758667	biological_process
GO:0031418	L-ascorbic acid binding	1	715	15	12391	0.0013986	0.00121056	1.15534	79676	OGFOD2	0.590183	0.79167	molecular_function
GO:0070064	proline-rich region binding	1	715	15	12391	0.0013986	0.00121056	1.15534	64762	GAREM1	0.590183	0.79167	molecular_function
GO:0050840	extracellular matrix binding	1	715	15	12391	0.0013986	0.00121056	1.15534	64093	SMOC1	0.590183	0.79167	molecular_function
GO:0008569	ATP-dependent microtubule motor activity, minus-end-directed	1	715	15	12391	0.0013986	0.00121056	1.15534	3801	KIFC3	0.590183	0.79167	molecular_function
GO:0000030	mannosyltransferase activity	1	715	15	12391	0.0013986	0.00121056	1.15534	9488	PIGB	0.590183	0.79167	molecular_function
GO:0001968	fibronectin binding	1	715	15	12391	0.0013986	0.00121056	1.15534	7422	VEGFA	0.590183	0.79167	molecular_function
GO:0022848	acetylcholine-gated cation-selective channel activity	1	715	15	12391	0.0013986	0.00121056	1.15534	1136	CHRNA3	0.590183	0.79167	molecular_function
GO:0001822	kidney development	3	762	53	13332	0.00393701	0.0039754	0.990343	5125;55959;26146	PCSK5;SULF2;TRAF3IP1	0.590504	0.763142	biological_process
GO:0032947	protein complex scaffold activity	2	715	34	12391	0.0027972	0.00274393	1.01942	23328;9472	SASH1;AKAP6	0.591825	0.791744	molecular_function
GO:0043524	negative regulation of neuron apoptotic process	4	762	72	13332	0.00524934	0.00540054	0.972003	23394;6812;55626;4035	ADNP;STXBP1;AMBRA1;LRP1	0.595505	0.768999	biological_process
GO:0005892	acetylcholine-gated channel complex	1	822	16	14857	0.00121655	0.00107693	1.12964	1136	CHRNA3	0.597936	0.815592	cellular_component
GO:0071004	U2-type prespliceosome	1	822	16	14857	0.00121655	0.00107693	1.12964	55015	PRPF39	0.597936	0.815592	cellular_component
GO:0031941	filamentous actin	1	822	16	14857	0.00121655	0.00107693	1.12964	129446	XIRP2	0.597936	0.815592	cellular_component
GO:0005720	nuclear heterochromatin	1	822	16	14857	0.00121655	0.00107693	1.12964	1788	DNMT3A	0.597936	0.815592	cellular_component
GO:0030658	transport vesicle membrane	2	822	36	14857	0.00243309	0.0024231	1.00412	29106;6645	SCG3;SNTB2	0.599756	0.815592	cellular_component
GO:0042995	cell projection	4	822	75	14857	0.00486618	0.00504813	0.963958	10677;84466;9857;10093	AVIL;MEGF10;CEP350;ARPC4	0.601884	0.815887	cellular_component
GO:0048010	vascular endothelial growth factor receptor signaling pathway	2	762	35	13332	0.00262467	0.00262526	0.999775	8828;7422	NRP2;VEGFA	0.602428	0.770428	biological_process
GO:1903078	positive regulation of protein localization to plasma membrane	2	762	35	13332	0.00262467	0.00262526	0.999775	85409;4035	NKD2;LRP1	0.602428	0.770428	biological_process
GO:0031532	actin cytoskeleton reorganization	2	762	35	13332	0.00262467	0.00262526	0.999775	23043;84062	TNIK;DTNBP1	0.602428	0.770428	biological_process
GO:0006091	generation of precursor metabolites and energy	2	762	35	13332	0.00262467	0.00262526	0.999775	55526;2998	DHTKD1;GYS2	0.602428	0.770428	biological_process
GO:0030509	BMP signaling pathway	3	762	54	13332	0.00393701	0.00405041	0.972003	64750;8239;4091	SMURF2;USP9X;SMAD6	0.603319	0.770428	biological_process
GO:0016925	protein sumoylation	3	762	54	13332	0.00393701	0.00405041	0.972003	8554;10762;129401	PIAS1;NUP50;NUP35	0.603319	0.770428	biological_process
GO:0017137	Rab GTPase binding	7	715	127	12391	0.00979021	0.0102494	0.955201	54432;8301;9910;9712;125058;115704;26985	YIPF1;PICALM;RABGAP1L;USP6NL;TBC1D16;EVI5L;AP3M1	0.604528	0.79978	molecular_function
GO:0005776	autophagosome	3	822	56	14857	0.00364964	0.00376927	0.968261	55626;53349;143187	AMBRA1;ZFYVE1;VTI1A	0.605695	0.818455	cellular_component
GO:1903955	positive regulation of protein targeting to mitochondrion	4	762	73	13332	0.00524934	0.00547555	0.958688	118424;10075;56910;3280	UBE2J2;HUWE1;STARD7;HES1	0.606502	0.770428	biological_process
GO:0030308	negative regulation of cell growth	4	762	73	13332	0.00524934	0.00547555	0.958688	51379;6595;3300;131566	CRLF3;SMARCA2;DNAJB2;DCBLD2	0.606502	0.770428	biological_process
GO:0019843	rRNA binding	2	715	35	12391	0.0027972	0.00282463	0.99029	84154;60493	RPF2;FASTKD5	0.607772	0.79978	molecular_function
GO:0005080	protein kinase C binding	2	715	35	12391	0.0027972	0.00282463	0.99029	9638;112	FEZ1;ADCY6	0.607772	0.79978	molecular_function
GO:0030674	protein binding, bridging	3	715	54	12391	0.0041958	0.004358	0.962782	54875;51283;23767	CNTLN;BFAR;FLRT3	0.609944	0.79978	molecular_function
GO:0002474	antigen processing and presentation of peptide antigen via MHC class I	1	762	16	13332	0.00131234	0.00120012	1.0935	6396	SEC13	0.610235	0.770428	biological_process
GO:0042220	response to cocaine	1	762	16	13332	0.00131234	0.00120012	1.0935	1788	DNMT3A	0.610235	0.770428	biological_process
GO:0001819	positive regulation of cytokine production	1	762	16	13332	0.00131234	0.00120012	1.0935	11148	HHLA2	0.610235	0.770428	biological_process
GO:0071108	protein K48-linked deubiquitination	1	762	16	13332	0.00131234	0.00120012	1.0935	23032	USP33	0.610235	0.770428	biological_process
GO:0010569	regulation of double-strand break repair via homologous recombination	1	762	16	13332	0.00131234	0.00120012	1.0935	29072	SETD2	0.610235	0.770428	biological_process
GO:0043491	protein kinase B signaling	1	762	16	13332	0.00131234	0.00120012	1.0935	6662	SOX9	0.610235	0.770428	biological_process
GO:0032435	negative regulation of proteasomal ubiquitin-dependent protein catabolic process	1	762	16	13332	0.00131234	0.00120012	1.0935	6599	SMARCC1	0.610235	0.770428	biological_process
GO:0045055	regulated exocytosis	1	762	16	13332	0.00131234	0.00120012	1.0935	27072	VPS41	0.610235	0.770428	biological_process
GO:0051881	regulation of mitochondrial membrane potential	1	762	16	13332	0.00131234	0.00120012	1.0935	55186	SLC25A36	0.610235	0.770428	biological_process
GO:2001237	negative regulation of extrinsic apoptotic signaling pathway	1	762	16	13332	0.00131234	0.00120012	1.0935	3655	ITGA6	0.610235	0.770428	biological_process
GO:0045956	positive regulation of calcium ion-dependent exocytosis	1	762	16	13332	0.00131234	0.00120012	1.0935	6812	STXBP1	0.610235	0.770428	biological_process
GO:0032465	regulation of cytokinesis	1	762	16	13332	0.00131234	0.00120012	1.0935	29072	SETD2	0.610235	0.770428	biological_process
GO:0007369	gastrulation	1	762	16	13332	0.00131234	0.00120012	1.0935	55578	SUPT20H	0.610235	0.770428	biological_process
GO:1904837	beta-catenin-TCF complex assembly	1	762	16	13332	0.00131234	0.00120012	1.0935	283149	BCL9L	0.610235	0.770428	biological_process
GO:0045663	positive regulation of myoblast differentiation	1	762	16	13332	0.00131234	0.00120012	1.0935	2323	FLT3LG	0.610235	0.770428	biological_process
GO:0007585	respiratory gaseous exchange	1	762	16	13332	0.00131234	0.00120012	1.0935	50515	CHST11	0.610235	0.770428	biological_process
GO:0007088	regulation of mitotic nuclear division	1	762	16	13332	0.00131234	0.00120012	1.0935	10419	PRMT5	0.610235	0.770428	biological_process
GO:0055010	ventricular cardiac muscle tissue morphogenesis	1	762	16	13332	0.00131234	0.00120012	1.0935	9421	HAND1	0.610235	0.770428	biological_process
GO:0042073	intraciliary transport	1	762	16	13332	0.00131234	0.00120012	1.0935	26146	TRAF3IP1	0.610235	0.770428	biological_process
GO:0021537	telencephalon development	1	762	16	13332	0.00131234	0.00120012	1.0935	3280	HES1	0.610235	0.770428	biological_process
GO:0000060	protein import into nucleus, translocation	1	762	16	13332	0.00131234	0.00120012	1.0935	55696	RBM22	0.610235	0.770428	biological_process
GO:0005743	mitochondrial inner membrane	20	822	377	14857	0.0243309	0.0253752	0.958844	56922;5009;10105;29928;64983;10884;284427;64965;51703;55186;84273;1632;79085;60386;23408;10939;29078;55735;93058;9673	MCCC1;OTC;PPIF;TIMM22;MRPL32;MRPS30;SLC25A41;MRPS9;ACSL5;SLC25A36;NOA1;ECI1;SLC25A23;SLC25A19;SIRT5;AFG3L2;NDUFAF4;DNAJC11;COQ10A;SLC25A44	0.610422	0.822241	cellular_component
GO:0008021	synaptic vesicle	4	822	76	14857	0.00486618	0.00511543	0.951274	321;9627;8674;143187	APBA2;SNCAIP;VAMP4;VTI1A	0.612416	0.822332	cellular_component
GO:0005112	Notch binding	1	715	16	12391	0.0013986	0.00129126	1.08313	84466	MEGF10	0.613859	0.79978	molecular_function
GO:0051059	NF-kappaB binding	1	715	16	12391	0.0013986	0.00129126	1.08313	6875	TAF4B	0.613859	0.79978	molecular_function
GO:0070034	telomerase RNA binding	1	715	16	12391	0.0013986	0.00129126	1.08313	54984	PINX1	0.613859	0.79978	molecular_function
GO:0070300	phosphatidic acid binding	1	715	16	12391	0.0013986	0.00129126	1.08313	150684	COMMD1	0.613859	0.79978	molecular_function
[truncated: 568 more rows]

## Sheet: KEGG-AvE
Term_description	ListHit	ListTotal	PopHit	PopTotal	GeneRatio	BgRatio	Enrichment_score	GeneIds	GeneSymbols	p-value	FDR_bh
Endocytosis	24	343	244	7246	0.0699708	0.0336738	2.0779	408;6643;116983;64750;55616;9922;9267;30011;830;64411;10092;8723;137492;25978;5119;84552;9815;1213;5662;9135;10093;89853;80230;9744	ARRB1;SNX2;ACAP3;SMURF2;ASAP3;IQSEC1;CYTH1;SH3KBP1;CAPZA2;ARAP3;ARPC5;SNX4;VPS37A;CHMP2B;CHMP1A;PARD6G;GIT2;CLTC;PSD;RABEP1;ARPC4;MVB12B;RUFY1;ACAP1	0.000504905	0.137334
Spliceosome	15	343	133	7246	0.0437318	0.018355	2.38256	58517;6100;9129;56259;51340;9984;10569;10523;10450;55696;22916;23020;84321;10286;6430	RBM25;RP9;PRPF3;CTNNBL1;CRNKL1;THOC1;SLU7;CHERP;PPIE;RBM22;NCBP2;SNRNP200;THOC3;BCAS2;SRSF5	0.00147642	0.200793
Protein processing in endoplasmic reticulum	15	343	164	7246	0.0437318	0.0226332	1.9322	3300;80700;55768;6396;578;3998;5601;22872;581;10525;118424;27248;2081;6747;201595	DNAJB2;UBXN6;NGLY1;SEC13;BAK1;LMAN1;MAPK9;SEC31A;BAX;HYOU1;UBE2J2;ERLEC1;ERN1;SSR3;STT3B	0.0106786	0.814477
Tight junction	15	343	170	7246	0.0437318	0.0234612	1.864	5520;154810;8777;9475;4629;5571;84552;5601;1740;4626;4622;11346;7074;93643;8189	PPP2R2A;AMOTL1;MPDZ;ROCK2;MYH11;PRKAG1;PARD6G;MAPK9;DLG2;MYH8;MYH4;SYNPO;TIAM1;TJAP1;SYMPK	0.0145299	0.814477
Endocrine resistance	10	343	96	7246	0.0291545	0.0132487	2.20056	9611;6667;2353;4855;112;2475;581;4893;4851;5601	NCOR1;SP1;FOS;NOTCH4;ADCY6;MTOR;BAX;NRAS;NOTCH1;MAPK9	0.014972	0.814477
Thyroid hormone signaling pathway	11	343	116	7246	0.03207	0.0160088	2.00327	9611;5335;5333;25942;4855;7249;2475;8850;4893;4851;9862	NCOR1;PLCG1;PLCD1;SIN3A;NOTCH4;TSC2;MTOR;KAT2B;NRAS;NOTCH1;MED24	0.0210413	0.914757
Glycosaminoglycan biosynthesis - keratan sulfate	3	343	14	7246	0.00874636	0.0019321	4.52686	8534;2530;6483	CHST1;FUT8;ST3GAL2	0.0259369	0.914757
Ubiquitin mediated proteolysis	12	343	136	7246	0.0349854	0.018769	1.864	57448;64750;10075;4591;996;9039;55236;8554;9040;7317;118424;8925	BIRC6;SMURF2;HUWE1;TRIM37;CDC27;UBA3;UBA6;PIAS1;UBE2M;UBA1;UBE2J2;HERC1	0.0271917	0.914757
Lysosome	11	343	123	7246	0.03207	0.0169749	1.88926	8546;79158;23545;9583;1213;23163;175;162;1200;4864;26985	AP3B1;GNPTAB;ATP6V0A2;ENTPD4;CLTC;GGA3;AGA;AP1B1;TPP1;NPC1;AP3M1	0.0308581	0.914757
Non-small cell lung cancer	7	343	66	7246	0.0204082	0.00910847	2.24057	5335;5915;27436;578;3718;581;4893	PLCG1;RARB;EML4;BAK1;JAK3;BAX;NRAS	0.0355404	0.914757
Autophagy - animal	11	343	128	7246	0.03207	0.0176649	1.81546	55578;53349;7249;5601;2475;64419;55626;4893;1612;2081;64422	SUPT20H;ZFYVE1;TSC2;MAPK9;MTOR;MTMR14;AMBRA1;NRAS;DAPK1;ERN1;ATG3	0.0396274	0.914757
Epithelial cell signaling in Helicobacter pylori infection	7	343	68	7246	0.0204082	0.00938449	2.17467	5335;529;23545;6868;102;5803;5601	PLCG1;ATP6V1E1;ATP6V0A2;ADAM17;ADAM10;PTPRZ1;MAPK9	0.0408702	0.914757
Renal cell carcinoma	7	343	69	7246	0.0204082	0.0095225	2.14315	405;7422;54583;2549;4893;5062;2271	ARNT;VEGFA;EGLN1;GAB1;NRAS;PAK2;FH	0.04372	0.914757
Rheumatoid arthritis	8	343	86	7246	0.0233236	0.0118686	1.96515	1435;529;7422;23545;7010;51561;2353;3600	CSF1;ATP6V1E1;VEGFA;ATP6V0A2;TEK;IL23A;FOS;IL15	0.0499824	0.927779
Transcriptional misregulation in cancer	14	343	185	7246	0.0408163	0.0255313	1.59868	905;2530;9611;6667;25942;578;221037;4291;4300;581;6929;3087;4005;1991	CCNT2;FUT8;NCOR1;SP1;SIN3A;BAK1;JMJD1C;MLF1;MLLT3;BAX;TCF3;HHEX;LMO2;ELANE	0.0552991	0.927779
Longevity regulating pathway	8	343	89	7246	0.0233236	0.0122826	1.89891	5571;3643;7249;112;23411;2475;581;4893	PRKAG1;INSR;TSC2;ADCY6;SIRT1;MTOR;BAX;NRAS	0.0590111	0.927779
Th17 cell differentiation	9	343	105	7246	0.0262391	0.0144908	1.81075	5335;53342;51561;2353;4089;2475;3718;3554;5601	PLCG1;IL17D;IL23A;FOS;SMAD4;MTOR;JAK3;IL1R1;MAPK9	0.0600986	0.927779
Pancreatic cancer	7	343	75	7246	0.0204082	0.0103505	1.9717	7422;578;4089;2475;581;5601;9459	VEGFA;BAK1;SMAD4;MTOR;BAX;MAPK9;ARHGEF6	0.0634885	0.927779
Apoptosis - multiple species	4	343	33	7246	0.0116618	0.00455424	2.56065	578;581;57448;5601	BAK1;BAX;BIRC6;MAPK9	0.0685479	0.927779
Axon guidance	13	343	175	7246	0.0379009	0.0241513	1.56931	5335;9475;10371;4776;84552;57689;57522;10500;4893;815;5062;3985;4917	PLCG1;ROCK2;SEMA3A;NFATC4;PARD6G;LRRC4C;SRGAP1;SEMA6C;NRAS;CAMK2A;PAK2;LIMK2;NTN3	0.0710414	0.927779
Longevity regulating pathway - multiple species	6	343	62	7246	0.0174927	0.00855644	2.04439	5571;3643;23411;112;2475;4893	PRKAG1;INSR;SIRT1;ADCY6;MTOR;NRAS	0.0717991	0.927779
Notch signaling pathway	5	343	48	7246	0.0145773	0.00662434	2.20056	3280;4855;6868;8850;4851	HES1;NOTCH4;ADAM17;KAT2B;NOTCH1	0.075041	0.927779
RNA degradation	7	343	79	7246	0.0204082	0.0109026	1.87187	80153;6499;10200;4850;9652;51010;9924	EDC3;SKIV2L;MPHOSPH6;CNOT4;TTC37;EXOSC3;PAN2	0.0792618	0.937357
RNA transport	12	343	166	7246	0.0349854	0.0229092	1.52713	25929;26019;6396;9984;8892;10762;80145;129401;10419;84321;22916;65109	GEMIN5;UPF2;SEC13;THOC1;EIF2B2;NUP50;THOC7;NUP35;PRMT5;THOC3;NCBP2;UPF3B	0.0942401	0.988917
HIF-1 signaling pathway	8	343	100	7246	0.0233236	0.0138007	1.69003	405;5335;7422;7010;3643;54583;2475;815	ARNT;PLCG1;VEGFA;TEK;INSR;EGLN1;MTOR;CAMK2A	0.10046	0.988917
Pyrimidine metabolism	8	343	101	7246	0.0233236	0.0139387	1.6733	221830;9583;56474;1503;7084;55718;64425;7371	TWISTNB;ENTPD4;CTPS2;CTPS1;TK2;POLR3E;POLR1E;UCK2	0.104879	0.988917
ErbB signaling pathway	7	343	85	7246	0.0204082	0.0117306	1.73974	5335;2549;2475;4893;815;5062;5601	PLCG1;GAB1;MTOR;NRAS;CAMK2A;PAK2;MAPK9	0.106809	0.988917
Fanconi anemia pathway	5	343	54	7246	0.0145773	0.00745239	1.95605	22909;29089;3280;5395;641	FAN1;UBE2T;HES1;PMS2;BLM	0.110792	0.988917
Colorectal cancer	7	343	86	7246	0.0204082	0.0118686	1.71951	578;2353;4089;2475;581;4893;5601	BAK1;FOS;SMAD4;MTOR;BAX;NRAS;MAPK9	0.111844	0.988917
Pathways in cancer	31	343	523	7246	0.090379	0.0721778	1.25217	7422;27436;2353;3600;581;4893;815;2271;8643;405;5335;9475;5915;578;51561;4089;54583;3718;3280;3655;6667;4855;7188;5601;2323;112;2475;7484;1612;4851;10161	VEGFA;EML4;FOS;IL15;BAX;NRAS;CAMK2A;FH;PTCH2;ARNT;PLCG1;ROCK2;RARB;BAK1;IL23A;SMAD4;EGLN1;JAK3;HES1;ITGA6;SP1;NOTCH4;TRAF5;MAPK9;FLT3LG;ADCY6;MTOR;WNT9B;DAPK1;NOTCH1;LPAR6	0.111943	0.988917
Glioma	6	343	71	7246	0.0174927	0.00979851	1.78524	5335;578;2475;581;4893;815	PLCG1;BAK1;MTOR;BAX;NRAS;CAMK2A	0.118552	0.988917
Signaling pathways regulating pluripotency of stem cells	10	343	139	7246	0.0291545	0.019183	1.51981	7994;1852;92;4089;3718;6929;9421;7484;4893;3624	KAT6A;DUSP9;ACVR2A;SMAD4;JAK3;TCF3;HAND1;WNT9B;NRAS;INHBA	0.122237	0.988917
Fatty acid biosynthesis	2	343	13	7246	0.0058309	0.00179409	3.25006	51703;54995	ACSL5;OXSM	0.123615	0.988917
Non-homologous end-joining	2	343	13	7246	0.0058309	0.00179409	3.25006	7518;7520	XRCC4;XRCC5	0.123615	0.988917
Collecting duct acid secretion	3	343	27	7246	0.00874636	0.00372619	2.34726	23545;10723;529	ATP6V0A2;SLC12A7;ATP6V1E1	0.133453	0.998844
Inositol phosphate metabolism	6	343	74	7246	0.0174927	0.0102125	1.71287	55613;5335;5333;22876;64419;3632	MTMR8;PLCG1;PLCD1;INPP5F;MTMR14;INPP5A	0.136851	0.998844
Thermogenesis	14	343	216	7246	0.0408163	0.0298096	1.36924	6595;65260;8193;51241;5571;29078;55818;7249;112;6599;51703;2475;51780;4893	SMARCA2;COA7;DPF1;COX16;PRKAG1;NDUFAF4;KDM3A;TSC2;ADCY6;SMARCC1;ACSL5;MTOR;KDM3B;NRAS	0.143862	0.998844
Phospholipase D signaling pathway	10	343	145	7246	0.0291545	0.020011	1.45692	5335;3643;7249;112;9267;2549;553;2475;4893;10161	PLCG1;INSR;TSC2;ADCY6;CYTH1;GAB1;AVPR1B;MTOR;NRAS;LPAR6	0.148714	0.998844
Wnt signaling pathway	10	343	146	7246	0.0291545	0.020149	1.44694	6425;9475;4776;4089;23002;7484;50964;815;85409;5601	SFRP5;ROCK2;NFATC4;SMAD4;DAAM1;WNT9B;SOST;CAMK2A;NKD2;MAPK9	0.153393	0.998844
Hippo signaling pathway - multiple species	3	343	29	7246	0.00874636	0.00400221	2.18538	10413;83937;25937	YAP1;RASSF4;WWTR1	0.155894	0.998844
Glycosphingolipid biosynthesis - globo and isoglobo series	2	343	15	7246	0.0058309	0.00207011	2.81672	2524;6483	FUT2;ST3GAL2	0.1566	0.998844
Breast cancer	10	343	147	7246	0.0291545	0.0202871	1.4371	6667;3280;578;2353;4855;2475;581;7484;4893;4851	SP1;HES1;BAK1;FOS;NOTCH4;MTOR;BAX;WNT9B;NRAS;NOTCH1	0.158145	0.998844
Hepatocellular carcinoma	11	343	165	7246	0.03207	0.0227712	1.40836	6595;5335;8193;578;4089;6599;2549;2475;581;7484;4893	SMARCA2;PLCG1;DPF1;BAK1;SMAD4;SMARCC1;GAB1;MTOR;BAX;WNT9B;NRAS	0.158251	0.998844
EGFR tyrosine kinase inhibitor resistance	6	343	79	7246	0.0174927	0.0109026	1.60446	5335;7422;2549;2475;581;4893	PLCG1;VEGFA;GAB1;MTOR;BAX;NRAS	0.170058	0.998844
MicroRNAs in cancer	10	343	150	7246	0.0291545	0.0207011	1.40836	5335;1788;7422;578;9839;4855;23411;2475;4893;4851	PLCG1;DNMT3A;VEGFA;BAK1;ZEB2;NOTCH4;SIRT1;MTOR;NRAS;NOTCH1	0.172832	0.998844
RNA polymerase	3	343	31	7246	0.00874636	0.00427822	2.04439	221830;55718;64425	TWISTNB;POLR3E;POLR1E	0.179403	0.998844
AGE-RAGE signaling pathway in diabetic complications	7	343	99	7246	0.0204082	0.0136627	1.49371	5335;5333;7422;4089;581;4893;5601	PLCG1;PLCD1;VEGFA;SMAD4;BAX;NRAS;MAPK9	0.187856	0.998844
Choline metabolism in cancer	7	343	99	7246	0.0204082	0.0136627	1.49371	5335;6667;2353;7249;2475;4893;5601	PLCG1;SP1;FOS;TSC2;MTOR;NRAS;MAPK9	0.187856	0.998844
Phosphatidylinositol signaling system	7	343	99	7246	0.0204082	0.0136627	1.49371	55613;5335;5333;22876;9677;64419;3632	MTMR8;PLCG1;PLCD1;INPP5F;PPIP5K1;MTMR14;INPP5A	0.187856	0.998844
Phenylalanine metabolism	2	343	17	7246	0.0058309	0.00234612	2.48534	220;4129	ALDH1A3;MAOB	0.190987	0.998844
Mitophagy - animal	5	343	65	7246	0.0145773	0.00897047	1.62503	6667;51024;55626;4893;5601	SP1;FIS1;AMBRA1;NRAS;MAPK9	0.193116	0.998844
Human immunodeficiency virus 1 infection	13	343	211	7246	0.0379009	0.0291195	1.30156	5335;4776;578;2353;7188;2475;581;5829;162;4893;5062;3985;5601	PLCG1;NFATC4;BAK1;FOS;TRAF5;MTOR;BAX;PXN;AP1B1;NRAS;PAK2;LIMK2;MAPK9	0.199711	0.998844
Neurotrophin signaling pathway	8	343	119	7246	0.0233236	0.0164229	1.42019	4803;5335;10782;2549;581;4893;815;5601	NGF;PLCG1;ZNF274;GAB1;BAX;NRAS;CAMK2A;MAPK9	0.201406	0.998844
TGF-beta signaling pathway	6	343	84	7246	0.0174927	0.0115926	1.50895	6667;92;64750;4089;4091;3624	SP1;ACVR2A;SMURF2;SMAD4;SMAD6;INHBA	0.206252	0.998844
AMPK signaling pathway	8	343	120	7246	0.0233236	0.0165609	1.40836	5520;5571;3643;7249;23411;2998;2475;51719	PPP2R2A;PRKAG1;INSR;TSC2;SIRT1;GYS2;MTOR;CAB39	0.207608	0.998844
Regulation of actin cytoskeleton	13	343	213	7246	0.0379009	0.0293955	1.28934	9475;10093;10092;50649;8826;5829;10788;4893;5062;7074;3985;3655;9459	ROCK2;ARPC4;ARPC5;ARHGEF4;IQGAP1;PXN;IQGAP2;NRAS;PAK2;TIAM1;LIMK2;ITGA6;ARHGEF6	0.20893	0.998844
Ras signaling pathway	14	343	232	7246	0.0408163	0.0320177	1.27481	4803;5335;9462;1435;7074;7422;7010;3643;2323;2549;4893;5062;55770;5601	NGF;PLCG1;RASAL2;CSF1;TIAM1;VEGFA;TEK;INSR;FLT3LG;GAB1;NRAS;PAK2;EXOC2;MAPK9	0.209317	0.998844
SNARE interactions in vesicular transport	3	343	34	7246	0.00874636	0.00469224	1.864	8674;8417;143187	VAMP4;STX7;VTI1A	0.216266	0.999983
Human T-cell leukemia virus 1 infection	15	343	253	7246	0.0437318	0.0349158	1.25249	4893;4776;2353;4089;996;112;3600;5423;3718;581;6929;8850;7484;3554;4801	NRAS;NFATC4;FOS;SMAD4;CDC27;ADCY6;IL15;POLB;JAK3;BAX;TCF3;KAT2B;WNT9B;IL1R1;NFYB	0.217952	0.999983
Glycosaminoglycan biosynthesis - chondroitin sulfate / dermatan sulfate	2	343	20	7246	0.0058309	0.00276014	2.11254	51363;50515	CHST15;CHST11	0.244044	0.999983
Adherens junction	5	343	72	7246	0.0145773	0.00993652	1.46704	3643;5797;8826;4089;25945	INSR;PTPRM;IQGAP1;SMAD4;NECTIN3	0.253996	0.999983
Thyroid cancer	3	343	37	7246	0.00874636	0.00510627	1.71287	578;581;4893	BAK1;BAX;NRAS	0.254526	0.999983
Human cytomegalovirus infection	13	343	223	7246	0.0379009	0.0307756	1.23152	4893;9475;4776;6667;7422;578;7249;7188;112;2475;581;5829;3554	NRAS;ROCK2;NFATC4;SP1;VEGFA;BAK1;TSC2;TRAF5;ADCY6;MTOR;BAX;PXN;IL1R1	0.257651	0.999983
mRNA surveillance pathway	6	343	91	7246	0.0174927	0.0125587	1.39288	5520;26019;23708;65109;22916;8189	PPP2R2A;UPF2;GSPT2;UPF3B;NCBP2;SYMPK	0.260944	0.999983
Rap1 signaling pathway	12	343	206	7246	0.0349854	0.0284295	1.2306	4803;5335;1435;7422;84552;7010;3643;23683;112;4893;64411;7074	NGF;PLCG1;CSF1;VEGFA;PARD6G;TEK;INSR;PRKD3;ADCY6;NRAS;ARAP3;TIAM1	0.269789	0.999983
Bacterial invasion of epithelial cells	5	343	74	7246	0.0145773	0.0102125	1.42739	10093;1213;2549;5829;10092	ARPC4;CLTC;GAB1;PXN;ARPC5	0.272215	0.999983
NF-kappa B signaling pathway	6	343	93	7246	0.0174927	0.0128347	1.36293	5335;7188;7706;6366;3554;8915	PLCG1;TRAF5;TRIM25;CCL21;IL1R1;BCL10	0.277241	0.999983
Hematopoietic cell lineage	6	343	94	7246	0.0174927	0.0129727	1.34843	951;1435;2323;930;3554;3655	CD37;CSF1;FLT3LG;CD19;IL1R1;ITGA6	0.285479	0.999983
mTOR signaling pathway	9	343	151	7246	0.0262391	0.0208391	1.25913	6396;529;9675;3643;7249;2475;51719;7484;4893	SEC13;ATP6V1E1;TTI1;INSR;TSC2;MTOR;CAB39;WNT9B;NRAS	0.286271	0.999983
Histidine metabolism	2	343	23	7246	0.0058309	0.00317417	1.83699	220;4129	ALDH1A3;MAOB	0.297602	0.999983
Mismatch repair	2	343	23	7246	0.0058309	0.00317417	1.83699	5395;5981	PMS2;RFC1	0.297602	0.999983
VEGF signaling pathway	4	343	59	7246	0.0116618	0.00814242	1.43223	4893;5335;5829;7422	NRAS;PLCG1;PXN;VEGFA	0.305057	0.999983
Hippo signaling pathway	9	343	154	7246	0.0262391	0.0212531	1.2346	5520;84552;4089;1740;10413;7484;7159;7529;25937	PPP2R2A;PARD6G;SMAD4;DLG2;YAP1;WNT9B;TP53BP2;YWHAB;WWTR1	0.305888	0.999983
Bladder cancer	3	343	41	7246	0.00874636	0.00565829	1.54576	4893;1612;7422	NRAS;DAPK1;VEGFA	0.306771	0.999983
Apoptosis	8	343	135	7246	0.0233236	0.018631	1.25187	4803;578;2353;5783;581;4893;2081;5601	NGF;BAK1;FOS;PTPN13;BAX;NRAS;ERN1;MAPK9	0.308172	0.999983
Glycosaminoglycan biosynthesis - heparan sulfate / heparin	2	343	24	7246	0.0058309	0.00331217	1.76045	26035;2132	GLCE;EXT2	0.315366	0.999983
Vitamin digestion and absorption	2	343	24	7246	0.0058309	0.00331217	1.76045	335;25974	APOA1;MMACHC	0.315366	0.999983
Sulfur relay system	1	343	8	7246	0.00291545	0.00110406	2.64067	27304	MOCS3	0.321683	0.999983
MAPK signaling pathway	16	343	295	7246	0.0466472	0.0407121	1.14578	408;4893;4803;1435;7422;1852;7010;2353;3643;2323;5494;9064;3554;5062;9448;5601	ARRB1;NRAS;NGF;CSF1;VEGFA;DUSP9;TEK;FOS;INSR;FLT3LG;PPM1A;MAP3K6;IL1R1;PAK2;MAP4K4;MAPK9	0.322279	0.999983
Inflammatory mediator regulation of TRP channels	6	343	99	7246	0.0174927	0.0136627	1.28033	4803;5335;112;3554;815;5601	NGF;PLCG1;ADCY6;IL1R1;CAMK2A;MAPK9	0.327364	0.999983
Proteoglycans in cancer	11	343	198	7246	0.03207	0.0273254	1.17363	5335;9475;7422;8826;2549;2475;5829;7484;4893;815;7074	PLCG1;ROCK2;VEGFA;IQGAP1;GAB1;MTOR;PXN;WNT9B;NRAS;CAMK2A;TIAM1	0.335899	0.999983
Ribosome biogenesis in eukaryotes	5	343	81	7246	0.0145773	0.0111786	1.30403	6949;55131;10885;79631;83732	TCOF1;RBM28;WDR3;EFL1;RIOK1	0.337746	0.999983
Human papillomavirus infection	18	343	339	7246	0.0524781	0.0467844	1.1217	5520;7422;529;3280;84552;23545;4855;7249;1740;578;2475;581;5829;7484;4893;4851;3655;23352	PPP2R2A;VEGFA;ATP6V1E1;HES1;PARD6G;ATP6V0A2;NOTCH4;TSC2;DLG2;BAK1;MTOR;BAX;PXN;WNT9B;NRAS;NOTCH1;ITGA6;UBR4	0.340512	0.999983
T cell receptor signaling pathway	6	343	101	7246	0.0174927	0.0139387	1.25497	5335;2353;4893;5062;8915;5601	PLCG1;FOS;NRAS;PAK2;BCL10;MAPK9	0.344359	0.999983
Viral carcinogenesis	11	343	200	7246	0.03207	0.0276014	1.1619	578;7188;5423;581;3718;5829;8850;8379;4893;7529;23352	BAK1;TRAF5;POLB;BAX;JAK3;PXN;KAT2B;MAD1L1;NRAS;YWHAB;UBR4	0.347961	0.999983
Basal cell carcinoma	4	343	63	7246	0.0116618	0.00869445	1.34129	578;581;7484;8643	BAK1;BAX;WNT9B;PTCH2	0.348571	0.999983
Synaptic vesicle cycle	4	343	63	7246	0.0116618	0.00869445	1.34129	23545;6812;1213;529	ATP6V0A2;STXBP1;CLTC;ATP6V1E1	0.348571	0.999983
Maturity onset diabetes of the young	2	343	26	7246	0.0058309	0.00358819	1.62503	3280;3087	HES1;HHEX	0.350554	0.999983
Sulfur metabolism	1	343	9	7246	0.00291545	0.00124206	2.34726	10380	BPNT1	0.353827	0.999983
Salmonella infection	5	343	84	7246	0.0145773	0.0115926	1.25746	9475;10093;2353;10092;5601	ROCK2;ARPC4;FOS;ARPC5;MAPK9	0.366288	0.999983
C-type lectin receptor signaling pathway	6	343	104	7246	0.0174927	0.0143527	1.21877	4776;53342;51561;4893;8915;5601	NFATC4;IL17D;IL23A;NRAS;BCL10;MAPK9	0.369998	0.999983
Shigellosis	4	343	65	7246	0.0116618	0.00897047	1.30002	9475;10092;5601;10093	ROCK2;ARPC5;MAPK9;ARPC4	0.370393	0.999983
Oocyte meiosis	7	343	124	7246	0.0204082	0.0171129	1.19256	9985;996;112;9748;815;699;7529	REC8;CDC27;ADCY6;SLK;CAMK2A;BUB1;YWHAB	0.37198	0.999983
Cell cycle	7	343	124	7246	0.0204082	0.0171129	1.19256	5000;996;4089;5001;8379;699;7529	ORC4;CDC27;SMAD4;ORC5;MAD1L1;BUB1;YWHAB	0.37198	0.999983
Type II diabetes mellitus	3	343	46	7246	0.00874636	0.00634833	1.37774	2475;3643;5601	MTOR;INSR;MAPK9	0.372476	0.999983
Hedgehog signaling pathway	3	343	47	7246	0.00874636	0.00648634	1.34843	408;64750;8643	ARRB1;SMURF2;PTCH2	0.385518	0.999983
Endocrine and other factor-regulated calcium reabsorption	3	343	47	7246	0.00874636	0.00648634	1.34843	5745;1213;112	PTH1R;CLTC;ADCY6	0.385518	0.999983
Kaposi sarcoma-associated herpesvirus infection	10	343	186	7246	0.0291545	0.0256693	1.13577	5335;4776;7422;578;2353;5601;2475;581;4893;64422	PLCG1;NFATC4;VEGFA;BAK1;FOS;MAPK9;MTOR;BAX;NRAS;ATG3	0.385771	0.999983
Parathyroid hormone synthesis, secretion and action	6	343	106	7246	0.0174927	0.0146288	1.19578	408;6667;2353;112;50964;5745	ARRB1;SP1;FOS;ADCY6;SOST;PTH1R	0.387138	0.999983
Gastric cancer	8	343	148	7246	0.0233236	0.0204251	1.14191	5915;578;4089;2549;2475;581;7484;4893	RARB;BAK1;SMAD4;GAB1;MTOR;BAX;WNT9B;NRAS	0.402071	0.999983
Amphetamine addiction	4	343	68	7246	0.0116618	0.00938449	1.24267	815;2353;4129;23411	CAMK2A;FOS;MAOB;SIRT1	0.403017	0.999983
Arginine and proline metabolism	3	343	49	7246	0.00874636	0.00676235	1.29339	4942;4129;112483	OAT;MAOB;SAT2	0.411399	0.999983
Adipocytokine signaling pathway	4	343	69	7246	0.0116618	0.0095225	1.22466	51703;2475;5601;5571	ACSL5;MTOR;MAPK9;PRKAG1	0.413831	0.999983
Glyoxylate and dicarboxylate metabolism	2	343	30	7246	0.0058309	0.00414022	1.40836	81888;84532	HYI;ACSS1	0.418839	0.999983
Th1 and Th2 cell differentiation	5	343	90	7246	0.0145773	0.0124206	1.17363	5335;2353;3718;4851;5601	PLCG1;FOS;JAK3;NOTCH1;MAPK9	0.42334	0.999983
Fc gamma R-mediated phagocytosis	5	343	90	7246	0.0145773	0.0124206	1.17363	5335;10093;55616;10092;3985	PLCG1;ARPC4;ASAP3;ARPC5;LIMK2	0.42334	0.999983
Cholesterol metabolism	3	343	50	7246	0.00874636	0.00690036	1.26752	335;4864;4035	APOA1;NPC1;LRP1	0.424216	0.999983
Vibrio cholerae infection	3	343	50	7246	0.00874636	0.00690036	1.26752	23545;5335;529	ATP6V0A2;PLCG1;ATP6V1E1	0.424216	0.999983
B cell receptor signaling pathway	4	343	70	7246	0.0116618	0.0096605	1.20716	930;2353;8915;4893	CD19;FOS;BCL10;NRAS	0.424603	0.999983
Oxytocin signaling pathway	8	343	152	7246	0.0233236	0.0209771	1.11186	9475;4776;2983;5571;2353;112;4893;815	ROCK2;NFATC4;GUCY1B1;PRKAG1;FOS;ADCY6;NRAS;CAMK2A	0.431255	0.999983
Mucin type O-glycan biosynthesis	2	343	31	7246	0.0058309	0.00427822	1.36293	79695;6483	GALNT12;ST3GAL2	0.435352	0.999983
Small cell lung cancer	5	343	93	7246	0.0145773	0.0128347	1.13577	5915;578;7188;581;3655	RARB;BAK1;TRAF5;BAX;ITGA6	0.451562	0.999983
Autophagy - other	2	343	32	7246	0.0058309	0.00441623	1.32034	2475;64422	MTOR;ATG3	0.451609	0.999983
Base excision repair	2	343	33	7246	0.0058309	0.00455424	1.28033	27301;5423	APEX2;POLB	0.467597	0.999983
Insulin signaling pathway	7	343	137	7246	0.0204082	0.018907	1.0794	5571;3643;7249;2998;2475;4893;5601	PRKAG1;INSR;TSC2;GYS2;MTOR;NRAS;MAPK9	0.473649	0.999983
Regulation of lipolysis in adipocytes	3	343	54	7246	0.00874636	0.00745239	1.17363	5742;3643;112	PTGS1;INSR;ADCY6	0.474421	0.999983
Prion diseases	2	343	34	7246	0.0058309	0.00469224	1.24267	4851;581	NOTCH1;BAX	0.483305	0.999983
Pathogenic Escherichia coli infection	3	343	55	7246	0.00874636	0.00759039	1.15229	9475;10092;10093	ROCK2;ARPC5;ARPC4	0.486664	0.999983
Chronic myeloid leukemia	4	343	76	7246	0.0116618	0.0104885	1.11186	578;581;4089;4893	BAK1;BAX;SMAD4;NRAS	0.487977	0.999983
Necroptosis	8	343	162	7246	0.0233236	0.0223572	1.04323	25978;5119;10616;7188;3718;581;815;5601	CHMP2B;CHMP1A;RBCK1;TRAF5;JAK3;BAX;CAMK2A;MAPK9	0.503278	0.999983
Progesterone-mediated oocyte maturation	5	343	99	7246	0.0145773	0.0136627	1.06694	996;112;8379;699;5601	CDC27;ADCY6;MAD1L1;BUB1;MAPK9	0.506777	0.999983
cGMP-PKG signaling pathway	8	343	163	7246	0.0233236	0.0224952	1.03683	3778;9475;4776;2983;3643;112;10105;9569	KCNMA1;ROCK2;NFATC4;GUCY1B1;INSR;ADCY6;PPIF;GTF2IRD1	0.510347	0.999983
Primary immunodeficiency	2	343	36	7246	0.0058309	0.00496826	1.17363	3718;930	JAK3;CD19	0.513846	0.999983
Tyrosine metabolism	2	343	36	7246	0.0058309	0.00496826	1.17363	220;4129	ALDH1A3;MAOB	0.513846	0.999983
Glycosphingolipid biosynthesis - ganglio series	1	343	15	7246	0.00291545	0.00207011	1.40836	6483	ST3GAL2	0.517186	0.999983
Hepatitis B	7	343	143	7246	0.0204082	0.019735	1.03411	4776;2353;4089;581;4893;7529;5601	NFATC4;FOS;SMAD4;BAX;NRAS;YWHAB;MAPK9	0.519351	0.999983
Endometrial cancer	3	343	58	7246	0.00874636	0.00800442	1.09269	578;581;4893	BAK1;BAX;NRAS	0.522534	0.999983
Lysine degradation	3	343	59	7246	0.00874636	0.00814242	1.07417	55904;9757;29072	KMT2E;KMT2B;SETD2	0.534184	0.999983
Pyruvate metabolism	2	343	40	7246	0.0058309	0.00552029	1.05627	2271;84532	FH;ACSS1	0.571251	0.999983
Ferroptosis	2	343	40	7246	0.0058309	0.00552029	1.05627	51703;112483	ACSL5;SAT2	0.571251	0.999983
Insulin resistance	5	343	107	7246	0.0145773	0.0147668	0.987167	5571;3643;2998;2475;5601	PRKAG1;INSR;GYS2;MTOR;MAPK9	0.576664	0.999983
Other glycan degradation	1	343	18	7246	0.00291545	0.00248413	1.17363	175	AGA	0.582693	0.999983
Relaxin signaling pathway	6	343	130	7246	0.0174927	0.0179409	0.975017	408;7422;2353;112;4893;5601	ARRB1;VEGFA;FOS;ADCY6;NRAS;MAPK9	0.584679	0.999983
Homologous recombination	2	343	41	7246	0.0058309	0.00565829	1.03051	5932;641	RBBP8;BLM	0.584815	0.999983
Vascular smooth muscle contraction	6	343	131	7246	0.0174927	0.0180789	0.967574	3778;4629;9475;2983;112;553	KCNMA1;MYH11;ROCK2;GUCY1B1;ADCY6;AVPR1B	0.59225	0.999983
FoxO signaling pathway	6	343	132	7246	0.0174927	0.0182169	0.960244	5571;3643;4089;23411;4893;5601	PRKAG1;INSR;SMAD4;SIRT1;NRAS;MAPK9	0.599749	0.999983
Renin secretion	3	343	65	7246	0.00874636	0.00897047	0.975017	3778;112;2983	KCNMA1;ADCY6;GUCY1B1	0.600552	0.999983
TNF signaling pathway	5	343	110	7246	0.0145773	0.0151808	0.960244	1435;2353;7188;3600;5601	CSF1;FOS;TRAF5;IL15;MAPK9	0.601497	0.999983
Steroid biosynthesis	1	343	19	7246	0.00291545	0.00262214	1.11186	7108	TM7SF2	0.602496	0.999983
Glycosaminoglycan degradation	1	343	19	7246	0.00291545	0.00262214	1.11186	8692	HYAL2	0.602496	0.999983
PI3K-Akt signaling pathway	16	343	353	7246	0.0466472	0.0487165	0.957524	5520;4803;1435;7422;7010;3643;2323;7249;2998;3718;2475;930;4893;10161;7529;3655	PPP2R2A;NGF;CSF1;VEGFA;TEK;INSR;FLT3LG;TSC2;GYS2;JAK3;MTOR;CD19;NRAS;LPAR6;YWHAB;ITGA6	0.609706	0.999983
Cholinergic synapse	5	343	112	7246	0.0145773	0.0154568	0.943097	2353;1136;112;4893;815	FOS;CHRNA3;ADCY6;NRAS;CAMK2A	0.617589	0.999983
Fc epsilon RI signaling pathway	3	343	67	7246	0.00874636	0.00924648	0.945912	5335;5601;4893	PLCG1;MAPK9;NRAS	0.62125	0.999983
Vasopressin-regulated water reabsorption	2	343	44	7246	0.0058309	0.00607232	0.960244	51626;112	DYNC2LI1;ADCY6	0.62359	0.999983
Basal transcription factors	2	343	44	7246	0.0058309	0.00607232	0.960244	9569;6875	GTF2IRD1;TAF4B	0.62359	0.999983
Fatty acid degradation	2	343	44	7246	0.0058309	0.00607232	0.960244	51703;1632	ACSL5;ECI1	0.62359	0.999983
Aminoacyl-tRNA biosynthesis	2	343	44	7246	0.0058309	0.00607232	0.960244	57505;23395	AARS2;LARS2	0.62359	0.999983
Arginine biosynthesis	1	343	21	7246	0.00291545	0.00289815	1.00597	5009	OTC	0.639335	0.999983
GnRH signaling pathway	4	343	93	7246	0.0116618	0.0128347	0.908618	815;4893;5601;112	CAMK2A;NRAS;MAPK9;ADCY6	0.64844	0.999983
IL-17 signaling pathway	4	343	93	7246	0.0116618	0.0128347	0.908618	53342;2353;5601;7188	IL17D;FOS;MAPK9;TRAF5	0.64844	0.999983
Prolactin signaling pathway	3	343	70	7246	0.00874636	0.0096605	0.905373	2353;5601;4893	FOS;MAPK9;NRAS	0.650907	0.999983
Jak-STAT signaling pathway	7	343	162	7246	0.0204082	0.0223572	0.912824	53342;51561;3600;8554;3718;2475;1489	IL17D;IL23A;IL15;PIAS1;JAK3;MTOR;CTF1	0.652318	0.999983
Sphingolipid signaling pathway	5	343	118	7246	0.0145773	0.0162848	0.895143	5520;9475;581;4893;5601	PPP2R2A;ROCK2;BAX;NRAS;MAPK9	0.663502	0.999983
Chemokine signaling pathway	8	343	187	7246	0.0233236	0.0258073	0.903759	408;9475;112;3718;5829;6366;4893;7074	ARRB1;ROCK2;ADCY6;JAK3;PXN;CCL21;NRAS;TIAM1	0.666839	0.999983
Huntington disease	8	343	187	7246	0.0233236	0.0258073	0.903759	6667;25942;7052;1213;10105;581;6875;3064	SP1;SIN3A;TGM2;CLTC;PPIF;BAX;TAF4B;HTT	0.666839	0.999983
Melanoma	3	343	72	7246	0.00874636	0.00993652	0.880224	578;581;4893	BAK1;BAX;NRAS	0.669741	0.999983
p53 signaling pathway	3	343	72	7246	0.00874636	0.00993652	0.880224	7249;581;92344	TSC2;BAX;GORAB	0.669741	0.999983
Cell adhesion molecules (CAMs)	6	343	142	7246	0.0174927	0.019597	0.892621	79679;1000;5797;25945;57689;3655	VTCN1;CDH2;PTPRM;NECTIN3;LRRC4C;ITGA6	0.67045	0.999983
Valine, leucine and isoleucine degradation	2	343	48	7246	0.0058309	0.00662434	0.880224	56922;197322	MCCC1;ACSF3	0.670859	0.999983
Mannose type O-glycan biosynthesis	1	343	23	7246	0.00291545	0.00317417	0.918494	10329	RXYLT1	0.672769	0.999983
Protein export	1	343	23	7246	0.00291545	0.00317417	0.918494	58477	SRPRB	0.672769	0.999983
Circadian entrainment	4	343	96	7246	0.0116618	0.0132487	0.880224	815;112;2353;2983	CAMK2A;ADCY6;FOS;GUCY1B1	0.673045	0.999983
N-Glycan biosynthesis	2	343	49	7246	0.0058309	0.00676235	0.86226	2530;201595	FUT8;STT3B	0.6819	0.999983
Ovarian steroidogenesis	2	343	49	7246	0.0058309	0.00676235	0.86226	3643;112	INSR;ADCY6	0.6819	0.999983
Glycosylphosphatidylinositol (GPI)-anchor biosynthesis	1	343	25	7246	0.00291545	0.00345018	0.845015	9488	PIGB	0.703112	0.999983
Pertussis	3	343	76	7246	0.00874636	0.0104885	0.833896	51561;2353;5601	IL23A;FOS;MAPK9	0.705155	0.999983
Melanogenesis	4	343	101	7246	0.0116618	0.0139387	0.836648	815;4893;7484;112	CAMK2A;NRAS;WNT9B;ADCY6	0.711361	0.999983
Folate biosynthesis	1	343	26	7246	0.00291545	0.00358819	0.812514	873	CBR1	0.717214	0.999983
Purine metabolism	7	343	174	7246	0.0204082	0.0240132	0.849871	53343;2983;221830;9583;112;55718;64425	NUDT9;GUCY1B1;TWISTNB;ENTPD4;ADCY6;POLR3E;POLR1E	0.723994	0.999983
Glucagon signaling pathway	4	343	103	7246	0.0116618	0.0142147	0.820403	815;2998;23411;5571	CAMK2A;GYS2;SIRT1;PRKAG1	0.72574	0.999983
Epstein-Barr virus infection	8	343	198	7246	0.0233236	0.0273254	0.85355	25942;578;7188;3718;581;930;3280;5601	SIN3A;BAK1;TRAF5;JAK3;BAX;CD19;HES1;MAPK9	0.727588	0.999983
Tuberculosis	7	343	175	7246	0.0204082	0.0241513	0.845015	23545;51561;581;815;4801;8915;5601	ATP6V0A2;IL23A;BAX;CAMK2A;NFYB;BCL10;MAPK9	0.729486	0.999983
Glycosphingolipid biosynthesis - lacto and neolacto series	1	343	27	7246	0.00291545	0.00372619	0.782421	2524	FUT2	0.730648	0.999983
cAMP signaling pathway	8	343	199	7246	0.0233236	0.0274634	0.849261	9475;6662;2353;112;815;64411;7074;5601	ROCK2;SOX9;FOS;ADCY6;CAMK2A;ARAP3;TIAM1;MAPK9	0.732722	0.999983
Chemical carcinogenesis	3	343	80	7246	0.00874636	0.0110406	0.792201	405;220;873	ARNT;ALDH1A3;CBR1	0.7376	0.999983
Parkinson disease	5	343	129	7246	0.0145773	0.0178029	0.818813	9627;10105;6622;7317;118424	SNCAIP;PPIF;SNCA;UBA1;UBE2J2	0.737946	0.999983
Phototransduction	1	343	28	7246	0.00291545	0.0038642	0.754477	6010	RHO	0.743446	0.999983
Cushing syndrome	6	343	154	7246	0.0174927	0.0212531	0.823066	405;6667;112;7484;815;2271	ARNT;SP1;ADCY6;WNT9B;CAMK2A;FH	0.744124	0.999983
Dopaminergic synapse	5	343	131	7246	0.0145773	0.0180789	0.806312	5520;4129;2353;815;5601	PPP2R2A;MAOB;FOS;CAMK2A;MAPK9	0.750101	0.999983
Peroxisome	3	343	83	7246	0.00874636	0.0114546	0.763567	51703;55825;5190	ACSL5;PECR;PEX6	0.760035	0.999983
Cellular senescence	6	343	158	7246	0.0174927	0.0218051	0.802229	4776;91750;7249;23411;2475;4893	NFATC4;LIN52;TSC2;SIRT1;MTOR;NRAS	0.765873	0.999983
Herpes simplex infection	7	343	183	7246	0.0204082	0.0252553	0.808074	2353;7188;3600;6875;9569;6430;5601	FOS;TRAF5;IL15;TAF4B;GTF2IRD1;SRSF5;MAPK9	0.770712	0.999983
Insulin secretion	3	343	85	7246	0.00874636	0.0117306	0.745601	815;3778;112	CAMK2A;KCNMA1;ADCY6	0.774114	0.999983
Citrate cycle (TCA cycle)	1	343	31	7246	0.00291545	0.00427822	0.681463	2271	FH	0.778315	0.999983
Circadian rhythm	1	343	31	7246	0.00291545	0.00427822	0.681463	5571	PRKAG1	0.778315	0.999983
beta-Alanine metabolism	1	343	31	7246	0.00291545	0.00427822	0.681463	220	ALDH1A3	0.778315	0.999983
Fluid shear stress and atherosclerosis	5	343	136	7246	0.0145773	0.018769	0.776668	7422;92;2353;3554;5601	VEGFA;ACVR2A;FOS;IL1R1;MAPK9	0.778653	0.999983
Estrogen signaling pathway	5	343	136	7246	0.0145773	0.018769	0.776668	6667;192666;2353;112;4893	SP1;KRT24;FOS;ADCY6;NRAS	0.778653	0.999983
Apelin signaling pathway	5	343	137	7246	0.0145773	0.018907	0.770999	5571;4089;112;2475;4893	PRKAG1;SMAD4;ADCY6;MTOR;NRAS	0.784052	0.999983
Long-term depression	2	343	60	7246	0.0058309	0.00828043	0.704179	4893;2983	NRAS;GUCY1B1	0.784279	0.999983
Propanoate metabolism	1	343	32	7246	0.00291545	0.00441623	0.660168	84532	ACSS1	0.788854	0.999983
Gap junction	3	343	88	7246	0.00874636	0.0121446	0.720183	4893;112;2983	NRAS;ADCY6;GUCY1B1	0.79396	0.999983
Alzheimer disease	6	343	164	7246	0.0174927	0.0226332	0.772879	8883;4035;6868;6622;102;2081	NAE1;LRP1;ADAM17;SNCA;ADAM10;ERN1	0.795893	0.999983
Fructose and mannose metabolism	1	343	33	7246	0.00291545	0.00455424	0.640163	2762	GMDS	0.798893	0.999983
Salivary secretion	3	343	90	7246	0.00874636	0.0124206	0.704179	3778;112;2983	KCNMA1;ADCY6;GUCY1B1	0.80637	0.999983
Arachidonic acid metabolism	2	343	63	7246	0.0058309	0.00869445	0.670646	5742;873	PTGS1;CBR1	0.806668	0.999983
African trypanosomiasis	1	343	34	7246	0.00291545	0.00469224	0.621334	335	APOA1	0.808456	0.999983
Cortisol synthesis and secretion	2	343	64	7246	0.0058309	0.00883246	0.660168	6667;112	SP1;ADCY6	0.81366	0.999983
Starch and sucrose metabolism	1	343	35	7246	0.00291545	0.00483025	0.603582	2998	GYS2	0.817566	0.999983
Central carbon metabolism in cancer	2	343	65	7246	0.0058309	0.00897047	0.650011	2475;4893	MTOR;NRAS	0.820425	0.999983
Non-alcoholic fatty liver disease (NAFLD)	5	343	145	7246	0.0145773	0.020011	0.728461	5571;3643;581;2081;5601	PRKAG1;INSR;BAX;ERN1;MAPK9	0.823645	0.999983
Cytokine-cytokine receptor interaction	11	343	292	7246	0.03207	0.0402981	0.795819	4803;1435;92;53342;51561;3600;8742;6366;3554;1489;3624	NGF;CSF1;ACVR2A;IL17D;IL23A;IL15;TNFSF12;CCL21;IL1R1;CTF1;INHBA	0.82409	0.999983
DNA replication	1	343	36	7246	0.00291545	0.00496826	0.586816	5981	RFC1	0.826244	0.999983
Acute myeloid leukemia	2	343	66	7246	0.0058309	0.00910847	0.640163	2475;4893	MTOR;NRAS	0.82697	0.999983
Long-term potentiation	2	343	67	7246	0.0058309	0.00924648	0.630608	815;4893	CAMK2A;NRAS	0.8333	0.999983
Aldosterone-regulated sodium reabsorption	1	343	37	7246	0.00291545	0.00510627	0.570956	3643	INSR	0.83451	0.999983
Drug metabolism - cytochrome P450	2	343	68	7246	0.0058309	0.00938449	0.621334	220;4129	ALDH1A3;MAOB	0.83942	0.999983
Aldosterone synthesis and secretion	3	343	96	7246	0.00874636	0.0132487	0.660168	815;23683;112	CAMK2A;PRKD3;ADCY6	0.839881	0.999983
Platelet activation	4	343	123	7246	0.0116618	0.0169749	0.687004	112;9475;5742;2983	ADCY6;ROCK2;PTGS1;GUCY1B1	0.841153	0.999983
Glycolysis / Gluconeogenesis	2	343	69	7246	0.0058309	0.0095225	0.612329	220;84532	ALDH1A3;ACSS1	0.845337	0.999983
Osteoclast differentiation	4	343	125	7246	0.0116618	0.0172509	0.676012	2353;1435;5601;3554	FOS;CSF1;MAPK9;IL1R1	0.850075	0.999983
RIG-I-like receptor signaling pathway	2	343	70	7246	0.0058309	0.0096605	0.603582	7706;5601	TRIM25;MAPK9	0.851056	0.999983
Platinum drug resistance	2	343	71	7246	0.0058309	0.00979851	0.595081	578;581	BAK1;BAX	0.856581	0.999983
Tryptophan metabolism	1	343	40	7246	0.00291545	0.00552029	0.528134	4129	MAOB	0.857028	0.999983
Glycine, serine and threonine metabolism	1	343	40	7246	0.00291545	0.00552029	0.528134	4129	MAOB	0.857028	0.999983
Arrhythmogenic right ventricular cardiomyopathy (ARVC)	2	343	72	7246	0.0058309	0.00993652	0.586816	1000;3655	CDH2;ITGA6	0.86192	0.999983
Metabolism of xenobiotics by cytochrome P450	2	343	72	7246	0.0058309	0.00993652	0.586816	220;873	ALDH1A3;CBR1	0.86192	0.999983
Fat digestion and absorption	1	343	41	7246	0.00291545	0.00565829	0.515253	335	APOA1	0.863834	0.999983
Chagas disease (American trypanosomiasis)	3	343	101	7246	0.00874636	0.0139387	0.627486	5520;2353;5601	PPP2R2A;FOS;MAPK9	0.86387	0.999983
Calcium signaling pathway	6	343	182	7246	0.0174927	0.0251173	0.696441	5335;5333;10105;553;815;57620	PLCG1;PLCD1;PPIF;AVPR1B;CAMK2A;STIM2	0.868324	0.999983
PPAR signaling pathway	2	343	74	7246	0.0058309	0.0102125	0.570956	335;51703	APOA1;ACSL5	0.872055	0.999983
Hepatitis C	4	343	131	7246	0.0116618	0.0180789	0.645049	5520;8554;5601;4893	PPP2R2A;PIAS1;MAPK9;NRAS	0.874339	0.999983
Gastric acid secretion	2	343	75	7246	0.0058309	0.0103505	0.563343	815;112	CAMK2A;ADCY6	0.876863	0.999983
ABC transporters	1	343	44	7246	0.00291545	0.00607232	0.480122	10347	ABCA7	0.882372	0.999983
Drug metabolism - other enzymes	2	343	77	7246	0.0058309	0.0106266	0.548711	7084;7371	TK2;UCK2	0.885982	0.999983
Proteasome	1	343	45	7246	0.00291545	0.00621032	0.469453	5689	PSMB1	0.887974	0.999983
Nucleotide excision repair	1	343	46	7246	0.00291545	0.00634833	0.459247	5981	RFC1	0.89331	0.999983
Intestinal immune network for IgA production	1	343	46	7246	0.00291545	0.00634833	0.459247	3600	IL15	0.89331	0.999983
Complement and coagulation cascades	2	343	79	7246	0.0058309	0.0109026	0.534819	5648;2158	MASP1;F9	0.894474	0.999983
Cysteine and methionine metabolism	1	343	47	7246	0.00291545	0.00648634	0.449476	1788	DNMT3A	0.898393	0.999983
Toxoplasmosis	3	343	111	7246	0.00874636	0.0153188	0.570956	10105;5601;3655	PPIF;MAPK9;ITGA6	0.902559	0.999983
Amino sugar and nucleotide sugar metabolism	1	343	48	7246	0.00291545	0.00662434	0.440112	2762	GMDS	0.903234	0.999983
Leukocyte transendothelial migration	3	343	112	7246	0.00874636	0.0154568	0.565858	5335;5829;9475	PLCG1;PXN;ROCK2	0.905825	0.999983
Malaria	1	343	49	7246	0.00291545	0.00676235	0.43113	4035	LRP1	0.907845	0.999983
Cocaine addiction	1	343	49	7246	0.00291545	0.00676235	0.43113	4129	MAOB	0.907845	0.999983
Serotonergic synapse	3	343	113	7246	0.00874636	0.0155948	0.56085	5742;4129;4893	PTGS1;MAOB;NRAS	0.908993	0.999983
Amyotrophic lateral sclerosis (ALS)	1	343	50	7246	0.00291545	0.00690036	0.422507	581	BAX	0.912237	0.999983
Focal adhesion	6	343	199	7246	0.0174927	0.0274634	0.636946	9475;7422;5601;5829;5062;3655	ROCK2;VEGFA;MAPK9;PXN;PAK2;ITGA6	0.915796	0.999983
Mineral absorption	1	343	51	7246	0.00291545	0.00703837	0.414223	1181	CLCN2	0.91642	0.999983
Hypertrophic cardiomyopathy (HCM)	2	343	85	7246	0.0058309	0.0117306	0.497067	5571;3655	PRKAG1;ITGA6	0.916553	0.999983
Staphylococcus aureus infection	1	343	52	7246	0.00291545	0.00717637	0.406257	5648	MASP1	0.920405	0.999983
Phagosome	4	343	148	7246	0.0116618	0.0204251	0.570956	23545;78989;8417;529	ATP6V0A2;COLEC11;STX7;ATP6V1E1	0.925554	0.999983
GABAergic synapse	2	343	88	7246	0.0058309	0.0121446	0.480122	66008;112	TRAK2;ADCY6	0.925893	0.999983
Oxidative phosphorylation	3	343	120	7246	0.00874636	0.0165609	0.528134	5464;23545;529	PPA1;ATP6V0A2;ATP6V1E1	0.928594	0.999983
Dilated cardiomyopathy (DCM)	2	343	89	7246	0.0058309	0.0122826	0.474727	3655;112	ITGA6;ADCY6	0.928782	0.999983
Legionellosis	1	343	55	7246	0.00291545	0.00759039	0.384098	1195	CLK1	0.931257	0.999983
Protein digestion and absorption	2	343	90	7246	0.0058309	0.0124206	0.469453	169044;255631	COL22A1;COL24A1	0.931564	0.999983
Morphine addiction	2	343	91	7246	0.0058309	0.0125587	0.464294	408;112	ARRB1;ADCY6	0.934243	0.999983
Prostate cancer	2	343	97	7246	0.0058309	0.0133867	0.435575	2475;4893	MTOR;NRAS	0.948347	0.999983
Pancreatic secretion	2	343	98	7246	0.0058309	0.0135247	0.43113	3778;112	KCNMA1;ADCY6	0.950399	0.999983
Cytosolic DNA-sensing pathway	1	343	62	7246	0.00291545	0.00855644	0.340732	55718	POLR3E	0.951181	0.999983
Inflammatory bowel disease (IBD)	1	343	63	7246	0.00291545	0.00869445	0.335323	51561	IL23A	0.953512	0.999983
Toll-like receptor signaling pathway	2	343	102	7246	0.0058309	0.0140767	0.414223	2353;5601	FOS;MAPK9	0.957854	0.999983
NOD-like receptor signaling pathway	4	343	167	7246	0.0116618	0.0230472	0.505997	10616;7205;5601;7188	RBCK1;TRIP6;MAPK9;TRAF5	0.959972	0.999983
Antigen processing and presentation	1	343	69	7246	0.00291545	0.0095225	0.306165	4801	NFYB	0.965343	0.999983
Leishmaniasis	1	343	70	7246	0.00291545	0.0096605	0.301791	2353	FOS	0.966999	0.999983
Bile secretion	1	343	71	7246	0.00291545	0.00979851	0.29754	112	ADCY6	0.968576	0.999983
Adrenergic signaling in cardiomyocytes	3	343	144	7246	0.00874636	0.019873	0.440112	815;5520;112	CAMK2A;PPP2R2A;ADCY6	0.970012	0.999983
Thyroid hormone synthesis	1	343	74	7246	0.00291545	0.0102125	0.285478	112	ADCY6	0.972871	0.999983
Glutamatergic synapse	2	343	114	7246	0.0058309	0.0157328	0.37062	2901;112	GRIK5;ADCY6	0.974321	0.999983
ECM-receptor interaction	1	343	82	7246	0.00291545	0.0113166	0.257626	3655	ITGA6	0.981674	0.999983
Taste transduction	1	343	82	7246	0.00291545	0.0113166	0.257626	112	ADCY6	0.981674	0.999983
Natural killer cell mediated cytotoxicity	2	343	127	7246	0.0058309	0.0175269	0.332683	5335;4893	PLCG1;NRAS	0.985138	0.999983
Ribosome	2	343	134	7246	0.0058309	0.018493	0.315304	64983;64965	MRPL32;MRPS9	0.988972	0.999983
Amoebiasis	1	343	95	7246	0.00291545	0.0131107	0.222372	3554	IL1R1	0.990321	0.999983
Retrograde endocannabinoid signaling	2	343	141	7246	0.0058309	0.019459	0.299651	5601;112	MAPK9;ADCY6	0.991836	0.999983
Influenza A	2	343	169	7246	0.0058309	0.0233232	0.250004	7706;5601	TRIM25;MAPK9	0.997599	0.999983
Systemic lupus erythematosus	1	343	130	7246	0.00291545	0.0179409	0.162503	1991	ELANE	0.998275	0.999983
Measles	1	343	131	7246	0.00291545	0.0180789	0.161262	3718	JAK3	0.998358	0.999983
Alcoholism	2	343	180	7246	0.0058309	0.0248413	0.234726	4129;4893	MAOB;NRAS	0.998527	0.999983
Neuroactive ligand-receptor interaction	5	343	305	7246	0.0145773	0.0420922	0.346317	2901;1136;553;5745;10161	GRIK5;CHRNA3;AVPR1B;PTH1R;LPAR6	0.999096	0.999983
Olfactory transduction	6	343	442	7246	0.0174927	0.0609992	0.28677	408;4993;338662;26737;219983;815	ARRB1;OR2C1;OR8D4;OR1L1;OR4D6;CAMK2A	0.999983	0.999983

## Sheet: GO-MvA
Term_ID	Term_description	ListHit	ListTotal	PopHit	PopTotal	GeneRatio	BgRatio	Enrichment_score	GeneIds	GeneSymbols	p-value	FDR_bh	Category
GO:0005654	nucleoplasm	180	668	2356	14857	0.269461	0.158578	1.69923	22890;2186;2971;1107;114034;3280;6498;55827;83699;22974;10488;7465;11143;114799;84458;11066;4798;55729;9212;23283;6431;6667;10569;23051;29915;9785;10147;65109;7398;83931;388566;9040;79618;51592;54014;10572;4084;26121;51095;6396;201292;55122;23047;80205;9063;5586;9933;7392;84733;56252;8566;9406;26173;23043;1054;10499;55793;56987;10849;6603;2122;23064;4927;6621;9790;2074;4163;23032;91750;7290;51343…	ZBTB1;BPTF;GTF3A;CHD3;TOE1;HES1;SKIL;DCAF6;SH3BGRL2;TPX2;CREB3;WEE1;KAT7;ESCO1;LCOR;SNRNP35;NFRKB;ATF7IP;AURKB;CSTF2T;SRSF6;SP1;SLU7;ZHX3;HCFC2;DHX38;SUGP2;UPF3B;USP1;STK40;ZNF470;UBE2M;HMBOX1;TRIM33;BRWD1;SIVA1;MXD1;PRPF31;TRNT1;SEC13;TRIM65;AKIRIN2;PDS5B;CHD9;PIAS2;PKN2;PUM3;USF2;CBX2;YLPM1;PDXK;ZRANB2;INTS1;TNIK;CEBPG;NCOA2;MINDY1;BBX;CD3EAP;SMARCD2;MECOM;SETX;NUP88;SNAPC4;BMS1;ERCC6;MCC;USP33…	5.17004e-14	2.11971e-11	cellular_component
GO:0016607	nuclear speck	38	668	306	14857	0.0568862	0.0205964	2.76196	9063;26993;6430;9984;8899;114034;5930;56252;11273;51319;27332;9794;124790;2122;6431;10569;8554;55269;254225;84624;10286;143684;26051;115677;56478;11176;57703;4208;64318;5562;8859;9410;11252;6938;8227;55904;26121;9879	PIAS2;AKAP8L;SRSF5;THOC1;PRPF4B;TOE1;RBBP6;YLPM1;ATXN2L;RSRC1;ZNF638;MAML1;HEXIM2;MECOM;SRSF6;SLU7;PIAS1;PSPC1;RNF169;FNDC1;BCAS2;FAM76B;PPP1R16B;NOSTRIN;EIF4ENIF1;BAZ2A;CWC22;MEF2C;NOC3L;PRKAA1;STK19;SNRNP40;PACSIN2;TCF12;AKAP17A;KMT2E;PRPF31;DDX46	1.30693e-08	2.6792e-06	cellular_component
GO:0003723	RNA binding	99	592	1196	12391	0.16723	0.0965217	1.73256	63897;84273;26993;1107;57666;400506;23112;5930;3895;6238;23283;6431;9785;10147;57472;65109;29777;23518;6950;26121;80745;196441;7373;5586;9933;4236;23536;56252;23499;84186;113000;9406;10849;55035;9790;11123;64318;3609;26608;8227;83480;57050;3326;51070;25917;10656;26019;81627;8899;11083;57647;4035;9931;11273;57690;79736;11196;27332;3608;85364;84549;9100;339230;2804;55299;55132;51602;57703;51362;510…	HEATR6;NOA1;AKAP8L;CHD3;FBRSL1;KNOP1;TNRC6B;RBBP6;KTN1;RRBP1;CSTF2T;SRSF6;DHX38;SUGP2;CNOT6;UPF3B;ABT1;R3HDM1;TCP1;PRPF31;THUMPD2;ZFC3H1;COL14A1;PKN2;PUM3;MFAP1;ADAT1;YLPM1;MACF1;ZCCHC7;RPUSD1;ZRANB2;CD3EAP;NOL8;BMS1;RCAN3;NOC3L;ILF3;TBL2;AKAP17A;PUS3;UTP3;HSP90AB1;NOSIP;THUMPD3;KHDRBS3;UPF2;TRMT1L;PRPF4B;DIDO1;DHX37;LRP1;HELZ;ATXN2L;TNRC6C;TEFM;SEC23IP;ZNF638;ILF2;ZCCHC3;MAK16;USP10;CCDC137;GOLG…	2.54105e-08	1.30356e-05	molecular_function
GO:0005829	cytosol	222	668	3743	14857	0.332335	0.251935	1.31913	30837;51474;9446;10190;64411;55520;54442;55827;23112;5930;10488;4734;9644;22974;11143;8496;51272;118788;55729;9212;10569;23382;29915;93408;145814;85004;57472;65109;83931;4621;317649;6950;79657;9040;27252;79618;11252;54014;4084;6396;201292;115024;257364;5747;3161;8668;23047;5586;200734;140460;51704;9870;8495;5153;200081;9738;7095;79176;56252;84186;8566;134957;23043;5592;9107;79658;157657;57103;112…	SOCS7;LIMA1;GSTO1;TXNDC9;ARAP3;ELAC1;KCTD5;DCAF6;TNRC6B;RBBP6;CREB3;NEDD4;SH3PXD2A;TPX2;KAT7;PPFIBP1;BET1L;PIK3AP1;ATF7IP;AURKB;SLU7;AHCYL2;HCFC2;MYL10;PGPEP1L;RERG;CNOT6;UPF3B;STK40;MYH3;EIF4E3;TCP1;RPAP3;UBE2M;KLHL20;HMBOX1;PACSIN2;BRWD1;MXD1;SEC13;TRIM65;NT5C3B;SNX33;PTK2;HMMR;EIF3I;PDS5B;PKN2;SPRED2;ASB7;GPRC5B;AREL1;PPFIBP2;PDE1B;TXLNA;CCP110;SEC62;FBXL15;YLPM1;ZCCHC7;PDXK;STXBP5;TNIK;PRKG1;…	1.17622e-06	0.00016075	cellular_component
GO:0006351	transcription, DNA-templated	110	615	1565	13332	0.178862	0.117387	1.5237	2186;57693;26993;1107;3280;9831;147808;10488;11143;374928;10463;84458;135112;57708;55729;7776;23051;57472;388566;1105;79618;51592;56970;54014;4084;55791;55122;80205;9063;5586;7988;7633;126208;84448;7551;84733;56252;10499;353274;56987;6603;2122;128553;23469;117608;8976;91750;6018;7290;136051;3609;5562;55252;55213;9923;9994;63906;10656;22850;23466;11083;10902;58499;55279;22847;27332;114803;55629;36…	BPTF;ZNF317;AKAP8L;CHD3;HES1;ZNF623;ZNF784;CREB3;KAT7;ZNF773;SLC30A9;LCOR;NCOA7;MIER1;ATF7IP;ZNF236;ZHX3;CNOT6;ZNF470;CHD1;HMBOX1;TRIM33;ATXN7L3;BRWD1;MXD1;LRIF1;AKIRIN2;CHD9;PIAS2;PKN2;ZNF212;ZNF79;ZNF787;ABLIM2;ZNF3;CBX2;YLPM1;NCOA2;ZNF445;BBX;SMARCD2;MECOM;TSHZ2;PHF3;ZNF354B;WASL;LIN52;RLF;HIRA;ZNF786;ILF3;PRKAA1;ASXL2;RCBTB1;ZBTB40;CASP8AP2;GPATCH3;KHDRBS3;ADNP2;CBX6;DIDO1;BRD8;ZNF462;ZNF654;…	3.09739e-06	0.00469565	biological_process
GO:0006369	termination of RNA polymerase II transcription	11	615	56	13332	0.0178862	0.00420042	4.25819	23283;51362;54797;6431;10569;23064;6430;9984;8563;9785;65109	CSTF2T;CDC40;MED18;SRSF6;SLU7;SETX;SRSF5;THOC1;THOC5;DHX38;UPF3B	4.11765e-05	0.0312118	biological_process
GO:0030027	lamellipodium	17	668	129	14857	0.0254491	0.00868278	2.93099	55740;5747;11133;4651;64411;152273;10411;10211;3983;5586;8470;8976;4638;11075;4163;8476;57514	ENAH;PTK2;KPTN;MYO10;ARAP3;FGD5;RAPGEF3;FLOT1;ABLIM1;PKN2;SORBS2;WASL;MYLK;STMN2;MCC;CDC42BPA;ARHGAP31	6.55197e-05	0.00671577	cellular_component
GO:0005634	nucleus	235	668	4252	14857	0.351796	0.286195	1.22922	22890;30837;27443;2186;22906;10190;205717;57693;55520;2971;26993;1107;51804;222194;54442;3280;6498;9831;55827;83903;147808;54665;22974;10488;7465;4087;126393;11143;123803;374928;10463;9857;11066;135112;57708;4798;55729;9212;817;7776;6667;10569;23051;29915;9785;85004;57472;65109;7398;55727;29777;201973;1105;79618;51592;8859;56970;54014;83752;4084;26121;201292;5747;55791;55122;23047;9063;196441;558…	ZBTB1;SOCS7;CECR2;BPTF;TRAK1;TXNDC9;USF3;ZNF317;ELAC1;GTF3A;AKAP8L;CHD3;SIX4;RSBN1L;KCTD5;HES1;SKIL;ZNF623;DCAF6;HASPIN;ZNF784;RSBN1;TPX2;CREB3;WEE1;SMAD2;HSPB6;KAT7;NTAN1;ZNF773;SLC30A9;CEP350;SNRNP35;NCOA7;MIER1;NFRKB;ATF7IP;AURKB;CAMK2D;ZNF236;SP1;SLU7;ZHX3;HCFC2;DHX38;RERG;CNOT6;UPF3B;USP1;BTBD7;ABT1;PRIMPOL;CHD1;HMBOX1;TRIM33;STK19;ATXN7L3;BRWD1;LONP2;MXD1;PRPF31;TRIM65;PTK2;LRIF1;AKIRIN2;PD…	9.65245e-05	0.00676011	cellular_component
GO:0005730	nucleolus	51	668	657	14857	0.0763473	0.0442216	1.72647	4651;25917;6430;9933;1107;51704;114034;57647;400506;5930;283149;84186;7465;10200;91949;10171;9858;11215;11066;79091;23293;10849;3608;23214;84549;339230;5987;10609;55299;23064;55035;10286;9790;65109;51602;9793;29777;9972;11176;57418;64318;51096;3609;55683;23404;9839;51231;2332;54014;57050;55294	MYO10;THUMPD3;SRSF5;PUM3;CHD3;GPRC5B;TOE1;DHX37;KNOP1;RBBP6;BCL9L;ZCCHC7;WEE1;MPHOSPH6;COG7;RCL1;PPP1R26;AKAP11;SNRNP35;METTL22;SMG6;CD3EAP;ILF2;XPO6;MAK16;CCDC137;TRIM27;P3H4;BRIX1;SETX;NOL8;BCAS2;BMS1;UPF3B;NOP58;CKAP5;ABT1;NUP153;BAZ2A;WDR18;NOC3L;UTP18;ILF3;KANSL3;EXOSC2;ZEB2;VRK3;FMR1;BRWD1;UTP3;FBXW7	9.89284e-05	0.00676011	cellular_component
GO:0006406	mRNA export from nucleus	13	615	87	13332	0.0211382	0.00652565	3.23925	9972;51362;6431;10569;6430;4927;9984;8563;26019;9785;65109;23293;348995	NUP153;CDC40;SRSF6;SLU7;SRSF5;NUP88;THOC1;THOC5;UPF2;DHX38;UPF3B;SMG6;NUP43	0.000166152	0.0674141	biological_process
GO:0031124	mRNA 3'-end processing	9	615	45	13332	0.0146341	0.00337534	4.33561	23283;51362;6431;10569;6430;9984;8563;9785;65109	CSTF2T;CDC40;SRSF6;SLU7;SRSF5;THOC1;THOC5;DHX38;UPF3B	0.000177874	0.0674141	biological_process
GO:0003677	DNA binding	87	592	1264	12391	0.146959	0.10201	1.44064	22890;205717;57693;2971;26993;1107;3280;9831;147808;10488;374928;84458;57708;4798;7776;6667;29777;388566;1105;51592;23047;80205;9063;9933;23036;7633;7988;126208;7551;84733;1054;353274;56987;2122;128553;23064;117608;6621;2074;6018;136051;3609;10062;55252;25909;9923;9994;22850;7726;58499;55279;22847;114803;3608;57585;1386;8554;10362;57547;503835;80319;4783;115677;4208;58508;79728;23394;5514;1911;69…	ZBTB1;USF3;ZNF317;GTF3A;AKAP8L;CHD3;HES1;ZNF623;ZNF784;CREB3;ZNF773;LCOR;MIER1;NFRKB;ZNF236;SP1;ABT1;ZNF470;CHD1;TRIM33;PDS5B;CHD9;PIAS2;PUM3;ZNF292;ZNF79;ZNF212;ZNF787;ZNF3;CBX2;CEBPG;ZNF445;BBX;MECOM;TSHZ2;SETX;ZNF354B;SNAPC4;ERCC6;RLF;ZNF786;ILF3;NR1H3;ASXL2;AHCTF1;ZBTB40;CASP8AP2;ADNP2;TRIM26;ZNF462;ZNF654;ZNF507;MYSM1;ILF2;CRAMP1;ATF2;PIAS1;HMG20B;ZNF624;DUXA;CXXC4;NFIL3;NOSTRIN;MEF2C;KMT2C;…	0.000267804	0.0595384	molecular_function
GO:0016569	covalent chromatin modification	13	615	93	13332	0.0211382	0.0069757	3.03026	27443;54665;2186;84733;6603;1105;80205;57050;23466;81550;546;55213;7290	CECR2;RSBN1;BPTF;CBX2;SMARCD2;CHD1;CHD9;UTP3;CBX6;TDRD3;ATRX;RCBTB1;HIRA	0.000327234	0.0992174	biological_process
GO:0045296	cadherin binding	23	592	220	12391	0.0388514	0.0177548	2.18821	51474;10190;5586;23670;23499;3895;8496;11273;114793;85456;10226;9748;9793;11336;85377;1981;11252;23085;26130;10755;26058;3655;3326	LIMA1;TXNDC9;PKN2;CEMIP2;MACF1;KTN1;PPFIBP1;ATXN2L;FMNL2;TNKS1BP1;PLIN3;SLK;CKAP5;EXOC3;MICALL1;EIF4G1;PACSIN2;ERC1;GAPVD1;GIPC1;GIGYF2;ITGA6;HSP90AB1	0.000348177	0.0595384	molecular_function
GO:0048471	perinuclear region of cytoplasm	37	668	454	14857	0.0553892	0.030558	1.81259	81573;2186;5747;22906;23242;5586;26019;11075;6895;54922;4734;8326;79658;8470;149371;9463;5066;8742;253190;9625;160622;9748;23032;26051;9546;7163;11190;8502;25814;11336;27252;55755;55749;2332;4074;7184;9863	ANKRD13C;BPTF;PTK2;TRAK1;COBL;PKN2;UPF2;STMN2;TARBP2;RASIP1;NEDD4;FZD9;ARHGAP10;SORBS2;EXOC8;PICK1;PAM;TNFSF12;SERHL2;AATK;GRASP;SLK;USP33;PPP1R16B;APBA3;TPD52;CEP250;PKP4;ATXN10;EXOC3;KLHL20;CDK5RAP2;CCAR1;FMR1;M6PR;HSP90B1;MAGI2	0.000353342	0.0206957	cellular_component
GO:0045806	negative regulation of endocytosis	4	615	9	13332	0.00650407	0.000675068	9.63469	257364;11252;29763;9711	SNX33;PACSIN2;PACSIN3;RUBCN	0.000469201	0.118552	biological_process
GO:0016605	PML body	10	668	64	14857	0.0149701	0.00430773	3.47516	27252;5987;9063;9994;8554;26993;546;56478;6498;7290	KLHL20;TRIM27;PIAS2;CASP8AP2;PIAS1;AKAP8L;ATRX;EIF4ENIF1;SKIL;HIRA	0.000530712	0.027199	cellular_component
GO:0007051	spindle organization	5	615	16	13332	0.00813008	0.00120012	6.77439	9212;7405;90417;1107;9793	AURKB;UVRAG;KNSTRN;CHD3;CKAP5	0.00058706	0.127141	biological_process
GO:0010793	regulation of mRNA export from nucleus	3	615	5	13332	0.00487805	0.000375038	13.0068	26993;29072;55677	AKAP8L;SETD2;IWS1	0.00091099	0.163857	biological_process
GO:0016604	nuclear body	21	668	220	14857	0.0314371	0.0148078	2.12301	22890;91801;5586;114034;6895;22888;10488;10499;55793;55729;23064;10362;10147;2074;55183;388566;79618;26137;7703;546;5514	ZBTB1;ALKBH8;PKN2;TOE1;TARBP2;UBOX5;CREB3;NCOA2;MINDY1;ATF7IP;SETX;HMG20B;SUGP2;ERCC6;RIF1;ZNF470;HMBOX1;ZBTB20;PCGF2;ATRX;PPP1R10	0.000950565	0.0433035	cellular_component
GO:0006974	cellular response to DNA damage stimulus	16	615	145	13332	0.0260163	0.0108761	2.39206	22890;91801;5930;9923;9100;1386;254225;259282;84287;23064;2332;57103;57551;55294;253461;55183	ZBTB1;ALKBH8;RBBP6;ZBTB40;USP10;ATF2;RNF169;BOD1L1;ZDHHC16;SETX;FMR1;TIGAR;TAOK1;FBXW7;ZBTB38;RIF1	0.00106148	0.163857	biological_process
GO:0006405	RNA export from nucleus	8	615	46	13332	0.0130081	0.00345035	3.7701	51362;6431;10569;6430;9984;8563;9785;65109	CDC40;SRSF6;SLU7;SRSF5;THOC1;THOC5;DHX38;UPF3B	0.00108085	0.163857	biological_process
GO:0005737	cytoplasm	181	668	3289	14857	0.270958	0.221377	1.22397	30837;83660;80146;2186;22906;9446;10190;64411;3983;26993;51804;1107;114034;3280;151903;6498;83903;83699;4734;10488;56912;7465;4087;126393;55139;79646;123803;26127;4638;817;387119;6667;10569;4355;29915;9785;65109;130132;7163;57619;9040;27252;79618;1105;11252;10572;8476;23240;5747;80205;5586;129450;64398;84448;200081;79176;23499;134957;285590;23043;134265;5592;10499;9107;157657;57103;283987;51319;6…	SOCS7;TLN2;UXS1;BPTF;TRAK1;GSTO1;TXNDC9;ARAP3;ABLIM1;AKAP8L;SIX4;CHD3;TOE1;HES1;CCDC12;SKIL;HASPIN;SH3BGRL2;NEDD4;CREB3;IFT46;WEE1;SMAD2;HSPB6;ANKZF1;PANK3;NTAN1;FGFR1OP2;MYLK;CAMK2D;CEP85L;SP1;SLU7;MPP2;HCFC2;DHX38;UPF3B;RFTN2;TPD52;SHROOM3;UBE2M;KLHL20;HMBOX1;CHD1;PACSIN2;SIVA1;CDC42BPA;TMEM131L;PTK2;CHD9;PKN2;TYW5;MPP5;ABLIM2;TXLNA;FBXL15;MACF1;STXBP5;SH3PXD2B;TNIK;AFAP1L1;PRKG1;NCOA2;MTMR6;C8…	0.00115207	0.0472348	cellular_component
GO:1990090	cellular response to nerve growth factor stimulus	5	615	19	13332	0.00813008	0.00142514	5.70475	2186;85377;57498;11075;9863	BPTF;MICALL1;KIDINS220;STMN2;MAGI2	0.00139294	0.181822	biological_process
GO:0030056	hemidesmosome	3	668	6	14857	0.00449102	0.00040385	11.1205	3691;3655;667	ITGB4;ITGA6;DST	0.0016342	0.0592953	cellular_component
GO:0097320	plasma membrane tubulation	4	615	12	13332	0.00650407	0.00090009	7.22602	257364;11252;29763;85377	SNX33;PACSIN2;PACSIN3;MICALL1	0.00164959	0.181822	biological_process
GO:0005694	chromosome	12	668	100	14857	0.0179641	0.00673083	2.66892	5930;23047;339230;259282;10362;9933;2332;8899;10849;253461;29072;83903	RBBP6;PDS5B;CCDC137;BOD1L1;HMG20B;PUM3;FMR1;PRPF4B;CD3EAP;ZBTB38;SETD2;HASPIN	0.00173547	0.0592953	cellular_component
GO:0010332	response to gamma radiation	3	615	6	13332	0.00487805	0.000450045	10.839	5562;57103;10206	PRKAA1;TIGAR;TRIM13	0.00175953	0.181822	biological_process
GO:0097186	amelogenesis	3	615	6	13332	0.00487805	0.000450045	10.839	3691;3655;1386	ITGB4;ITGA6;ATF2	0.00175953	0.181822	biological_process
GO:0007098	centrosome cycle	6	615	29	13332	0.0097561	0.00217522	4.48511	7405;55755;4659;9696;1107;9793	UVRAG;CDK5RAP2;PPP1R12A;CROCC;CHD3;CKAP5	0.00179903	0.181822	biological_process
GO:0005925	focal adhesion	23	668	264	14857	0.0344311	0.0177694	1.93766	51474;83660;5747;55827;22888;4035;8496;2037;8470;667;1948;64759;3693;23385;4659;10525;23032;57514;55740;9815;11252;7184;3655	LIMA1;TLN2;PTK2;DCAF6;UBOX5;LRP1;PPFIBP1;EPB41L2;SORBS2;DST;EFNB2;TNS3;ITGB5;NCSTN;PPP1R12A;HYOU1;USP33;ARHGAP31;ENAH;GIT2;PACSIN2;HSP90B1;ITGA6	0.00190218	0.0599918	cellular_component
GO:0000398	mRNA splicing, via spliceosome	19	615	198	13332	0.0308943	0.0148515	2.08022	6430;51163;8899;23350;51319;11066;23283;6431;10569;55269;10286;9785;65109;57703;51362;9410;10081;55749;26121	SRSF5;DBR1;PRPF4B;U2SURP;RSRC1;SNRNP35;CSTF2T;SRSF6;SLU7;PSPC1;BCAS2;DHX38;UPF3B;CWC22;CDC40;SNRNP40;PDCD7;CCAR1;PRPF31	0.00203257	0.186582	biological_process
GO:0045893	positive regulation of transcription, DNA-templated	28	615	339	13332	0.0455285	0.0254275	1.79052	2186;9063;63906;51804;54765;23528;57336;10488;4087;27005;4040;3608;55729;2122;6667;8554;6018;4208;3609;79618;55755;10062;56970;6774;6938;221937;24149;3038	BPTF;PIAS2;GPATCH3;SIX4;TRIM44;ZNF281;ZNF287;CREB3;SMAD2;USP21;LRP6;ILF2;ATF7IP;MECOM;SP1;PIAS1;RLF;MEF2C;ILF3;HMBOX1;CDK5RAP2;NR1H3;ATXN7L3;STAT3;TCF12;FOXK1;ZNF318;HAS3	0.00209227	0.186582	biological_process
GO:0051298	centrosome duplication	4	615	13	13332	0.00650407	0.000975098	6.67017	23032;9793;27229;9738	USP33;CKAP5;TUBGCP4;CCP110	0.00229646	0.193413	biological_process
GO:0008380	RNA splicing	16	615	157	13332	0.0260163	0.0117762	2.20923	27332;51362;55677;9406;9410;10081;26993;8227;2332;9984;8563;8899;11066;51319;10147;9879	ZNF638;CDC40;IWS1;ZRANB2;SNRNP40;PDCD7;AKAP8L;AKAP17A;FMR1;THOC1;THOC5;PRPF4B;SNRNP35;RSRC1;SUGP2;DDX46	0.00243805	0.194531	biological_process
GO:0010507	negative regulation of autophagy	6	615	31	13332	0.0097561	0.00232523	4.19575	5747;9711;1981;257397;54922;8925	PTK2;RUBCN;EIF4G1;TAB3;RASIP1;HERC1	0.00257857	0.195456	biological_process
GO:0048701	embryonic cranial skeleton morphogenesis	5	615	22	13332	0.00813008	0.00165017	4.92683	5396;4087;7484;51804;29072	PRRX1;SMAD2;WNT9B;SIX4;SETD2	0.00281291	0.195741	biological_process
GO:0005769	early endosome	17	668	179	14857	0.0254491	0.0120482	2.11228	8411;4035;7405;22906;9711;9100;5987;7852;152273;11252;10211;66008;26056;79874;64089;57561;57720	EEA1;LRP1;UVRAG;TRAK1;RUBCN;USP10;TRIM27;CXCR4;FGD5;PACSIN2;FLOT1;TRAK2;RAB11FIP5;RABEP2;SNX16;ARRDC3;GPR107	0.00295092	0.0864198	cellular_component
GO:0050678	regulation of epithelial cell proliferation	3	615	7	13332	0.00487805	0.000525053	9.29059	3280;10818;51804	HES1;FRS2;SIX4	0.00297389	0.195741	biological_process
GO:0006306	DNA methylation	4	615	14	13332	0.00650407	0.00105011	6.19373	11176;55904;55729;546	BAZ2A;KMT2E;ATF7IP;ATRX	0.0030988	0.195741	biological_process
GO:0043086	negative regulation of catalytic activity	4	615	14	13332	0.00650407	0.00105011	6.19373	4659;51070;9546;10763	PPP1R12A;NOSIP;APBA3;NES	0.0030988	0.195741	biological_process
GO:0005783	endoplasmic reticulum	48	668	712	14857	0.0718563	0.0479235	1.49939	23240;81573;375387;205717;387758;9933;64834;11328;476;7095;10488;9117;3895;79400;56255;49855;27095;10463;4040;10961;122553;11196;7108;163590;6238;2222;53407;394;23385;10609;152273;1382;54732;23382;10525;7837;10439;7163;79683;56886;7405;23184;26608;392636;142891;26058;7184;56894	TMEM131L;ANKRD13C;NRROS;USF3;FIBIN;PUM3;ELOVL1;FKBP9;ATP1A1;SEC62;CREB3;SEC22C;KTN1;NOX5;TMX4;SCAPER;TRAPPC3;SLC30A9;LRP6;ERP29;TRAPPC6B;SEC23IP;TM7SF2;TOR1AIP2;RRBP1;FDFT1;STX18;ARHGAP5;NCSTN;P3H4;FGD5;CRABP2;TMED9;AHCYL2;HYOU1;PXDN;OLFM1;TPD52;ZDHHC14;UGGT1;UVRAG;MESD;TBL2;AGMO;SAMD8;GIGYF2;HSP90B1;AGPAT3	0.00327563	0.0895339	cellular_component
GO:0017069	snRNA binding	3	592	7	12391	0.00506757	0.000564926	8.97032	124790;114034;11066	HEXIM2;TOE1;SNRNP35	0.00328677	0.337223	molecular_function
GO:0030911	TPR domain binding	3	592	7	12391	0.00506757	0.000564926	8.97032	66008;22906;3326	TRAK2;TRAK1;HSP90AB1	0.00328677	0.337223	molecular_function
GO:0007010	cytoskeleton organization	10	615	80	13332	0.0162602	0.0060006	2.70976	27443;64411;152273;23043;3983;57556;79658;114793;54014;667	CECR2;ARAP3;FGD5;TNIK;ABLIM1;SEMA6A;ARHGAP10;FMNL2;BRWD1;DST	0.00362977	0.220109	biological_process
GO:0043542	endothelial cell migration	4	615	15	13332	0.00650407	0.00112511	5.78081	8742;10755;5747;25960	TNFSF12;GIPC1;PTK2;ADGRA2	0.00407312	0.232246	biological_process
GO:0048643	positive regulation of skeletal muscle tissue development	3	615	8	13332	0.00487805	0.00060006	8.12927	5562;4208;10211	PRKAA1;MEF2C;FLOT1	0.0045959	0.232246	biological_process
GO:0051601	exocyst localization	3	615	8	13332	0.00487805	0.00060006	8.12927	91828;149371;11336	EXOC3L4;EXOC8;EXOC3	0.0045959	0.232246	biological_process
GO:0071468	cellular response to acidic pH	3	615	8	13332	0.00487805	0.00060006	8.12927	26056;342372;55364	RAB11FIP5;PKD1L3;IMPACT	0.0045959	0.232246	biological_process
GO:0031581	hemidesmosome assembly	3	615	8	13332	0.00487805	0.00060006	8.12927	3691;3655;667	ITGB4;ITGA6;DST	0.0045959	0.232246	biological_process
GO:0044295	axonal growth cone	4	668	16	14857	0.00598802	0.00107693	5.56025	66008;10439;22906;23242	TRAK2;OLFM1;TRAK1;COBL	0.00478134	0.122522	cellular_component
GO:0006338	chromatin remodeling	8	615	60	13332	0.0130081	0.00450045	2.89041	11176;22890;2186;1105;6603;11177;114803;546	BAZ2A;ZBTB1;BPTF;CHD1;SMARCD2;BAZ1A;MYSM1;ATRX	0.0060283	0.265669	biological_process
GO:0034644	cellular response to UV	5	615	26	13332	0.00813008	0.0019502	4.16886	22890;9212;4734;2332;55294	ZBTB1;AURKB;NEDD4;FMR1;FBXW7	0.00603453	0.265669	biological_process
GO:0006468	protein phosphorylation	20	615	235	13332	0.0325203	0.0176268	1.84494	5586;8899;83903;4087;23043;5592;51319;23235;9794;9252;9212;817;9463;57551;3609;5562;8859;5261;5571;8476	PKN2;PRPF4B;HASPIN;SMAD2;TNIK;PRKG1;RSRC1;SIK2;MAML1;RPS6KA5;AURKB;CAMK2D;PICK1;TAOK1;ILF3;PRKAA1;STK19;PHKG2;PRKAG1;CDC42BPA	0.00620744	0.265669	biological_process
GO:0008360	regulation of cell shape	11	615	100	13332	0.0178862	0.00750075	2.38459	10602;57619;5747;23136;116985;10458;4651;64411;152273;51231;54014	CDC42EP3;SHROOM3;PTK2;EPB41L3;ARAP1;BAIAP2;MYO10;ARAP3;FGD5;VRK3;BRWD1	0.00628946	0.265669	biological_process
GO:0004843	thiol-dependent ubiquitin-specific protease activity	9	592	71	12391	0.0152027	0.00572997	2.65319	9100;54629;27005;7398;55793;23032;114803;90268;84132	USP10;MINDY2;USP21;USP1;MINDY1;USP33;MYSM1;OTULIN;USP42	0.00645452	0.470784	molecular_function
GO:0006355	regulation of transcription, DNA-templated	64	615	1017	13332	0.104065	0.0762826	1.3642	862;2186;55791;9923;80205;9994;6920;57693;5586;2971;7988;7633;1107;10656;22850;126208;80298;9831;7551;147808;360023;56252;64763;374928;10499;55279;79736;84458;22847;27332;56987;55629;4798;9252;84498;51106;1382;7776;11177;6667;1386;10362;55269;57547;117608;8976;503835;57472;22834;6018;29072;388566;11176;136051;5562;58508;6774;55749;8227;55904;23394;546;55213;221037	RUNX1T1;BPTF;LRIF1;ZBTB40;CHD9;CASP8AP2;TCEA3;ZNF317;PKN2;GTF3A;ZNF212;ZNF79;CHD3;KHDRBS3;ADNP2;ZNF787;MTERF2;ZNF623;ZNF3;ZNF784;ZBTB41;YLPM1;ZNF574;ZNF773;NCOA2;ZNF654;TEFM;LCOR;ZNF507;ZNF638;BBX;PNRC2;NFRKB;RPS6KA5;FAM120B;TFB1M;CRABP2;ZNF236;BAZ1A;SP1;ATF2;HMG20B;PSPC1;ZNF624;ZNF354B;WASL;DUXA;CNOT6;ZNF652;RLF;SETD2;ZNF470;BAZ2A;ZNF786;PRKAA1;KMT2C;STAT3;CCAR1;AKAP17A;KMT2E;ADNP;ATRX;RCBTB1;JM…	0.00651878	0.265669	biological_process
GO:0031297	replication fork processing	4	615	17	13332	0.00650407	0.00127513	5.10072	546;9984;201973;259282	ATRX;THOC1;PRIMPOL;BOD1L1	0.0065997	0.265669	biological_process
GO:0051489	regulation of filopodium assembly	3	615	9	13332	0.00487805	0.000675068	7.22602	4651;26051;2332	MYO10;PPP1R16B;FMR1	0.00665925	0.265669	biological_process
GO:1901800	positive regulation of proteasomal protein catabolic process	3	615	9	13332	0.00487805	0.000675068	7.22602	2332;9810;55294	FMR1;RNF40;FBXW7	0.00665925	0.265669	biological_process
GO:0035497	cAMP response element binding	3	592	9	12391	0.00506757	0.000726334	6.97691	6938;10488;1386	TCF12;CREB3;ATF2	0.00734166	0.470784	molecular_function
GO:0005041	low-density lipoprotein receptor activity	3	592	9	12391	0.00506757	0.000726334	6.97691	29967;4035;4040	LRP12;LRP1;LRP6	0.00734166	0.470784	molecular_function
GO:0070301	cellular response to hydrogen peroxide	5	615	28	13332	0.00813008	0.00210021	3.87108	55364;55139;5562;23064;7703	IMPACT;ANKZF1;PRKAA1;SETX;PCGF2	0.00835797	0.309417	biological_process
GO:0010977	negative regulation of neuron projection development	6	615	39	13332	0.0097561	0.00292529	3.33508	4035;862;23258;11075;5802;1948	LRP1;RUNX1T1;DENND5A;STMN2;PTPRS;EFNB2	0.00836815	0.309417	biological_process
GO:0045652	regulation of megakaryocyte differentiation	6	615	39	13332	0.0097561	0.00292529	3.33508	23112;4208;58508;57690;55904;9757	TNRC6B;MEF2C;KMT2C;TNRC6C;KMT2E;KMT2B	0.00836815	0.309417	biological_process
GO:0042755	eating behavior	3	615	10	13332	0.00487805	0.000750075	6.50341	166379;6939;6774	BBS12;TCF15;STAT3	0.00919027	0.32401	biological_process
GO:0032516	positive regulation of phosphoprotein phosphatase activity	3	615	10	13332	0.00487805	0.000750075	6.50341	51231;9863;3326	VRK3;MAGI2;HSP90AB1	0.00919027	0.32401	biological_process
GO:0045666	positive regulation of neuron differentiation	7	615	52	13332	0.0113821	0.00390039	2.9182	124936;4208;55364;1981;10362;6938;51704	CYB5D2;MEF2C;IMPACT;EIF4G1;HMG20B;TCF12;GPRC5B	0.00945743	0.325851	biological_process
GO:0071837	HMG box domain binding	3	592	10	12391	0.00506757	0.000807037	6.27922	6938;5396;6667	TCF12;PRRX1;SP1	0.0101196	0.476111	molecular_function
GO:0031252	cell leading edge	5	668	30	14857	0.00748503	0.00201925	3.70684	149371;3691;667;9748;8476	EXOC8;ITGB4;DST;SLK;CDC42BPA	0.0101356	0.22228	cellular_component
GO:0035264	multicellular organism growth	7	615	53	13332	0.0113821	0.0039754	2.86314	5930;2820;26058;6895;79728;83931;546	RBBP6;GPD2;GIGYF2;TARBP2;PALB2;STK40;ATRX	0.0104755	0.352909	biological_process
[truncated: 2,368 more rows]

## Sheet: KEGG-MvA
Term_description	ListHit	ListTotal	PopHit	PopTotal	GeneRatio	BgRatio	Enrichment_score	GeneIds	GeneSymbols	p-value	FDR_bh
[truncated: 273 more rows]

[truncated: 2 more sheets: GO-MvE, KEGG-MvE]
