# Supplementary material for: Regulatory Role of N6-Methyladenosine in Longissimus Dorsi Development in Yak
Source: Front Vet Sci. 2022 Apr 13;9:757115. doi: 10.3389/fvets.2022.757115 (PMC9043854; doi:10.3389/fvets.2022.757115)
Supplement: Supplementary Table 6 — Differentially methylated N6-methyladenine (m6A) genes enriched in the gene ontology (GO) and KEGG analyses of each group. [file Table_6.XLSX]

## Sheet: 1
Table S6 KEGG enrichment of consistently modified genes in yak LD of the three developmental stages.
Category	Term	Count	%	PValue	Genes	List Total	Pop Hits	Pop Total	Fold Enrichment	Bonferroni	Benjamini	FDR
KEGG_PATHWAY	RNA transport	42	1.93015	3.45713e-09	EIF4A1, FMR1, POP4, DDX20, PHAX, PNN, FXR2, TPR, NUP88, NUP43, EIF4E, EIF2B5, RANBP2, UPF2, PRMT5, EIF5B, SEC13, EIF2B3, EIF1AX, ELAC1, THOC1, PYM1, UPF3B, UPF3A, NUP153, TRNT1, THOC5, RANGAP1, SENP2, SNUPN, THOC7, NUP93, NUP210L, EIF3G, ACIN1, NUP35, GEMIN6, NUP98, EIF4G3, EIF3D, EIF3A, KPNB1	739	159	7550	2.6987	9.05769e-07	9.05769e-07	8.12427e-07
KEGG_PATHWAY	Spliceosome	34	1.5625	1.46781e-07	TCERG1, DDX5, RBM25, SF3B3, DDX46, DDX42, TRA2A, DHX16, DHX38, SMNDC1, BCAS2, CTNNBL1, SF3A3, PRPF38A, CCDC12, THOC1, CDC5L, PRPF40A, CWC15, CRNKL1, U2SURP, CHERP, PRPF4, SNRNP40, PRPF6, SNW1, ACIN1, SNRNP27, PRPF31, SRSF4, SRSF6, RBMX, SLU7, SNRPA	739	129	7550	2.69272	3.84558e-05	1.92283e-05	1.72467e-05
KEGG_PATHWAY	mRNA surveillance pathway	24	1.10294	9.50275e-06	UPF2, HBS1L, CPSF6, RNMT, CPSF2, PYM1, PPP2R5A, CSTF2T, UPF3B, PPP2R2A, UPF3A, PPP2R5C, SMG7, SMG5, GSPT1, SMG6, WDR33, PNN, PPP2R1B, PCF11, CLP1, PPP2R3C, ACIN1, SYMPK	739	89	7550	2.75501	0.00248663	0.000829906	0.000744382
KEGG_PATHWAY	Pathways in cancer	66	3.03309	1.7693e-05	CSF3R, CDKN1B, CBLB, BRCA2, GLI2, IGF1R, IKBKB, MECOM, AKT2, IKBKG, PDGFRB, APC2, MAP2K1, CHUK, DAPK1, NCOA4, AXIN1, WNT9B, ARNT, PRKCA, BCR, MSH6, PLCB4, ADCY9, TRAF4, PIK3CA, MSH3, RARA, ARHGEF1, MET, CRK, SOS2, BIRC3, HDAC2, RALA, CTBP2, LAMA2, ROCK1, HDAC1, ROCK2, XIAP, HIF1A, HSP90B1, RXRB, MAPK9, WNT11, GNA11, TPR, PLCG1, RUNX1T1, SMAD2, SMAD4, CREBBP, STAT1, FZD4, PTCH1, LAMB1, PTK2, NFKB1…	739	398	7550	1.69419	0.00462487	0.00115889	0.00103946
KEGG_PATHWAY	Thyroid hormone signaling pathway	27	1.24081	2.42306e-05	HDAC2, HDAC3, NOTCH1, THRA, HDAC1, HIF1A, SLC9A1, RXRB, SIN3A, AKT2, PLCG1, MAP2K1, CREBBP, STAT1, NCOA3, TSC2, PRKCA, ATP1B1, MED4, KAT2B, RCAN1, PLCB4, NCOR1, MED24, PIK3CA, MDM2, PLCD1	739	113	7550	2.44111	0.0063284	0.00126969	0.00113884
KEGG_PATHWAY	Ribosome biogenesis in eukaryotes	21	0.965074	4.95733e-05	NOP56, RBM28, UTP6, WDR3, POP4, NAT10, GNL2, WDR43, GTPBP4, GNL3, RRP7A, LSG1, GNL3L, TCOF1, DKC1, BMS1, XRN2, GAR1, RIOK2, RIOK1, MDN1	739	79	7550	2.71578	0.0129045	0.0021647	0.00194162
KEGG_PATHWAY	Chronic myeloid leukemia	19	0.873162	0.000168317	MAP2K1, SMAD4, HDAC2, CDKN1B, CTBP2, CHUK, HDAC1, CBLB, NFKB1, BCR, IKBKB, CDK6, PIK3CA, MECOM, AKT2, MDM2, IKBKG, CRK, SOS2	739	73	7550	2.65909	0.0431445	0.00629988	0.00565066
KEGG_PATHWAY	HIF-1 signaling pathway	22	1.01103	0.000305487	MAP2K1, CREBBP, CDKN1B, PFKFB3, IFNGR1, INSR, ARNT, PRKCA, HIF1A, NFKB1, VEGFA, HK1, IGF1R, PIK3CA, AKT2, MKNK1, PLCG1, TIMP1, LTBR, TEK, EIF4E, CAMK2G	739	96	7550	2.34128	0.0769296	0.0100047	0.00897368
KEGG_PATHWAY	Notch signaling pathway	14	0.643382	0.000404745	CREBBP, HDAC2, NUMBL, JAG1, NOTCH1, CTBP2, HDAC1, PSEN2, KAT2B, ADAM17, SNW1, NUMB, CIR1, HES1	739	47	7550	3.04322	0.100633	0.0117826	0.0105683
KEGG_PATHWAY	Ubiquitin mediated proteolysis	27	1.24081	0.000596308	UBE3C, CUL3, XIAP, NEDD4L, UBE3A, CBLB, UBE2J2, RHOBTB1, FZR1, UBE2Q1, CDC26, PIAS4, PPIL2, ANAPC7, FBXW7, HUWE1, UBE4A, WWP1, UBE4B, WWP2, PIAS1, MDM2, UBE2O, TRIP12, STUB1, BIRC3, UBE2M	739	136	7550	2.02828	0.14468	0.014203	0.0127393
KEGG_PATHWAY	Insulin signaling pathway	27	1.24081	0.000596308	PRKAG1, CBLB, PYGL, ACACA, HK1, SOCS2, RPTOR, IKBKB, MAPK9, AKT2, MKNK1, PRKAR2A, PHKG2, FLOT1, EIF4E, PTPN1, MAP2K1, EXOC7, INSR, TSC2, PRKAB1, PIK3CA, PRKAR1B, PPP1R3B, TRIP10, CRK, SOS2	739	136	7550	2.02828	0.14468	0.014203	0.0127393
KEGG_PATHWAY	RNA degradation	18	0.827206	0.00085584	PARN, CNOT10, PATL1, CNOT4, EDC4, EXOSC5, EXOSC10, PAN3, EXOSC9, CNOT3, DHX36, XRN2, EXOSC8, CNOT8, EXOSC2, PFKP, DCP1B, MPHOSPH6	739	76	7550	2.4197	0.200945	0.0186858	0.0167602
KEGG_PATHWAY	Transcriptional misregulation in cancer	31	1.42463	0.00104534	DDX5, HDAC2, CCNT2, SLC45A3, CDKN1B, HDAC1, DOT1L, PRCC, JMJD1C, SIX1, MLLT3, IGF1R, RXRB, SIN3A, RUNX1T1, KDM6A, SMAD1, ZBTB17, MEF2C, ETV4, PTK2, FLI1, NFKB1, NCOR1, SP1, DDIT3, RARA, MDM2, BMP2K, ERG, MET	739	171	7550	1.85212	0.239684	0.0210676	0.0188965
KEGG_PATHWAY	Proteoglycans in cancer	35	1.60846	0.00116423	DDX5, ROCK1, ROCK2, CBLB, HIF1A, SLC9A1, IGF1R, WNT11, RRAS, AKT2, GPC1, KDR, PLCG1, CAMK2G, MAP2K1, PPP1R12A, FZD4, PTCH1, RDX, WNT9B, GAB1, PRKCA, ANK3, ANK1, PTK2, MAPK13, VEGFA, TFAP4, PIK3CA, MDM2, ARHGEF1, ITGA5, EZR, SOS2, MET	739	203	7550	1.76147	0.263029	0.0211657	0.0189845
KEGG_PATHWAY	Pancreatic cancer	16	0.735294	0.00121178	SMAD2, RALA, MAP2K1, SMAD4, CHUK, STAT1, BRCA2, NFKB1, VEGFA, IKBKB, MAPK9, CDK6, PIK3CA, AKT2, IKBKG, ARHGEF6	739	65	7550	2.51483	0.272163	0.0211657	0.0189845
KEGG_PATHWAY	RNA polymerase	10	0.459559	0.00168013	POLR1A, POLR3C, POLR1B, POLR2C, POLR3D, TWISTNB, POLR3E, POLR2D, POLR3K, POLR2L	739	30	7550	3.4055	0.356327	0.0275121	0.0246769
KEGG_PATHWAY	Epstein-Barr virus infection	22	1.01103	0.00473714	HDAC2, PSMD12, CDKN1B, PSMD14, CHUK, HDAC1, EIF2AK2, NFKB1, MAPK13, IKBKB, MAPK9, PSMC5, SNW1, TBK1, PIK3CA, AKT2, MDM2, PSMD1, RIPK1, IKBKG, MAP3K14, MAP3K7	739	118	7550	1.90477	0.711794	0.0730077	0.065484
KEGG_PATHWAY	MAPK signaling pathway	39	1.79228	0.0052268	ARRB2, STK3, IKBKB, PPP3CA, MAPK9, RPS6KA5, DUSP10, MECOM, RRAS, AKT2, RPS6KA2, MKNK1, RPS6KA1, CACNA1S, IKBKG, PAK2, MAP3K7, MAP3K4, MAP4K4, PDGFRB, MAP2K1, DAXX, MEF2C, CHUK, IL1R1, PRKCA, NFKB1, MAPK13, PPM1A, PPP5C, CACNB3, TAOK3, DDIT3, TAOK2, RAPGEF2, MAP3K14, CRK, SOS2, MAP3K12	739	255	7550	1.56252	0.746658	0.0734047	0.06584
KEGG_PATHWAY	Adherens junction	15	0.689338	0.00532324	SMAD2, PTPN1, CREBBP, SMAD4, INSR, PTPRM, LMO7, BAIAP2, IGF1R, AFDN, FYN, SSX2IP, MAP3K7, MET, NECTIN2	739	68	7550	2.25364	0.753012	0.0734047	0.06584
KEGG_PATHWAY	AMPK signaling pathway	22	1.01103	0.00578591	PFKFB3, CAB39, INSR, PRKAG1, PPP2R5A, TSC2, PPP2R2A, PPP2R5C, ELAVL1, PRKAB1, ACACA, IGF1R, RPTOR, CREB3, STK11, PIK3CA, PPP2R1B, PPP2R3C, AKT2, MLYCD, MAP3K7, PFKP	739	120	7550	1.87303	0.781356	0.0757954	0.0679844
KEGG_PATHWAY	Protein processing in endoplasmic reticulum	28	1.28676	0.00692937	DERL2, RRBP1, UBE2J2, HSP90B1, DNAJB2, MAPK9, HSPH1, OS9, SSR1, SEC62, SIL1, SEC31A, SEC63, SEC13, AMFR, EIF2AK1, EDEM2, EIF2AK2, UBE4B, CKAP4, PDIA4, DDIT3, DNAJA2, DNAJC10, PREB, STUB1, HYOU1, CALR	739	169	7550	1.69268	0.838268	0.0864521	0.0775429
KEGG_PATHWAY	Cell cycle	22	1.01103	0.00926285	SMAD2, ZBTB17, CREBBP, SMAD4, HDAC2, CDKN1B, ANAPC7, HDAC1, SMC3, RBL2, MAD2L2, STAG1, WEE1, FZR1, CDK6, ORC6, CDC45, CDC26, MCM3, MDM2, MAD1L1, MCM2	739	125	7550	1.79811	0.91268	0.110312	0.0989441
KEGG_PATHWAY	mTOR signaling pathway	13	0.597426	0.0105083	CAB39, TSC2, PRKCA, RPTOR, IKBKB, STK11, PIK3CA, AKT2, RPS6KA2, RRAGD, RPS6KA1, MLST8, EIF4E	739	59	7550	2.2511	0.937197	0.119704	0.107368
KEGG_PATHWAY	Endocytosis	36	1.65441	0.0120346	ARPC5L, CLTA, NEDD4L, CBLB, ASAP1, ARRB2, IGF1R, CYTH3, MVB12B, CHMP1A, RAB11FIP3, EPS15, CYTH1, GIT1, SMAD2, ARFGEF2, GIT2, SH3GLB2, VTA1, ARAP3, WWP1, EPS15L1, VPS37B, RBSN, DNM1, EPN2, RUFY1, RABEP1, ZFYVE16, RAB31, ACAP1, HGS, CAPZA1, MDM2, STAMBP, CHMP5	739	243	7550	1.51356	0.958088	0.131377	0.117838
KEGG_PATHWAY	Pyrimidine metabolism	18	0.827206	0.0133838	DTYMK, CANT1, ENTPD6, NME3, CTPS1, NT5C3B, POLR1A, POLR3C, POLR1B, POLR2C, POLR3D, POLR3E, POLR2D, TWISTNB, CMPK1, CMPK2, POLR3K, POLR2L	739	98	7550	1.8765	0.970702	0.140262	0.125808
KEGG_PATHWAY	FoxO signaling pathway	22	1.01103	0.0167787	SMAD2, MAP2K1, CREBBP, SMAD4, CDKN1B, CHUK, HOMER2, INSR, PRKAG1, PRKAB1, KLF2, MAPK13, IGF1R, RBL2, IKBKB, MAPK9, STK11, PIK3CA, AKT2, S1PR1, MDM2, SOS2	739	132	7550	1.70275	0.988125	0.169077	0.151653
KEGG_PATHWAY	Neurotrophin signaling pathway	21	0.965074	0.018213	MAP2K1, ZNF274, PRDM4, KIDINS220, GAB1, PSEN2, NFKB1, MAPK13, IKBKB, MAPK9, RPS6KA5, PIK3CA, CAMK4, AKT2, RPS6KA2, RPS6KA1, PLCG1, CRK, SOS2, CAMK2G, SH2B1	739	125	7550	1.71637	0.991899	0.169633	0.152151
KEGG_PATHWAY	Prostate cancer	16	0.735294	0.0185538	PDGFRB, MAP2K1, CREBBP, CDKN1B, CHUK, NFKB1, HSP90B1, IGF1R, IKBKB, CREB3, PIK3CA, AKT2, PDGFC, MDM2, IKBKG, SOS2	739	86	7550	1.90075	0.992604	0.169633	0.152151
KEGG_PATHWAY	Inositol phosphate metabolism	14	0.643382	0.0187761	MTMR1, PI4K2B, MTMR2, MTMR3, MTMR14, ITPK1, INPP4A, PLCB4, PIK3CA, INPP5K, PIK3C3, PLCG1, PLCH2, PLCD1	739	71	7550	2.01452	0.99303	0.169633	0.152151
KEGG_PATHWAY	Osteoclast differentiation	22	1.01103	0.0196309	MAP2K1, CSF1, CHUK, IFNGR1, STAT1, IL1R1, STAT2, TNFRSF11B, NFKB1, MAPK13, IKBKB, PPP3CA, MAPK9, PIK3CA, CAMK4, AKT2, CTSK, FYN, IKBKG, MAP3K14, MAP3K7, IRF9	739	134	7550	1.67734	0.994453	0.171444	0.153776
KEGG_PATHWAY	Tight junction	16	0.735294	0.0204699	PPP2R2A, MPP5, TJAP1, MYH1, AFDN, MYH3, PPP2R1B, MYH8, MYH14, SYMPK, MYH9, MYH11, AMOTL1, MYH4, MYH10, MPDZ	739	87	7550	1.8789	0.995567	0.173004	0.155175
KEGG_PATHWAY	Adrenergic signaling in cardiomyocytes	22	1.01103	0.0228465	TPM2, PPP2R5A, PPP2R2A, ATP2B1, PPP2R5C, ATP1B1, SLC9A1, MAPK13, CREB3, CACNB3, ADCY9, PLCB4, RPS6KA5, PPP2R1B, PPP2R3C, AKT2, TNNT2, TNNI3, CACNA1S, CAMK2G, MYH6, MYH7	739	136	7550	1.65267	0.997654	0.187056	0.167779
KEGG_PATHWAY	Rap1 signaling pathway	31	1.42463	0.0267974	RALA, CSF1, SIPA1L3, IGF1R, RRAS, AKT2, PDGFC, KDR, PLCG1, PDGFRB, MAP2K1, MAGI3, INSR, ARAP3, PRKCA, MAPK13, VEGFA, EFNA1, AFDN, PLCB4, ADCY9, PIK3CA, LPAR5, PRKD3, RAPGEF2, TEK, TLN2, CRK, MET, BCAR1, EPHA2	739	214	7550	1.47996	0.999189	0.212755	0.19083
KEGG_PATHWAY	Signaling pathways regulating pluripotency of stem cells	22	1.01103	0.0284111	APC2, SMAD2, SMAD1, MAP2K1, SMAD4, ZFHX3, BMPR2, SETDB1, RIF1, FZD4, AXIN1, WNT9B, PAX6, MAPK13, IGF1R, BMP4, BMP2, WNT11, PIK3CA, AKT2, KAT6A, JAK2	739	139	7550	1.617	0.999475	0.218932	0.196371
KEGG_PATHWAY	TNF signaling pathway	18	0.827206	0.0322794	MAP2K1, CSF1, CHUK, IL15, NFKB1, MAPK13, IKBKB, MAPK9, CREB3, MMP14, RPS6KA5, PIK3CA, AKT2, RIPK1, IKBKG, MAP3K14, MAP3K7, BIRC3	739	108	7550	1.70275	0.999815	0.241634	0.216733
KEGG_PATHWAY	Bacterial invasion of epithelial cells	14	0.643382	0.0346261	ARPC5L, GAB1, CLTA, CBLB, PTK2, DNM1, CD2AP, MAD2L2, ARHGAP10, PIK3CA, ITGA5, CRK, MET, BCAR1	739	77	7550	1.85755	0.999902	0.252001	0.226031
KEGG_PATHWAY	Hippo signaling pathway	23	1.05699	0.0363867	APC2, SMAD2, SMAD1, SMAD4, BMPR2, FZD4, AXIN1, WNT9B, PPP2R2A, MPP5, BMP6, GLI2, SAV1, STK3, BMP4, MOB1A, DLG1, BMP2, WNT11, LATS2, PPP2R1B, TP53BP2, NF2	739	151	7550	1.55616	0.999939	0.257657	0.231104
KEGG_PATHWAY	PI3K-Akt signaling pathway	45	2.06801	0.0417416	CSF3R, CDKN1B, CSF1, LAMA2, TNC, PPP2R2A, HSP90B1, IGF1R, RPTOR, IKBKB, STK11, PPP2R1B, PPP2R3C, AKT2, PDGFC, KDR, MLST8, IKBKG, JAK2, EIF4E, PDGFRB, MAP2K1, IL4R, CHUK, INSR, PPP2R5A, TSC2, LAMB1, PPP2R5C, PTK2, NFKB1, VEGFA, RBL2, EFNA1, CREB3, CDK6, PIK3CA, LPAR5, COL6A1, MDM2, ITGA5, TEK, SOS2, MET, EPHA2	739	347	7550	1.32491	0.999986	0.287797	0.258139
KEGG_PATHWAY	Wnt signaling pathway	21	0.965074	0.0437379	APC2, CREBBP, SMAD4, CTBP2, FZD4, ROCK2, PRICKLE2, AXIN1, WNT9B, PRKCA, CACYBP, PRICKLE1, SENP2, PPP3CA, MAPK9, PORCN, WNT11, PLCB4, RUVBL1, MAP3K7, CAMK2G	739	137	7550	1.56603	0.999992	0.293829	0.263549
KEGG_PATHWAY	T cell receptor signaling pathway	17	0.78125	0.0479218	MAP2K1, CHUK, BCL10, NFKB1, MAPK13, IKBKB, PPP3CA, DLG1, PIK3CA, AKT2, FYN, PLCG1, IKBKG, MAP3K14, PAK2, SOS2, MAP3K7	739	105	7550	1.6541	0.999997	0.307447	0.275763
KEGG_PATHWAY	Herpes simplex infection	27	1.24081	0.0481119	CFP, TAF5L, IKBKB, MAPK9, TBK1, IL12A, IKBKG, JAK2, MAP3K7, DAXX, CREBBP, CHUK, IFNGR1, STAT1, IL15, STAT2, MCRS1, EIF2AK1, EIF2AK2, NFKB1, SRPK1, SRSF4, TAF4, SRSF6, TAF3, IRF9, NECTIN2	739	190	7550	1.45182	0.999998	0.307447	0.275763
KEGG_PATHWAY	Focal adhesion	29	1.33272	0.0494687	MYLK2, LAMA2, ROCK1, ROCK2, TNC, XIAP, IGF1R, MAPK9, AKT2, PDGFC, KDR, FYN, PAK2, PDGFRB, MAP2K1, PPP1R12A, PRKCA, LAMB1, PTK2, VEGFA, PIK3CA, COL6A1, ITGA5, TLN2, CRK, SOS2, MET, BCAR1, BIRC3	739	208	7550	1.42442	0.999998	0.308591	0.276789
KEGG_PATHWAY	Ras signaling pathway	32	1.47059	0.0508195	RALA, CSF1, ETS2, IGF1R, IKBKB, MAPK9, TBK1, RRAS, AKT2, PDGFC, KDR, PLCG1, IKBKG, PAK2, PDGFRB, MAP2K1, KSR1, CHUK, INSR, GAB1, PRKCA, NFKB1, VEGFA, EFNA1, AFDN, PIK3CA, RASA3, TEK, RGL1, SOS2, MET, EPHA2	739	235	7550	1.39118	0.999999	0.309644	0.277734
KEGG_PATHWAY	Phosphatidylinositol signaling system	16	0.735294	0.0525153	MTMR1, PI4K2B, MTMR2, MTMR3, MTMR14, ITPK1, PRKCA, INPP4A, PLCB4, PIK3CA, PPIP5K1, DGKQ, INPP5K, PIK3C3, PLCG1, PLCD1	739	98	7550	1.668	0.999999	0.312057	0.279899
KEGG_PATHWAY	Renal cell carcinoma	12	0.551471	0.0535976	MAP2K1, CREBBP, PIK3CA, AKT2, GAB1, ARNT, HIF1A, MET, CRK, PAK2, SOS2, VEGFA	739	66	7550	1.85755	0.999999	0.312057	0.279899
KEGG_PATHWAY	Hepatitis C	20	0.919118	0.0581633	CHUK, STAT1, STAT2, EIF2AK1, NR1H3, EIF2AK2, PPP2R2A, NFKB1, PIAS1, MAPK13, IKBKB, MAPK9, TBK1, PIK3CA, PPP2R1B, AKT2, RIPK1, IKBKG, SOS2, IRF9	739	133	7550	1.53632	1	0.331278	0.297139
KEGG_PATHWAY	RIG-I-like receptor signaling pathway	13	0.597426	0.0638739	CHUK, TANK, NFKB1, MAPK13, IKBKB, MAPK9, SIKE1, TBK1, IL12A, RIPK1, IKBKG, AZI2, MAP3K7	739	76	7550	1.74756	1	0.356063	0.31937
KEGG_PATHWAY	Mismatch repair	6	0.275735	0.0672594	MSH6, RFC1, MSH3, RPA1, PMS2, MLH3	739	23	7550	2.66518	1	0.367124	0.329291
KEGG_PATHWAY	Cytosolic DNA-sensing pathway	11	0.505515	0.0700502	IKBKB, TBK1, CHUK, POLR3C, POLR3D, POLR3E, RIPK1, IKBKG, POLR3K, NFKB1, POLR2L	739	61	7550	1.84232	1	0.374554	0.335955
KEGG_PATHWAY	Insulin resistance	17	0.78125	0.0726437	PTPN1, INSR, PRKAG1, NR1H3, PYGL, PRKAB1, NFKB1, IKBKB, MAPK9, CREB3, PIK3CA, PPP1R3B, AKT2, RPS6KA2, RPS6KA1, OGT, PPARGC1B	739	111	7550	1.56469	1	0.380653	0.341425
KEGG_PATHWAY	Sphingolipid signaling pathway	18	0.827206	0.0748748	MAP2K1, ASAH1, ROCK1, ROCK2, PPP2R5A, PPP2R2A, PRKCA, PPP2R5C, NFKB1, MAPK13, MAPK9, PLCB4, PIK3CA, PPP2R1B, PPP2R3C, AKT2, S1PR1, FYN	739	120	7550	1.53248	1	0.384651	0.345011
KEGG_PATHWAY	Apoptosis	11	0.505515	0.0765808	IKBKB, ENDOG, CHUK, PIK3CA, AKT2, XIAP, RIPK1, IKBKG, MAP3K14, NFKB1, BIRC3	739	62	7550	1.81261	1	0.385849	0.346086
KEGG_PATHWAY	Small cell lung cancer	14	0.643382	0.0791135	LAMA2, CHUK, XIAP, LAMB1, PTK2, NFKB1, RXRB, IKBKB, CDK6, PIK3CA, TRAF4, AKT2, IKBKG, BIRC3	739	87	7550	1.64404	1	0.391089	0.350786
KEGG_PATHWAY	Adipocytokine signaling pathway	12	0.551471	0.082445	RXRB, IKBKB, MAPK9, STK11, CHUK, AKT2, PRKAG1, IKBKG, ACSL3, JAK2, PRKAB1, NFKB1	739	71	7550	1.72673	1	0.400011	0.358788
KEGG_PATHWAY	Progesterone-mediated oocyte maturation	14	0.643382	0.084964	MAP2K1, ANAPC7, MAPK13, IGF1R, MAD2L2, MAPK9, FZR1, ADCY9, PIK3CA, AKT2, RPS6KA2, CDC26, RPS6KA1, MAD1L1	739	88	7550	1.62535	1	0.404737	0.363028
KEGG_PATHWAY	Chagas disease (American trypanosomiasis)	17	0.78125	0.0877088	SMAD2, CHUK, IFNGR1, PPP2R2A, NFKB1, MAPK13, IKBKB, MAPK9, PLCB4, PIK3CA, PPP2R1B, AKT2, GNA11, IL12A, CALR, IKBKG, C1QC	739	114	7550	1.52351	1	0.410352	0.368064
KEGG_PATHWAY	MicroRNAs in cancer	32	1.47059	0.0899258	SLC45A3, BMPR2, CDKN1B, NOTCH1, ROCK1, TNC, GLS, RPTOR, IKBKB, RPS6KA5, PLCG1, APC2, PDGFRB, MAP2K1, CREBBP, DNMT3A, RDX, PRKCA, DICER1, NFKB1, VEGFA, ZEB2, CDK6, CYP24A1, MDM2, SPRY2, ITGA5, EZR, CRK, SOS2, MET, EZH2	739	248	7550	1.31826	1	0.413343	0.370747
KEGG_PATHWAY	Acute myeloid leukemia	10	0.459559	0.091669	IKBKB, MAP2K1, CHUK, PIK3CA, AKT2, RARA, IKBKG, SOS2, NFKB1, RUNX1T1	739	56	7550	1.82438	1	0.414091	0.371418
KEGG_PATHWAY	Glioma	11	0.505515	0.098372	PDGFRB, MAP2K1, CDK6, PIK3CA, AKT2, MDM2, PRKCA, PLCG1, CAMK2G, SOS2, IGF1R	739	65	7550	1.72895	1	0.436838	0.391821
