# Supplementary material for: Regulatory Role of N6-Methyladenosine in Longissimus Dorsi Development in Yak
Source: Front Vet Sci. 2022 Apr 13;9:757115. doi: 10.3389/fvets.2022.757115 (PMC9043854; doi:10.3389/fvets.2022.757115)
Supplement: Supplementary Table 7 — GO enrichment and KEGG pathway enrichment analyses of each group. [file Table_7.XLSX]

## Sheet: KEGG-AvE
Table S7 enrichment GO and KEGG analysis of each group.
Term_ID	Term_description	ListHit	ListTotal	PopHit	PopTotal	GeneRatio	BgRatio	Enrichment_score	GeneIds	GeneSymbols	p-value	FDR_bh
ko04114	Oocyte meiosis	4	190	49	13664	0.0210526	0.00358607	5.87068	SLK;SLU7;NRDE2;CLINT1	SLK;SLU7;NRDE2;CLINT1	0.00471074	0.504812
ko05031	Amphetamine addiction	3	190	31	13664	0.0157895	0.00226874	6.95959	FOS;NRDE2;SIRT1	FOS;NRDE2;SIRT1	0.00893473	0.504812
ko05418	Fluid shear stress and atherosclerosis	3	190	44	13664	0.0157895	0.00322014	4.90335	PUM2;FOS;NRDE2	PUM2;FOS;NRDE2	0.0230903	0.67156
ko04218	Cellular senescence	3	190	62	13664	0.0157895	0.00453747	3.4798	SIRT1;NRDE2;CLINT1	SIRT1;NRDE2;CLINT1	0.0551033	0.67156
ko05168	Herpes simplex virus 1 infection	22	190	1127	13664	0.115789	0.0824795	1.40386	NFYB;CTNNAL1;CHD1;STT3B;RLF;VBP1;NUDT9;DHTKD1;TERF1;SLC25A36;RABEP1;INSR;STAU2;ZNF667;HAND1;OSBPL6;SMARCA2;SEMA3A;UBR4;TENM3;SRSF5;MTMR14	NFYB;CTNNAL1;CHD1;STT3B;RLF;VBP1;NUDT9;DHTKD1;TERF1;SLC25A36;RABEP1;INSR;STAU2;ZNF667;HAND1;OSBPL6;SMARCA2;SEMA3A;UBR4;TENM3;SRSF5;MTMR14	0.0658946	0.67156
ko04713	Circadian entrainment	2	190	35	13664	0.0105263	0.00256148	4.10947	FOS;NRDE2	FOS;NRDE2	0.0849018	0.67156
ko05170	Human immunodeficiency virus 1 infection	3	190	76	13664	0.0157895	0.00556206	2.83878	FOS;NRDE2;CLINT1	FOS;NRDE2;CLINT1	0.0892323	0.67156
ko05133	Pertussis	2	190	37	13664	0.0105263	0.00270785	3.88734	FOS;NRDE2	FOS;NRDE2	0.0933634	0.67156
ko04152	AMPK signaling pathway	2	190	38	13664	0.0105263	0.00278103	3.78504	CCDC47;SIRT1	CCDC47;SIRT1	0.0976823	0.67156
ko04922	Glucagon signaling pathway	2	190	39	13664	0.0105263	0.00285422	3.68799	NRDE2;SIRT1	NRDE2;SIRT1	0.102057	0.67156
ko04728	Dopaminergic synapse	2	190	40	13664	0.0105263	0.0029274	3.59579	FOS;NRDE2	FOS;NRDE2	0.106484	0.67156
ko04210	Apoptosis	2	190	50	13664	0.0105263	0.00365925	2.87663	FOS;DNAJB2	FOS;DNAJB2	0.153203	0.67156
ko05166	Human T-cell leukemia virus 1 infection	3	190	99	13664	0.0157895	0.00724532	2.17927	SLU7;FOS;CLINT1	SLU7;FOS;CLINT1	0.159268	0.67156
ko04068	FoxO signaling pathway	2	190	53	13664	0.0105263	0.00387881	2.7138	SIRT1;CLINT1	SIRT1;CLINT1	0.167903	0.67156
ko04010	MAPK signaling pathway	3	190	107	13664	0.0157895	0.0078308	2.01633	FOS;FLT3LG;PPM1A	FOS;FLT3LG;PPM1A	0.186684	0.67156
ko04915	Estrogen signaling pathway	2	190	58	13664	0.0105263	0.00424473	2.47985	FOS;NRDE2	FOS;NRDE2	0.192889	0.67156
ko05167	Kaposi sarcoma-associated herpesvirus infection	2	190	58	13664	0.0105263	0.00424473	2.47985	FOS;NRDE2	FOS;NRDE2	0.192889	0.67156
ko04921	Oxytocin signaling pathway	2	190	59	13664	0.0105263	0.00431792	2.43782	FOS;NRDE2	FOS;NRDE2	0.197944	0.67156
ko04110	Cell cycle	2	190	63	13664	0.0105263	0.00461066	2.28304	SLU7;CLINT1	SLU7;CLINT1	0.218315	0.67156
ko04530	Tight junction	2	190	64	13664	0.0105263	0.00468384	2.24737	SYNPO;DNAJB2	SYNPO;DNAJB2	0.223438	0.67156
ko04014	Ras signaling pathway	2	190	73	13664	0.0105263	0.00534251	1.9703	FLT3LG;NRDE2	FLT3LG;NRDE2	0.26982	0.67156
ko05010	Alzheimer disease	3	190	142	13664	0.0157895	0.0103923	1.51935	DNAJB2;NRDE2;SYCP2	DNAJB2;NRDE2;SYCP2	0.316319	0.67156
ko05200	Pathways in cancer	4	190	211	13664	0.0210526	0.015442	1.36333	FOS;RB1;FLT3LG;NRDE2	FOS;RB1;FLT3LG;NRDE2	0.337729	0.67156
ko04024	cAMP signaling pathway	2	190	89	13664	0.0105263	0.00651347	1.61609	FOS;NRDE2	FOS;NRDE2	0.351761	0.67156
ko05130	Pathogenic Escherichia coli infection	2	190	90	13664	0.0105263	0.00658665	1.59813	FOS;DNAJB2	FOS;DNAJB2	0.356799	0.67156
ko05016	Huntington disease	2	190	116	13664	0.0105263	0.00848946	1.23993	DNAJB2;SYCP2	DNAJB2;SYCP2	0.481464	0.671673
ko04151	PI3K-Akt signaling pathway	2	190	123	13664	0.0105263	0.00900176	1.16936	RB1;FLT3LG	RB1;FLT3LG	0.512476	0.676207
ko03010	Ribosome	2	190	136	13664	0.0105263	0.00995316	1.05759	LRIG2;VEGFA	LRIG2;VEGFA	0.566759	0.676207
ko04080	Neuroactive ligand-receptor interaction	2	190	163	13664	0.0105263	0.0119292	0.882402	RB1;CHRNA5	RB1;CHRNA5	0.665216	0.70783
ko04742	Taste transduction	3	190	344	13664	0.0157895	0.0251756	0.627173	WDR45B;NOA1;ZBTB11	WDR45B;NOA1;ZBTB11	0.861095	0.868784

## Sheet: KEGG-MvA
Term_ID	Term_description	ListHit	ListTotal	PopHit	PopTotal	GeneRatio	BgRatio	Enrichment_score	GeneIds	GeneSymbols	p-value	FDR_bh
ko00230	Purine metabolism	2	59	46	13664	0.0338983	0.00336651	10.0693	HDDC3;NT5C3B	HDDC3;NT5C3B	0.0167963	0.198305
ko04742	Taste transduction	4	59	344	13664	0.0677966	0.0251756	2.69294	TRAPPC6B;AK2;GIPC1;DENND2B	TRAPPC6B;AK2;GIPC1;DENND2B	0.0610169	0.198305
ko05168	Herpes simplex virus 1 infection	7	59	1127	13664	0.118644	0.0824795	1.43847	AKR1A1;SH3BGRL2;SNRNP40;SRSF5;TERF1;DCTN6;CAMK2A	AKR1A1;SH3BGRL2;SNRNP40;SRSF5;TERF1;DCTN6;CAMK2A	0.210994	0.262589

## Sheet: KEGG-MvE
Term_ID	Term_description	ListHit	ListTotal	PopHit	PopTotal	GeneRatio	BgRatio	Enrichment_score	GeneIds	GeneSymbols	p-value	FDR_bh
ko04144	Endocytosis	4	194	93	13664	0.0206186	0.00680621	3.02938	ASCC1;PLD2;EPN2;NCOA4	ASCC1;PLD2;EPN2;NCOA4	0.0433454	0.721069
ko04927	Cortisol synthesis and secretion	2	194	28	13664	0.0103093	0.00204918	5.03093	CREB3L1;NCEH1	CREB3L1;NCEH1	0.0595618	0.721069
ko04146	Peroxisome	2	194	30	13664	0.0103093	0.00219555	4.69553	ABCD1;PLCH2	ABCD1;PLCH2	0.067304	0.721069
ko03015	mRNA surveillance pathway	2	194	30	13664	0.0103093	0.00219555	4.69553	ARFGAP3;UPF2	ARFGAP3;UPF2	0.067304	0.721069
ko03013	RNA transport	3	194	68	13664	0.0154639	0.00497658	3.10734	EIF2B2;ARFGAP3;UPF2	EIF2B2;ARFGAP3;UPF2	0.0722772	0.721069
ko04928	Parathyroid hormone synthesis, secretion and action	2	194	37	13664	0.0103093	0.00270784	3.80719	CREB3L1;PLD2	CREB3L1;PLD2	0.0967045	0.721069
ko04922	Glucagon signaling pathway	2	194	39	13664	0.0103093	0.00285421	3.61195	CREB3L1;SIK2	CREB3L1;SIK2	0.105671	0.721069
ko05202	Transcriptional misregulation in cancer	3	194	86	13664	0.0154639	0.00629391	2.45696	CCNT2;SIX1;EWSR1	CCNT2;SIX1;EWSR1	0.123317	0.721069
ko04024	cAMP signaling pathway	3	194	89	13664	0.0154639	0.00651347	2.37415	CREB3L1;PLD2;AFDN	CREB3L1;PLD2;AFDN	0.132839	0.721069
ko04350	TGF-beta signaling pathway	2	194	48	13664	0.0103093	0.00351288	2.93471	INHBA;E2F4	INHBA;E2F4	0.1484	0.721069
ko04120	Ubiquitin mediated proteolysis	2	194	57	13664	0.0103093	0.00417155	2.47133	BIRC6;UBE2J2	BIRC6;UBE2J2	0.193891	0.721069
ko04110	Cell cycle	2	194	63	13664	0.0103093	0.00461066	2.23597	DBF4;E2F4	DBF4;E2F4	0.225107	0.721069
ko05016	Huntington disease	3	194	116	13664	0.0154639	0.00848946	1.82154	CREB3L1;NRBF2;KIAA2026	CREB3L1;NRBF2;KIAA2026	0.227763	0.721069
ko04934	Cushing syndrome	2	194	72	13664	0.0103093	0.00526932	1.95647	CREB3L1;NCEH1	CREB3L1;NCEH1	0.272485	0.721069
ko04014	Ras signaling pathway	2	194	73	13664	0.0103093	0.00534251	1.92967	PLD2;AFDN	PLD2;AFDN	0.277757	0.721069
ko04742	Taste transduction	5	194	344	13664	0.0257732	0.0251756	1.02374	ZNF341;CCDC12;CYB5B;CDC45;BAZ1A	ZNF341;CCDC12;CYB5B;CDC45;BAZ1A	0.542076	0.738338
ko05168	Herpes simplex virus 1 infection	15	194	1127	13664	0.0773196	0.0824795	0.93744	EIF2B2;DHTKD1;PLIN3;SMARCA2;PDLIM5;ZNF354C;MED14;ZNF667;ARPP21;USP30;TENM3;ZNF34;FYTTD1;STAU2;WDR66	EIF2B2;DHTKD1;PLIN3;SMARCA2;PDLIM5;ZNF354C;MED14;ZNF667;ARPP21;USP30;TENM3;ZNF34;FYTTD1;STAU2;WDR66	0.641977	0.748973

## Sheet: GO-AvE
Term	ListHits	%	p-value	Genes	List Total	Pop Hits	Pop Total	Fold Enrichment	Bonferroni	Benjamini	FDR	Category
poly(A) RNA binding	23	12.3656	5.75056e-05	SPEN, ROCK2, DHX9, CCDC47, ZFR, DNTTIP2, PRPF4B, TFB2M, MRPS30, CRNKL1, KTN1, CNOT4, SEC23IP, SON, ZC3H7A, NOA1, RBM12B, PIN4, HNRNPH3, SRSF5, GRSF1, LSM14A, SNTB2	138	840	13095	2.59821	0.0122311	0.0123062	0.0123062	molecular_function
protein serine/threonine kinase activity	8	4.30108	0.00707322	CAB39, PRKD3, ROCK2, PRPF4B, VRK2, VRK3, MTOR, STK40	138	213	13095	3.56399	0.78108	0.693536	0.693536	molecular_function
transcription coactivator activity	6	3.22581	0.00972247	RNF20, KAT2B, WWTR1, KAT6A, HAND1, TRIM24	138	124	13095	4.59151	0.87641	0.693536	0.693536	molecular_function
ubiquitin-protein transferase activity	7	3.76344	0.0141263	CNOT4, RNF20, RNF103, HERC1, UBE2T, UBR4, ASB3	138	188	13095	3.53319	0.952384	0.755758	0.755758	molecular_function
RNA binding	7	3.76344	0.0555247	CNOT4, UPF2, SON, ZNF239, THUMPD3, EXOSC3, GRSF1	138	260	13095	2.55477	0.999995	1	1	molecular_function
R-SMAD binding	2	1.07527	0.070991	PPM1A, FOS	138	7	13095	27.1118	1	1	1	molecular_function
nucleotide binding	7	3.76344	0.0757616	CNOT4, SPEN, ORC4, RBM12B, HNRNPH3, SRSF5, GRSF1	138	282	13095	2.35546	1	1	1	molecular_function
enzyme binding	3	1.6129	0.0803805	HAND1, APOA1, ARPC4	138	45	13095	6.32609	1	1	1	molecular_function
ATP binding	19	10.2151	0.0874373	ROCK2, DHX9, INSR, SMARCA5, PRPF4B, VRK2, VRK3, SMARCA2, CHD1, MTOR, ORC4, SPAST, SLK, PRKD3, UBE2T, UBA3, MYH4, ACSS1, STK40	138	1224	13095	1.47299	1	1	1	molecular_function
nucleoplasm	26	13.9785	0.00204314	DHX9, ANKRD11, UBR4, CLINT1, IWS1, ORC4, HES1, KPNA4, HIVEP2, GABPA, SPEN, RNF20, TTC37, WWTR1, ZFR, PRPF4B, FOS, ZBTB11, USF2, SMARCA2, NEDD1, PRKD3, HAND1, ASXL2, HNRNPH3, STK40	161	1310	15461	1.90596	0.355786	0.365803	0.365803	cellular_component
nucleolus	15	8.06452	0.00411557	RNF20, DCLRE1A, DHX9, SMARCA5, THUMPD3, DNTTIP2, TERF1, SIRT1, NEDD1, ORC4, HAND1, TIMELESS, PIN4, SRSF5, EXOSC3	161	605	15461	2.38094	0.587976	0.365803	0.365803	cellular_component
perinuclear region of cytoplasm	11	5.91398	0.00510422	CLIC4, SPAST, MTMR14, MVP, PTPRM, AKAP6, ATXN10, INHBA, CLINT1, PUM2, PICALM	161	369	15461	2.86271	0.667201	0.365803	0.365803	cellular_component
cytosol	20	10.7527	0.00965851	FH, CLIC4, OSBPL6, VBP1, ROCK2, WDR45B, NGLY1, PPP2R2A, ARPC4, FOS, MTOR, MECP2, DNAJB2, PPM1A, SNX2, UBA3, KPNA4, BAK1, ATP6V1E1, CTNNAL1	161	1025	15461	1.87378	0.875901	0.519145	0.519145	cellular_component
PML body	4	2.15054	0.0274811	RB1, KAT6A, SIRT1, MTOR	161	63	15461	6.09721	0.997499	1	1	cellular_component
nuclear membrane	5	2.68817	0.0494021	SPAST, OSBPL6, PHF20, AKAP6, PUM2	161	133	15461	3.61019	0.999981	1	1	cellular_component
cytoplasm	42	22.5806	0.0524098	GGNBP2, CAB39, DHX9, PHF20, MVP, ANKRD11, UBR4, THUMPD3, CHD1, NKD2, GLE1, ORC4, SLK, PPP4R4, TRIM24, HES1, SRGAP1, CYTH1, UPF2, WWTR1, DTNA, ANKIB1, VBP1, VRK2, VRK3, GDAP1, VEGFA, DHODH, BFSP1, BIN3, PRKD3, COPS2, UBE2T, HAND1, USP40, PIN4, SRSF5, ASB3, LSM14A, SLU7, STK40, SNTB2	161	3109	15461	1.2973	0.999991	1	1	cellular_component
catalytic step 2 spliceosome	4	2.15054	0.0581098	PRPF4B, NRDE2, CRNKL1, SLU7	161	85	15461	4.51911	0.999997	1	1	cellular_component
chromatin silencing complex	2	1.07527	0.070243	SMARCA5, SIRT1	161	7	15461	27.4374	1	1	1	cellular_component
positive regulation of transcription, DNA-templated	10	5.37634	0.00204043	MECP2, RNF20, NFYB, KAT6A, INSR, TRIM24, SMARCA5, TFB2M, INHBA, PICALM	153	255	13824	3.54325	0.840906	1	1	biological_process
multicellular organism growth	5	2.68817	0.00810383	WWTR1, CLIC4, ANKRD11, MTOR, STK40	153	72	13824	6.27451	0.99934	1	1	biological_process
negative regulation of cell migration	4	2.15054	0.0320369	RNF20, KANK1, CLIC4, SRGAP1	153	63	13824	5.73669	1	1	1	biological_process
peptidyl-serine phosphorylation	5	2.68817	0.0350303	CAB39, PRKD3, VRK2, VRK3, MTOR	153	112	13824	4.03361	1	1	1	biological_process
glucocorticoid metabolic process	2	1.07527	0.043266	MECP2, APOA1	153	4	13824	45.1765	1	1	1	biological_process
neuron projection development	4	2.15054	0.0448341	RB1, HERC1, PTPRM, ATXN10	153	72	13824	5.01961	1	1	1	biological_process
glycoprotein catabolic process	2	1.07527	0.0537887	NGLY1, STT3B	153	5	13824	36.1412	1	1	1	biological_process
chromatin silencing at rDNA	2	1.07527	0.0537887	SMARCA5, SIRT1	153	5	13824	36.1412	1	1	1	biological_process
'de novo' pyrimidine nucleobase biosynthetic process	2	1.07527	0.0641964	MTOR, DHODH	153	6	13824	30.1176	1	1	1	biological_process
negative regulation of cell growth	4	2.15054	0.0652307	DNAJB2, INHBA, SMARCA2, SIRT1	153	84	13824	4.30252	1	1	1	biological_process
RNA processing	3	1.6129	0.0714157	DHX9, GRSF1, NRDE2	153	40	13824	6.77647	1	1	1	biological_process
cell morphogenesis involved in neuron differentiation	2	1.07527	0.0744904	RB1, HES1	153	7	13824	25.8151	1	1	1	biological_process
endocytosis	4	2.15054	0.076769	RABEP1, SNX2, CLINT1, PICALM	153	90	13824	4.01569	1	1	1	biological_process
regulation of MAPK cascade	3	1.6129	0.0842208	VRK2, INHBA, STK40	153	44	13824	6.16043	1	1	1	biological_process
skeletal muscle cell differentiation	3	1.6129	0.0875242	RB1, COPS2, FOS	153	45	13824	6.02353	1	1	1	biological_process
negative regulation of cell proliferation	6	3.22581	0.0914146	RB1, DNAJB2, KAT2B, TRIM24, INHBA, SMARCA2	153	217	13824	2.49824	1	1	1	biological_process
negative regulation of transcription from RNA polymerase II promoter	9	4.83871	0.0922383	RB1, MECP2, WWTR1, NCOR1, HAND1, TIMELESS, HES1, SIRT1, GABPA	153	420	13824	1.93613	1	1	1	biological_process
neuron maturation	2	1.07527	0.0947421	RB1, MECP2	153	9	13824	20.0784	1	1	1	biological_process
phosphatidylcholine metabolic process	2	1.07527	0.0947421	MECP2, APOA1	153	9	13824	20.0784	1	1	1	biological_process
ER-associated ubiquitin-dependent protein catabolic process	3	1.6129	0.0976591	RNF103, CCDC47, STT3B	153	48	13824	5.64706	1	1	1	biological_process

## Sheet: GO-MvA
id	Term	ListHits	ListTotal	PopHit	PopTotal	GeneRatio	BgRatio	Enrichment_score	GeneIds	GeneSymbols	p-value	FDR_bh	Category
GO:0003723	RNA binding	8	40	547	9282	0.2	0.0589313	3.39378	SNRNP40;SRSF5;MPHOSPH6;AKAP17A;RSRC1;FBRSL1;ZRANB2;NOL8	SNRNP40;SRSF5;MPHOSPH6;AKAP17A;RSRC1;FBRSL1;ZRANB2;NOL8	0.00198683	0.105302	molecular_function
GO:0016787	hydrolase activity	2	40	46	9282	0.05	0.00495583	10.0891	SERHL2;NT5C3B	SERHL2;NT5C3B	0.0166299	0.126336	molecular_function
GO:0006364	rRNA processing	2	37	67	9325	0.0540541	0.00718499	7.52319	MPHOSPH6;NOL8	MPHOSPH6;NOL8	0.0288167	0.117155	biological_process
GO:0005788	endoplasmic reticulum lumen	2	39	68	9469	0.0512821	0.00718133	7.14103	POGLUT3;SLC35B3	POGLUT3;SLC35B3	0.031745	0.296048	cellular_component
GO:0005813	centrosome	3	39	190	9469	0.0769231	0.0200655	3.8336	DCTN6;ITGAE;CRAMP1	DCTN6;ITGAE;CRAMP1	0.042862	0.296048	cellular_component
GO:0008380	RNA splicing	2	37	91	9325	0.0540541	0.00975871	5.53906	ZRANB2;AKAP17A	ZRANB2;AKAP17A	0.0503125	0.117155	biological_process
GO:0006397	mRNA processing	2	37	104	9325	0.0540541	0.0111528	4.84667	ZRANB2;AKAP17A	ZRANB2;AKAP17A	0.0637449	0.117155	biological_process
GO:0032199	reverse transcription involved in RNA-mediated transposition	10	37	1510	9325	0.27027	0.16193	1.66905	DGAT2L6;STX18;SH3BGRL2;LIMA1;PSIP1;PGPEP1L;SLC25A26;CRIM1;RPAP3;SEPTIN9	DGAT2L6;STX18;SH3BGRL2;LIMA1;PSIP1;PGPEP1L;SLC25A26;CRIM1;RPAP3;SEPTIN9	0.0648441	0.117155	biological_process
GO:0032197	transposition, RNA-mediated	10	37	1512	9325	0.27027	0.162145	1.66685	DGAT2L6;STX18;SH3BGRL2;LIMA1;PSIP1;PGPEP1L;SLC25A26;CRIM1;RPAP3;SEPTIN9	DGAT2L6;STX18;SH3BGRL2;LIMA1;PSIP1;PGPEP1L;SLC25A26;CRIM1;RPAP3;SEPTIN9	0.0653295	0.117155	biological_process
GO:0090305	nucleic acid phosphodiester bond hydrolysis	10	37	1514	9325	0.27027	0.162359	1.66464	DGAT2L6;STX18;SH3BGRL2;LIMA1;PSIP1;PGPEP1L;SLC25A26;CRIM1;RPAP3;SEPTIN9	DGAT2L6;STX18;SH3BGRL2;LIMA1;PSIP1;PGPEP1L;SLC25A26;CRIM1;RPAP3;SEPTIN9	0.0658173	0.117155	biological_process
GO:0005198	structural molecule activity	2	40	98	9282	0.05	0.0105581	4.73571	TNNI1;ISCA2	TNNI1;ISCA2	0.0664285	0.176035	molecular_function
GO:0009036	type II site-specific deoxyribonuclease activity	10	40	1510	9282	0.25	0.16268	1.53675	DGAT2L6;STX18;SH3BGRL2;LIMA1;PSIP1;PGPEP1L;SLC25A26;CRIM1;RPAP3;SEPTIN9	DGAT2L6;STX18;SH3BGRL2;LIMA1;PSIP1;PGPEP1L;SLC25A26;CRIM1;RPAP3;SEPTIN9	0.103328	0.19436	molecular_function
GO:0004674	protein serine/threonine kinase activity	2	40	141	9282	0.05	0.0151907	3.29149	ITGAE;CAMK2A	ITGAE;CAMK2A	0.123119	0.203915	molecular_function
GO:0016607	nuclear speck	2	39	166	9469	0.0512821	0.0175309	2.92524	AKAP17A;SRSF5	AKAP17A;SRSF5	0.148939	0.413789	cellular_component
GO:0005743	mitochondrial inner membrane	2	39	179	9469	0.0512821	0.0189038	2.71279	AK2;PPIP5K1	AK2;PPIP5K1	0.16774	0.413789	cellular_component
GO:0006355	regulation of transcription, DNA-templated	2	37	187	9325	0.0540541	0.0200536	2.69548	AKAP17A;MTERF2	AKAP17A;MTERF2	0.169381	0.200999	biological_process
GO:0005730	nucleolus	3	39	362	9469	0.0769231	0.03823	2.01211	MPHOSPH6;NOL8;SNRNP40	MPHOSPH6;NOL8;SNRNP40	0.186056	0.413789	cellular_component
GO:0006310	DNA recombination	10	37	1981	9325	0.27027	0.21244	1.27222	DGAT2L6;STX18;SH3BGRL2;LIMA1;PSIP1;PGPEP1L;SLC25A26;CRIM1;RPAP3;SEPTIN9	DGAT2L6;STX18;SH3BGRL2;LIMA1;PSIP1;PGPEP1L;SLC25A26;CRIM1;RPAP3;SEPTIN9	0.247713	0.271071	biological_process
GO:0030054	cell junction	2	39	238	9469	0.0512821	0.0251346	2.04029	SH3PXD2A;CAMK2A	SH3PXD2A;CAMK2A	0.256828	0.440277	cellular_component
GO:0005524	ATP binding	4	40	648	9282	0.1	0.0698125	1.43241	AK2;ITGAE;PPIP5K1;CAMK2A	AK2;ITGAE;PPIP5K1;CAMK2A	0.304452	0.375255	molecular_function
GO:0003964	RNA-directed DNA polymerase activity	11	40	2198	9282	0.275	0.236802	1.16131	DGAT2L6;STX18;SH3BGRL2;SEPTIN9;LIMA1;PSIP1;PGPEP1L;SLC25A26;CRIM1;RPAP3;FBXO42	DGAT2L6;STX18;SH3BGRL2;SEPTIN9;LIMA1;PSIP1;PGPEP1L;SLC25A26;CRIM1;RPAP3;FBXO42	0.34079	0.392649	molecular_function
GO:0042803	protein homodimerization activity	2	40	334	9282	0.05	0.0359836	1.38952	TARBP2;BCAS2	TARBP2;BCAS2	0.424716	0.478935	molecular_function
GO:0005829	cytosol	7	39	1699	9469	0.179487	0.179428	1.00033	TRAPPC6B;AKR1A1;ISCA2;AKAP17A;SH3PXD2A;KCNS3;BCAS2	TRAPPC6B;AKR1A1;ISCA2;AKAP17A;SH3PXD2A;KCNS3;BCAS2	0.565113	0.721421	cellular_component
GO:0005737	cytoplasm	12	39	3002	9469	0.307692	0.317035	0.970532	PAX6;C1orf198;BIRC3;CDC42EP3;MPHOSPH6;HES1;ITGAE;TARBP2;BCAS2;TEFM;DCTN6;NT5C3B	PAX6;C1orf198;BIRC3;CDC42EP3;MPHOSPH6;HES1;ITGAE;TARBP2;BCAS2;TEFM;DCTN6;NT5C3B	0.609511	0.733988	cellular_component
GO:0005615	extracellular space	2	39	499	9469	0.0512821	0.0526983	0.973126	KIAA0408;DHODH	KIAA0408;DHODH	0.616812	0.733988	cellular_component
GO:0005739	mitochondrion	2	39	504	9469	0.0512821	0.0532263	0.963472	AK2;ISCA2	AK2;ISCA2	0.622352	0.733988	cellular_component
GO:0046872	metal ion binding	13	40	3196	9282	0.325	0.344322	0.943883	DGAT2L6;STX18;SH3BGRL2;LIMA1;PSIP1;PGPEP1L;SLC25A26;HDDC3;CRIM1;ZRANB2;RPAP3;CAMK2A;SEPTIN9	DGAT2L6;STX18;SH3BGRL2;LIMA1;PSIP1;PGPEP1L;SLC25A26;HDDC3;CRIM1;ZRANB2;RPAP3;CAMK2A;SEPTIN9	0.658863	0.698395	molecular_function
GO:0003677	DNA binding	2	40	626	9282	0.05	0.0674424	0.741374	RNF145;MTERF2	RNF145;MTERF2	0.762261	0.792154	molecular_function
GO:0005654	nucleoplasm	3	39	1031	9469	0.0769231	0.108882	0.706484	ZRANB2;MPHOSPH6;DENND2B	ZRANB2;MPHOSPH6;DENND2B	0.81286	0.855642	cellular_component
GO:0016021	integral component of membrane	4	39	1643	9469	0.102564	0.173514	0.591101	ARHGEF39;KIAA0408;CDC42EP3;PLD3	ARHGEF39;KIAA0408;CDC42EP3;PLD3	0.9256	0.938155	cellular_component
GO:0005634	nucleus	10	39	3405	9469	0.25641	0.359594	0.713054	PAX6;BIRC3;SRSF5;MPHOSPH6;AKAP17A;ITGAE;RNF145;HES1;TEFM;FBXO42	PAX6;BIRC3;SRSF5;MPHOSPH6;AKAP17A;ITGAE;RNF145;HES1;TEFM;FBXO42	0.938155	0.938155	cellular_component

## Sheet: Go-MvE
id	Term	ListHits	ListTotal	PopHit	PopTotal	GeneRatio	BgRatio	Enrichment_score	GeneIds	GeneSymbols	p-value	FDR_bh	Category
GO:0003723	RNA binding	8	40	547	9282	0.2	0.0589313	3.39378	SNRNP40;SRSF5;MPHOSPH6;AKAP17A;RSRC1;FBRSL1;ZRANB2;NOL8	SNRNP40;SRSF5;MPHOSPH6;AKAP17A;RSRC1;FBRSL1;ZRANB2;NOL8	0.00198683	0.105302	molecular_function
GO:0016787	hydrolase activity	2	40	46	9282	0.05	0.00495583	10.0891	SERHL2;NT5C3B	SERHL2;NT5C3B	0.0166299	0.126336	molecular_function
GO:0006364	rRNA processing	2	37	67	9325	0.0540541	0.00718499	7.52319	MPHOSPH6;NOL8	MPHOSPH6;NOL8	0.0288167	0.117155	biological_process
GO:0005788	endoplasmic reticulum lumen	2	39	68	9469	0.0512821	0.00718133	7.14103	POGLUT3;SLC35B3	POGLUT3;SLC35B3	0.031745	0.296048	cellular_component
GO:0005813	centrosome	3	39	190	9469	0.0769231	0.0200655	3.8336	DCTN6;ITGAE;CRAMP1	DCTN6;ITGAE;CRAMP1	0.042862	0.296048	cellular_component
GO:0008380	RNA splicing	2	37	91	9325	0.0540541	0.00975871	5.53906	ZRANB2;AKAP17A	ZRANB2;AKAP17A	0.0503125	0.117155	biological_process
GO:0006397	mRNA processing	2	37	104	9325	0.0540541	0.0111528	4.84667	ZRANB2;AKAP17A	ZRANB2;AKAP17A	0.0637449	0.117155	biological_process
GO:0032199	reverse transcription involved in RNA-mediated transposition	10	37	1510	9325	0.27027	0.16193	1.66905	DGAT2L6;STX18;SH3BGRL2;LIMA1;PSIP1;PGPEP1L;SLC25A26;CRIM1;RPAP3;SEPTIN9	DGAT2L6;STX18;SH3BGRL2;LIMA1;PSIP1;PGPEP1L;SLC25A26;CRIM1;RPAP3;SEPTIN9	0.0648441	0.117155	biological_process
GO:0032197	transposition, RNA-mediated	10	37	1512	9325	0.27027	0.162145	1.66685	DGAT2L6;STX18;SH3BGRL2;LIMA1;PSIP1;PGPEP1L;SLC25A26;CRIM1;RPAP3;SEPTIN9	DGAT2L6;STX18;SH3BGRL2;LIMA1;PSIP1;PGPEP1L;SLC25A26;CRIM1;RPAP3;SEPTIN9	0.0653295	0.117155	biological_process
GO:0090305	nucleic acid phosphodiester bond hydrolysis	10	37	1514	9325	0.27027	0.162359	1.66464	DGAT2L6;STX18;SH3BGRL2;LIMA1;PSIP1;PGPEP1L;SLC25A26;CRIM1;RPAP3;SEPTIN9	DGAT2L6;STX18;SH3BGRL2;LIMA1;PSIP1;PGPEP1L;SLC25A26;CRIM1;RPAP3;SEPTIN9	0.0658173	0.117155	biological_process
GO:0005198	structural molecule activity	2	40	98	9282	0.05	0.0105581	4.73571	TNNI1;ISCA2	TNNI1;ISCA2	0.0664285	0.176035	molecular_function
GO:0009036	type II site-specific deoxyribonuclease activity	10	40	1510	9282	0.25	0.16268	1.53675	DGAT2L6;STX18;SH3BGRL2;LIMA1;PSIP1;PGPEP1L;SLC25A26;CRIM1;RPAP3;SEPTIN9	DGAT2L6;STX18;SH3BGRL2;LIMA1;PSIP1;PGPEP1L;SLC25A26;CRIM1;RPAP3;SEPTIN9	0.103328	0.19436	molecular_function
GO:0004674	protein serine/threonine kinase activity	2	40	141	9282	0.05	0.0151907	3.29149	ITGAE;CAMK2A	ITGAE;CAMK2A	0.123119	0.203915	molecular_function
GO:0016607	nuclear speck	2	39	166	9469	0.0512821	0.0175309	2.92524	AKAP17A;SRSF5	AKAP17A;SRSF5	0.148939	0.413789	cellular_component
GO:0005743	mitochondrial inner membrane	2	39	179	9469	0.0512821	0.0189038	2.71279	AK2;PPIP5K1	AK2;PPIP5K1	0.16774	0.413789	cellular_component
GO:0006355	regulation of transcription, DNA-templated	2	37	187	9325	0.0540541	0.0200536	2.69548	AKAP17A;MTERF2	AKAP17A;MTERF2	0.169381	0.200999	biological_process
GO:0005730	nucleolus	3	39	362	9469	0.0769231	0.03823	2.01211	MPHOSPH6;NOL8;SNRNP40	MPHOSPH6;NOL8;SNRNP40	0.186056	0.413789	cellular_component
GO:0006310	DNA recombination	10	37	1981	9325	0.27027	0.21244	1.27222	DGAT2L6;STX18;SH3BGRL2;LIMA1;PSIP1;PGPEP1L;SLC25A26;CRIM1;RPAP3;SEPTIN9	DGAT2L6;STX18;SH3BGRL2;LIMA1;PSIP1;PGPEP1L;SLC25A26;CRIM1;RPAP3;SEPTIN9	0.247713	0.271071	biological_process
GO:0030054	cell junction	2	39	238	9469	0.0512821	0.0251346	2.04029	SH3PXD2A;CAMK2A	SH3PXD2A;CAMK2A	0.256828	0.440277	cellular_component
GO:0005524	ATP binding	4	40	648	9282	0.1	0.0698125	1.43241	AK2;ITGAE;PPIP5K1;CAMK2A	AK2;ITGAE;PPIP5K1;CAMK2A	0.304452	0.375255	molecular_function
GO:0003964	RNA-directed DNA polymerase activity	11	40	2198	9282	0.275	0.236802	1.16131	DGAT2L6;STX18;SH3BGRL2;SEPTIN9;LIMA1;PSIP1;PGPEP1L;SLC25A26;CRIM1;RPAP3;FBXO42	DGAT2L6;STX18;SH3BGRL2;SEPTIN9;LIMA1;PSIP1;PGPEP1L;SLC25A26;CRIM1;RPAP3;FBXO42	0.34079	0.392649	molecular_function
GO:0042803	protein homodimerization activity	2	40	334	9282	0.05	0.0359836	1.38952	TARBP2;BCAS2	TARBP2;BCAS2	0.424716	0.478935	molecular_function
GO:0005829	cytosol	7	39	1699	9469	0.179487	0.179428	1.00033	TRAPPC6B;AKR1A1;ISCA2;AKAP17A;SH3PXD2A;KCNS3;BCAS2	TRAPPC6B;AKR1A1;ISCA2;AKAP17A;SH3PXD2A;KCNS3;BCAS2	0.565113	0.721421	cellular_component
GO:0005737	cytoplasm	12	39	3002	9469	0.307692	0.317035	0.970532	PAX6;C1orf198;BIRC3;CDC42EP3;MPHOSPH6;HES1;ITGAE;TARBP2;BCAS2;TEFM;DCTN6;NT5C3B	PAX6;C1orf198;BIRC3;CDC42EP3;MPHOSPH6;HES1;ITGAE;TARBP2;BCAS2;TEFM;DCTN6;NT5C3B	0.609511	0.733988	cellular_component
GO:0005615	extracellular space	2	39	499	9469	0.0512821	0.0526983	0.973126	KIAA0408;DHODH	KIAA0408;DHODH	0.616812	0.733988	cellular_component
GO:0005739	mitochondrion	2	39	504	9469	0.0512821	0.0532263	0.963472	AK2;ISCA2	AK2;ISCA2	0.622352	0.733988	cellular_component
GO:0046872	metal ion binding	13	40	3196	9282	0.325	0.344322	0.943883	DGAT2L6;STX18;SH3BGRL2;LIMA1;PSIP1;PGPEP1L;SLC25A26;HDDC3;CRIM1;ZRANB2;RPAP3;CAMK2A;SEPTIN9	DGAT2L6;STX18;SH3BGRL2;LIMA1;PSIP1;PGPEP1L;SLC25A26;HDDC3;CRIM1;ZRANB2;RPAP3;CAMK2A;SEPTIN9	0.658863	0.698395	molecular_function
GO:0003677	DNA binding	2	40	626	9282	0.05	0.0674424	0.741374	RNF145;MTERF2	RNF145;MTERF2	0.762261	0.792154	molecular_function
GO:0005654	nucleoplasm	3	39	1031	9469	0.0769231	0.108882	0.706484	ZRANB2;MPHOSPH6;DENND2B	ZRANB2;MPHOSPH6;DENND2B	0.81286	0.855642	cellular_component
GO:0016021	integral component of membrane	4	39	1643	9469	0.102564	0.173514	0.591101	ARHGEF39;KIAA0408;CDC42EP3;PLD3	ARHGEF39;KIAA0408;CDC42EP3;PLD3	0.9256	0.938155	cellular_component
GO:0005634	nucleus	10	39	3405	9469	0.25641	0.359594	0.713054	PAX6;BIRC3;SRSF5;MPHOSPH6;AKAP17A;ITGAE;RNF145;HES1;TEFM;FBXO42	PAX6;BIRC3;SRSF5;MPHOSPH6;AKAP17A;ITGAE;RNF145;HES1;TEFM;FBXO42	0.938155	0.938155	cellular_component
